# Supplementary material for: Systems biology approach reveals that overflow metabolism of acetate in Escherichia coli is triggered by carbon catabolite repression of acetyl-CoA synthetase
Source: BMC Syst Biol. 2010 Dec 1;4:166. doi: 10.1186/1752-0509-4-166 (PMC3014970; doi:10.1186/1752-0509-4-166)
Supplement: Additional file 2 — Growth rate dependent gene (one A-stat) and average protein expression changes of two A-stat experiments with Escherichia coli K12 MG1655. Transcriptome and proteome analysis results, also with standard deviations. [file 1752-0509-4-166-S2.XLS]

## Sheet: Additional file 2
Additional file 2. Growth rate dependent gene (one A-stat) and average protein expression changes of two A-stat experiments with Escherichia coli K12 MG1655. The expression fold change is given accordingly: sample at respective specific growth rate (quasi steady state) is divided by steady state chemostat sample (0.11 h-1). Average log2 gene expression changes calculated from the respective gene …
KEGG ID	EcoGene ID	Name	Definition	Gene 0.21/0.11 h-1	Gene 0.26/0.11 h-1	Gene 0.31/0.11 h-1	Gene 0.36/0.11 h-1	Gene 0.4/0.11 h-1	Gene 0.48/0.11 h-1	Protein 0.2/0.11 h-1	Protein 0.24/0.1 h-1	Protein 0.3/0.11 h-1	Protein 0.4/0.11 h-1	Protein 0.49/0.11 h-1
b0002	eg10998	thra, eck0002, hs, jw0001, thra1, thra2, thrd	fused aspartokinase i and homoserine dehydrogenase i (ec:2,7,2,4	2.31338	1.76541	1.76541	2.04202	2.25012	3.09513	1.43574		1.81453	2.73879	2.91346
b0003	eg10999	thrb, eck0003, jw0002	homoserine kinase (ec:2,7,1,39)	2.17347	1.53688	1.68179	1.95884	2.05623	2.73208	1.30741		1.65722	2.90041	2.87425
b0004	eg11000	thrc, eck0004, jw0003	threonine synthase (ec:4,2,3,1)	2.04202	1.48452	1.77769	1.84038	2.11404	2.73208	1.28734		1.30865	1.78136	1.9985
b0006	eg10011	yaaa, eck0006, jw0005	conserved protein	0.702222	1.25701	1.40444	1.22264	1.45397	1.29235	1.25851		1.5048	1.63984	1.88571
b0007	eg11555	yaaj, eck0007, jw0006	predicted transporter	0.664343	0.578344	0.594604		0.535887
b0008	eg11556	talb, eck0008, jw0007, yaak	transaldolase b (ec:2,2,1,2)	0.835088	1.1487	1.27456	0.97942	1.29235	1.10957	1.1517	1.14005	1.22528	1.3872	1.42759
b0009	eg11511	mog, bisd, chlg, eck0009, jw0008, moga, yaag	predicted molybdochelatase	0.933033	0.972655	0.986233	1.02101	1.03526	0.870551	0.897542	0.936214	0.920003	0.776575	0.726184
b0010	eg11512	yaah, eck0010, jw0009	conserved inner membrane protein associated with acetate transport	0.864537	0.907519	0.90125	0.965936	0.90125	0.757858
b0014	eg10241	dnak, eck0014, gropab, gropc, gropf, grpc, grpf, jw0013, seg	chaperone hsp70, co-chaperone with dnaj	0.870551	0.993092	0.882703	0.926588	0.965936	0.712025	0.898741	0.92379	0.925755	0.970304	0.981224
b0015	eg10240	dnaj, eck0015, grop, grpc, jw0014	chaperone hsp40, co-chaperone with dnak	0.907519	0.895025	0.864537	0.82932	0.888843	0.732043	0.930957		0.975524	0.997629	0.89328
b0018	eg12074	mokc, eck4466, gefl	regulatory protein for hokc, overlaps cds of hokc	1.47427	0.907519	0.888843	0.779165	0.852635	0.784584
b0019	eg10652	nhaa, ant, anta, eck0020, jw0018	sodium-proton antiporter	0.687771
b0020	eg11078	nhar, anto, eck0021, jw0019, yaab	dna-binding transcriptional activator	1.39474	1.03526	1.21419	1.27456	1.22264	1.32869
b0023	eg10919	rpst, eck0024, jw0022, sup	30s ribosomal subunit protein s20	0.426317	1.48452	2.05623		2.42839	2.18859	1.12161	1.18798	1.23621	1.59731	1.81014
b0024	eg14386	yaay, eck0025, jw5003	predicted protein	1.3566	1.24833	1.26576	1.50525	1.36604	1.37554
b0025	eg11079	ribf, eck0026, jw0023, yaac	bifunctional riboflavin kinase/fad synthetase (ec:2,7,1,26 2,7,7,2)	0.784584	1	0.965936	1.07923	1.02811	1.00696	1.15372	1.13622	1.07123	1.01855	1.11419
b0026	eg10492	iles, eck0027, ilvs, jw0024	isoleucyl-trna synthetase (ec:6,1,1,5)	1.52626	1.12506	1.00696	0.965936	1	1.11729	1.11596	1.13375	1.12428	1.13785	1.03924
b0027	eg10548	lspa, eck0028, jw0025	prolipoprotein signal peptidase (signal peptidase ii) (ec:3,4,23,36)	1.71713	1.37554	1.21419		1.29235	1.39474
b0028	eg11080	fkpb, eck0029, jw0026, slpa, yaad	fkbp-type peptidyl-prolyl cis-trans isomerase (rotamase)	1.54756	1.17283	1.11729	1.07923	1.14076	1.20581	1.53498	1.85929	1.69654	1.66829	1.57038
b0029	eg11081	isph, eck0030, jw0027, lytb, yaae	1-hydroxy-2-methyl-2-(e)-butenyl 4-diphosphate reductase, 4fe-4s	1.45397	1.24833	1.28343	1.19748	1.36604	1.41421	1.24599		1.32434	1.37542	1.35805
b0030	eg11082	rihc, eck0031, jw0028, yaaf	ribonucleoside hydrolase 3 (ec:3,2,2,-)	0.993092	0.882703	0.806642	0.673617	0.570382	0.287175	1.06478	0.84393	0.803273	0.466976	0.160816
b0031	eg10206	dapb, eck0032, jw0029	dihydrodipicolinate reductase (ec:1,3,1,26)	0.946058	1.23114	1.49485	1.52626	1.82766	2.60268	1.07445		1.11962	1.25189	1.98216
b0032	eg10134	cara, arg, cap, eck0033, jw0030, pyra	carbamoyl phosphate synthetase small subunit, glutamine	0.664343	2.04202	2.20381	2.39496	2.44528	3.43426	1.45265		2.06476	3.05141	3.33737
b0033	eg10135	carb, cap, eck0034, jw0031, pyra	carbamoyl-phosphate synthase large subunit (ec:6,3,5,5)	2.8481	1.8025	1.87905	1.98618	2.08493	2.51403	1.43626		1.86518	2.52199	2.82027
b0035	eg12608	caie, eck0036, jw5004	predicted acyl transferase					0.562529
b0038	eg11559	caib, eck0039, jw0037, yaan	crotonobetainyl coa:carnitine coa transferase (ec:2,8,3,-)		1.14076	1.01396	1.14076	1.12506	1.30134
b0039	eg11560	caia, eck0040, jw0038, yaao	crotonobetaine reductase subunit ii, fad-binding (ec:1,3,99,-)		1.46409	1.47427		1.61328	1.47427
b0040	eg11561	cait, eck0041, jw0039, yaap	predicted transporter					0.562529
b0042	eg11563	fixb, eck0043, jw0041, yaar	predicted electron transfer flavoprotein, nad/fad-binding domain and		0.521233	0.503478	0.41466	0.550953	0.619854
b0043	eg11564	fixc, eck0044, jw0042, yaas	predicted oxidoreductase with fad/nad(p)-binding domain			0.757858		0.795536
b0045	eg11566	yaau, eck0046, jw0044, yabe	predicted transporter		0.697372	0.632878	0.566442	0.716978	0.817902
b0046	eg11568	keff, eck0047, jw0045, yabf	flavoprotein subunit for the kefc potassium efflux system	0.566442	0.823591	0.812252	0.817902	0.823591	0.812252
b0047	eg10521	kefc, eck0048, jw0046, trkc	potassium:proton antiporter	0.823591
b0048	eg10326	fola, eck0049, jw0047, tmra	dihydrofolate reductase (ec:1,5,1,3)	0.846745	0.933033	0.933033		0.952638	0.721965	0.978724	0.782049	0.854701	0.789838	0.712868
b0049	eg10048	apah, cfcb, eck0050, jw0048	diadenosine tetraphosphatase (ec:3,6,1,41)	0.795536	0.784584	0.795536	0.697372	0.732043	0.712025	0.933385	0.916956	0.870227	0.863193	0.86959
b0050	eg10047	apag, cord, eck0051, jw0049, temp	protein associated with co2+ and mg2+ efflux	0.840896	0.795536	0.747425	0.779165	0.752623	0.779165	0.721083	0.603968	0.550006	0.52895	0.492535
b0051	eg10523	rsma, eck0052, jw0050, ksga	s-adenosylmethionine-6-n',n'-adenosyl (rrna) dimethyltransferase	0.888843	0.90125	0.858565	0.933033	0.920188		0.993047	0.873942	1.05112	1.06365	1.58877
b0052	eg10691	pdxa, eck0053, jw0051	4-hydroxy-l-threonine phosphate dehydrogenase, nad-dependent	1.10191	1.04247	0.993092	1.13288	1.03526	1.3566	0.853423		0.85158	0.888468	0.799602
b0053	eg10985	sura, eck0054, jw0052	peptidyl-prolyl cis-trans isomerase (ppiase) (ec:5,2,1,8)	1.11729	0.870551	0.835088	0.823591	0.835088	0.986233	0.903303	0.784475	0.809226	0.779212	0.833281
b0054	eg11569	lptd, eck0055, imp, jw0053, osta, yabg	exported protein required for envelope biosynthesis and integrity	0.907519		0.76313				0.921849	0.844679	0.849115	0.807485	0.493775
b0055	eg11570	djla, eck0056, jw0054, yabh	dnaj-like protein, membrane anchored	1.10191						1.01109	1.02216	1.09816	1.19669	1.13374
b0058	eg12609	rlua, eck0059, jw0057, yabo	pseudouridine synthase for 23s rrna (position 746) and		0.858565	0.876606		0.870551	1.02101		0.908285	1.04033	0.945
b0059	eg11083	hepa, eck0060, jw0058, rapa, yaba	rna polymerase-associated helicase protein (atpase and rna						1.85318	0.868455	0.849233	1.09389	1.17776	1.36109
b0060	eg10747	polb, dina, eck0061, jw0059	dna polymerase ii (ec:2,7,7,7)	0.959264	0.702222	0.702222	0.646176	0.673617
b0061	eg10055	arad, eck0062, jw0060	l-ribulose-5-phosphate 4-epimerase (ec:5,1,3,4)	1.14076
b0062	eg10052	araa, eck0063, jw0061	l-arabinose isomerase (ec:5,3,1,4)	0.870551	0.63728	0.550953	0.48971	0.460094	0.314253	1.00728
b0063	eg10053	arab, eck0064, jw0062	l-ribulokinase (ec:2,7,1,16)	0.732043	0.543367	0.50698	0.444421	0.378929
b0065	eg11571	yabi, eck0066, jw5005	conserved inner membrane protein	0.952638	0.602904	0.570382	0.562529	0.566442	0.598739
b0066	eg11572	thiq, eck0067, jw0065, sfuc, yabj	thiamin transporter subunit	1.1487
b0067	eg11573	thip, eck0068, jw0066, sfub, yabk	fused thiamin transporter subunits of abc superfamily: membrane	1.15669	1.13288	1.02101	1.09429
b0068	eg11574	thib, eck0069, jw0067, sfua, tbpa, yabl	thiamin transporter subunit	0.707107	1.27456	1.22264	1.23971	1.30134	1.34723	1.12649	1.30057	1.37493	1.60574	1.8756
b0070	eg11754	seta, eck0072, jw0069, yabm	broad specificity sugar efflux system		1.02811	0.939523	0.926588	0.888843	0.933033
b0071	eg11575	leud, eck0073, jw0070	3-isopropylmalate isomerase subunit (ec:4,2,1,33)	1.65864	0.959264	0.817902	0.747425	0.68302	0.619854	1.40148	1.37538	1.16288	1.08611	1.05029
b0072	eg11576	leuc, eck0074, jw0071	3-isopropylmalate isomerase subunit, dehydratase component	1.29235	0.907519	0.712025	0.76313	0.664343	0.619854	1.24516	1.28256	1.14765	0.98802	0.890597
b0073	eg11577	leub, eck0075, jw5807	3-isopropylmalate dehydrogenase (ec:1,1,1,85)	1.02811	1.04247	0.721965	0.846745	0.624165	0.602904	1.42936	1.47375	1.3016	1.02624	0.961088
b0074	eg11226	leua, eck0076, jw0073	2-isopropylmalate synthase (ec:2,3,3,13)	0.503478	0.668964	0.547147	0.598739	0.460094	0.360982	1.22662	1.1988	0.958964	0.765629	0.600561
b0077	eg10500	ilvi, eck0079, jw0076	acetolactate synthase iii, large subunit (ec:2,2,1,6)	1.26576	1.44393	1.25701	1.42405	1.28343	1.41421	1.0713	1.08712	1.04973	1.0316	1.07853
b0078	eg10499	ilvh, brnp, eck0080, jw0077	acetolactate synthase iii, thiamin-dependent, small subunit	1.3566	1.06437	1.12506	0.97942	1.16473	1.10957	0.955647	0.920511	0.993255	0.974787	1.14462
b0080	eg10338	frur, cra, eck0081, fruc, jw0078, shl	dna-binding transcriptional dual regulator	0.747425	0.888843	0.80107	0.812252	0.702222	0.532185	1.06699	0.863138	0.862678	0.663749	0.505283
b0081	eg11084	mraz, eck0082, jw0079, yabb	conserved protein	0.864537	1	0.993092	1.22264	1.14076	0.946058	0.700253				0.615526
b0082	eg11085	mraw, eck0083, jw0080, yabc	s-adenosyl-dependent methyltransferase activity on membrane-located							1.02651	0.801882	0.858388	0.896331	0.978828
b0083	eg11086	ftsl, eck0084, jw0081, mrar, yabd	membrane bound cell division protein at septum containing leucine	1.11729	0.852635	0.90125	0.972655	0.952638	1.03526
b0084	eg10341	ftsi, eck0085, jw0082, pbpb, sep	transpeptidase involved in septal peptidoglycan synthesis	1.41421	0.823591	0.835088		0.986233	0.888843
b0085	eg10621	mure, eck0086, jw0083	udp-n-acetylmuramoyl-l-alanyl-d-glutamate:meso-diaminopimelate	1.60214	1.23971	1.23971	1.33793	1.41421	1.55833	1.50116		1.15694	1.52799	1.6149
b0086	eg10622	murf, eck0087, jw0084, mra	udp-n-acetylmuramoyl-tripeptide:d-alanyl-d-alanine ligase	1.55833	1.17283	1.26576	1.31039	1.3566	1.64718	0.87579	1.03496	1.05973	1.19636	1.34478
b0087	eg10604	mray, eck0088, jw0085, murx	phospho-n-acetylmuramoyl-pentapeptide transferase (ec:2,7,8,13)	1.70527	1.06437	1.04972	1.13288	1.14076	1.56917
b0088	eg10620	murd, eck0089, jw0086	udp-n-acetylmuramoyl-l-alanine:d-glutamate ligase (ec:6,3,2,9)	1.37554	0.959264	0.965936	0.926588	0.986233	1.04247	1.01311	1.21399	0.913662	1.18607	1.03451
b0089	eg10344	ftsw, eck0090, jw0087	integral membrane protein involved in stabilizing fstz ring during	1.36604	0.864537	0.882703		0.882703	1.03526
b0090	eg10623	murg, eck0091, jw0088	n-acetylglucosaminyl transferase (ec:2,4,1,227)		1		0.888843	0.920188	1.23114	1.0403		1.02187	1.06323	1.07778
b0091	eg10619	murc, eck0092, jw0089	udp-n-acetylmuramate:l-alanine ligase (ec:6,3,2,8)	1.65864	0.965936	0.993092	0.965936	1.09429	1.31039	1.08454	1.09121	1.27131	1.44422	1.55361
b0092	eg10214	ddlb, ddl, eck0093, jw0090	d-alanine:d-alanine ligase (ec:6,3,2,4)	1.46409	0.823591	0.784584	0.795536	0.812252	0.817902	1.09013	1.10227	1.09382	1.21034	1.4697
b0093	eg10342	ftsq, eck0094, jw0091	membrane anchored protein involved in growth of wall at septum	1.31039	0.835088	0.823591	0.835088	0.864537	0.812252
b0094	eg10339	ftsa, diva, eck0095, jw0092	atp-binding cell division protein involved in recruitment of ftsk to	1.28343	0.965936	0.907519	1.00696	0.933033	0.933033	1.05292	1.00416	1.18782	0.950287	1.05483
b0095	eg10347	ftsz, eck0096, jw0093, sfib, sulb	gtp-binding tubulin-like cell division protein	0.907519	0.817902	0.752623	0.624165	0.712025	0.687771	0.984169	0.917501	0.970331	0.994392	1.01734
b0096	eg10265	lpxc, asmb, eck0097, enva, jw0094	udp-3-o-acyl n-acetylglucosamine deacetylase (ec:3,5,1,-)	0.664343	0.641713	0.615572	0.532185	0.543367	0.510506	0.84553	0.800437	0.773305	0.706519	0.785055
b0097	eg11087	secm, eck0098, jw5007, srra, yaca	regulator of seca translation	0.888843	1.04247	0.939523	1.08673	0.965936	0.946058
b0098	eg10936	seca, azi, eck0099, jw0096, pea, prld	preprotein translocase subunit, atpase	1.60214	1.04972	1.07177	1.01396	1.08673	1.29235	1.03064	0.994646	0.997272	0.978005	1.01946
b0099	eg10626	mutt, eck0100, jw0097, nuda	nucleoside triphosphate pyrophosphohydrolase, marked preference for								1.35406			1.85199
b0101	eg12314	yacg, eck0101, jw5008	dna gyrase inhibitor	0.972655	0.97942	1.04972	0.913831	1.05702	1.02811
b0102	eg12313	yacf, eck0102, jw0099	conserved protein	0.779165	1.04972	1.08673	1.08673	1.09429	1.13288	1.02278	0.903501	0.877761	0.933212	1.02114
b0103	eg12312	coae, eck0103, jw0100, yace	dephospho-coa kinase (ec:2,7,1,24)	0.641713	0.876606	0.852635	1.02101	0.817902	0.742262			0.748992	0.636
b0104	eg10422	guac, eck0104, jw0101	gmp reductase (ec:1,7,1,7)	0.806642	2.01391	2.26577	2.41162	2.60268		1.31195		2.01834	2.80652	2.74579
b0106	eg11798	hofc, eck0105, hopc, jw0102, yacd	assembly protein in type iv pilin biogenesis, transmembrane protein			1.04247	1.11729
b0109	eg11546	nadc, eck0108, jw0105	quinolinate phosphoribosyltransferase (ec:2,4,2,19)	0.619854	1.12506	1.02811	1.09429	1.04972	1.07923	1.00761	0.952369	0.960075	0.886478	0.932773
b0110	eg10041	ampd, eck0109, jw0106	n-acetyl-anhydromuranmyl-l-alanine amidase (ec:3,5,1,28)	1.11729	0.97942	0.864537	0.835088	0.823591	0.895025				0.977	1.20637
b0111	eg10042	ampe, eck0110, jw0107	predicted inner membrane protein	1.12506	0.946058	0.895025	0.882703	0.840896	0.852635	1.00608		0.621079	0.623006	0.546807
b0112	eg10084	arop, eck0111, jw0108	aromatic amino acid transporter	1.39474	1.31951	1.32869	1.21419	1.24833	1.28343	1.24432		1.489	1.35018	1.21487
b0113	eg11088	pdhr, acec, eck0112, gena, jw0109, yacb	dna-binding transcriptional dual regulator	0.5						1.11121	1.50022	1.25885	1.4538	1.63582
b0114	eg10024	acee, eck0113, jw0110	pyruvate dehydrogenase, decarboxylase component e1, thiamin-binding	1.14076	1.01396	0.939523	0.920188	0.993092	1.17283	1.16103	1.17666	1.10218	1.16691	1.19888
b0115	eg10025	acef, eck0114, jw0111	pyruvate dehydrogenase, dihydrolipoyltransacetylase component e2	1.3566	1.01396	1.02811	0.920188	1.06437	1.02811	1.00515	1.16573	1.02405	1.03872	1.27286
b0116	eg10543	lpd, dhl, eck0115, jw0112, lpda	lipoamide dehydrogenase, e3 component is part of three enzyme	1.46409	1.39474	1.53688		1.42405	1.14076	1.51179	1.93095	1.71372	1.65742	1.4862
b0118	eg12316	acnb, eck0117, jw0114, yaci, yacj	bifunctional aconitate hydratase 2/2-methylisocitrate dehydratase	1.36604	1.02101	0.721965	0.673617	0.615572	0.323088	1.33646	1.42663	1.10273	0.80421	0.602372
b0119	eg12605	yacl, eck0118, jw0115	conserved protein	1.61328	0.858565	0.835088	0.888843	0.790041	0.939523		0.852485	1.03404	1.22
b0120	eg10962	sped, eck0119, jw0116	s-adenosylmethionine decarboxylase (ec:4,1,1,50)	1.87905	2.20381	2.17347	2.77022	2.65737	2.65737	1.52753		2.28194	3.16775	3.20946
b0121	eg10963	spee, eck0120, jw0117	spermidine synthase (putrescine aminopropyltransferase)	1.46409	1.95884	1.79005	2.20381	1.94531	2.21914	1.29491	1.58356	1.58598	2.24503	1.7588
b0122	eg11089	yacc, eck0121, gsps, jw0118	predicted protein	1.18099	1.1487	1.20581	1.71713	1.41421	1.31951	0.966539	0.929417	1.00398	1.042	1.26786
b0123	eg12318	cueo, cuid, eck0122, jw0119, yack	multicopper oxidase (laccase)	1.22264	1.34723	1.36604	1.27456	1.42405	1.75321	0.761114		1.01304	1.33839	1.04352
b0124	eg10369	gcd, eck0123, jw0120	glucose dehydrogenase (ec:1,1,5,2)	0.952638	0.817902	0.913831	0.806642	0.913831	1.72907	0.725566	0.707001	0.826081	0.988694	1.5222
b0125	eg20098	hpt, eck0124, jw5009	hypoxanthine phosphoribosyltransferase (ec:2,4,2,8)	0.846745	1.10191	1.10191	1.19748	1.18921	1.56917	1.2074	1.03061	1.18058	1.39885	1.78583
b0126	eg12319	can, eck0125, jw0122, yadf	carbonic anhydrase (ec:4,2,1,1)	0.417544	1.05702	1.05702	1.11729	1.05702	1.02811	1.08738		1.00892	1.19013	1.12624
b0127	eg12320	yadg, eck0126, jw0123	predicted transporter subunit: atp-binding component of abc	1.18099	1.26576	1.23971	1.23114	1.18099	1.21419	1.0024	1.09908	0.968286	0.861957	0.89464
b0128	eg12321	yadh, eck0127, jw0124	predicted transporter subunit: membrane component of abc superfamily	1.15669	1.14076	1.17283	1.12506	1.07923	1.21419
b0129	eg12322	yadi, agax, eck0128, jw0125	predicted pts enzyme iia	2.08493	0.668964	0.659754	0.68302	0.570382	0.972655
b0131	eg11747	pand, eck0130, jw0127	aspartate 1-decarboxylase (ec:4,1,1,11)		1.04972	1.18921	1.1487	1.22264	1.08673	0.792586			1.81226	1.83551
b0133	eg11746	panc, eck0132, jw0129	pantothenate synthetase (ec:6,3,2,1)	0.664343	1.10957	1.25701		1.24833	1.34723	0.939062	0.850476	0.863119	0.83286	0.879455
b0134	eg11675	panb, eck0133, jw0130	3-methyl-2-oxobutanoate hydroxymethyltransferase (ec:2,1,2,11)	0.566442	1.09429	1.01396	1.05702	1.05702	1.09429	0.952134	0.806161	0.796251	0.856131	0.803327
b0142	eg11374	folk, eck0141, jw0138	2-amino-4-hydroxy-6-hydroxymethyldihyropteridine pyrophosphokinase	0.972655		1.31039			1.03526
b0143	eg10690	pcnb, eck0142, jw5808	poly(a) polymerase i (ec:2,7,7,19)	0.532185	1.31039	1.22264	1.21419	1.26576	1.28343	1.14153	1.48964	1.42333	1.41177	1.47957
b0144	eg11362	yadb, eck0143, jw5892	glutamyl-q trna(asp) synthetase (ec:6,1,1,-)	0.835088	1.41421	1.46409	1.55833	1.46409	1.29235
b0145	eg10230	dksa, eck0144, jw0141, msma	dna-binding transcriptional regulator of rrna transcription, dnak	0.768438	0.737135	0.773782	0.659754	0.726986	0.503478	1.14108	1.19621	1.28762	1.36187	1.15058
b0146	eg10949	sfsa, eck0145, jw0142, sfs, sfs1	predicted dna-binding transcriptional regulator	0.882703
b0147	eg12330	ligt, eck0146, jw5011, yadp	2'-5' rna ligase (ec:6,5,1,-)		1.18921	1.18921	1.41421	1.31039			1.10882	0.842219	0.757	0.836716
b0148	eg12329	hrpb, eck0147, jw0144, yado	predicted atp-dependent helicase	1.21419	1.01396	0.97942	0.972655	1.04972	1.10191
b0149	eg10605	mrcb, eck0148, jw0145, pbpf, ponb	fused glycosyl transferase and transpeptidase (ec:2,4,1,129 3,4,-,-)	1.31951	1.06437	1.02101	0.993092	1	1.10191	1.00844	0.950901	0.866355	0.822772	0.723981
b0150	eg10302	fhua, eck0149, jw0146, t1, tona	ferrichrome outer membrane transporter	1.40444	1.32869	1.37554	1.28343	1.36604		1.10235	1.18712	1.22108	1.28449	0.67457
b0153	eg10303	fhub, eck0152, jw0149	fused iron-hydroxamate transporter subunits of abc superfamily:	1.21419	0.920188		0.952638	0.895025
b0154	eg10432	heml, eck0153, jw0150, popc	glutamate-1-semialdehyde aminotransferase (aminomutase) (ec:5,4,3,8)	0.993092	1.22264	1.29235	1.20581	1.31951	1.39474	1.0893	1.1899	1.2469	1.37884	1.52874
b0155	eg12331	clca, eck0154, eric, jw5012, yadq	chloride channel, voltage-gated	1	0.846745	0.846745	0.876606	0.795536	0.823591
b0156	eg12332	erpa, eck0155, jw0152, yadr	conserved protein	0.687771	0.965936	1.07923	1.09429	0.986233	0.806642	1.19526	1.6375	1.38856	1.57625	1.92455
b0157	eg12333	yads, eck0156, jw0153	conserved inner membrane protein	0.726986	0.952638	0.986233	0.993092	0.920188	0.926588
b0158	eg12334	btuf, eck0157, jw0154, yadt	vitamin b12 transporter subunit: periplasmic-binding component of	0.959264	1.13288	1.16473	1.23971	1.22264	1.42405
b0159	eg11090	mtn, eck0158, jw0155, mtnn, pfs, yada	5'-methylthioadenosine/s-adenosylhomocysteine nucleosidase	1.01396	1.24833	1.32869	1.23114	1.3566	1.39474	1.09476	1.19909	1.22352	1.30525	1.58234
b0160	eg10225	dgt, eck0159, jw0156, opta	deoxyguanosine triphosphate triphosphohydrolase (ec:3,1,5,1)	1.41421	1.56917	1.6245		1.71713	1.46409	0.890774		0.955134	0.85609	0.767255
b0161	eg10463	degp, eck0160, htra, jw0157, ptd	serine endoprotease (protease do), membrane-associated (ec:3,4,21,-)	0.732043	0.952638	1	0.812252	0.920188	0.823591	1.12812	1.15094	0.888954	0.787409	0.785327
b0162	eg12335	cdar, eck0161, jw5013, sdar, yaeg	dna-binding transcriptional activator		0.742262	0.752623		0.697372	0.514057
b0163	eg12336	yaeh, eck0162, jw0159	conserved protein	1.11729	0.913831	0.926588	1.31951	0.870551		0.843695	0.712328	0.670275	0.543768	0.479102
b0164	eg12337	yaei, eck0163, jw5014	predicted phosphatase	1.09429	0.895025	1.02811		0.90125	0.907519
b0166	eg10207	dapd, eck0164, jw0161, ssa	2,3,4,5-tetrahydropyridine-2-carboxylate n-succinyltransferase	1.17283	1.43396	1.56917	1.53688	1.84038	1.67018	1.3504		1.5232	1.93616	2.09503
b0167	eg11411	glnd, eck0165, jw0162	uridylyltransferase (ec:2,7,7,59)	1.28343	1.23971	1.02101	1.18921	0.986233	1.01396	0.982217	1.01891	0.901358	0.7899	0.683414
b0168	eg10570	map, eck0166, jw0163, pepm	methionine aminopeptidase (ec:3,4,11,18)	0.959264	1.42405	1.60214		1.76541	1.89212	1.16074	1.24217	1.34666	1.43933	1.83063
b0169	eg10901	rpsb, eck0168, jw0164	30s ribosomal subunit protein s2	0.835088	0.876606	1.19748	0.895025	1.23114	1.41421	1.0427	1.1112	1.39416	1.47586	1.74773
b0170	eg11033	tsf, eck0169, jw0165	protein chain elongation factor ef-ts	1.26576	1.27456	1.38511	1.30134	1.53688	1.71713	1.06275	1.08077	1.27633	1.55357	1.81928
b0171	eg11539	pyrh, eck0170, jw0166, smba, umk	uridylate kinase (ec:2,7,4,-)	1.20581	1.7411	1.77769	1.82766	1.98618	2.21914	1.48099		1.6169	1.93754	2.028
b0172	eg10335	frr, eck0171, jw0167, rrf	ribosome recycling factor	0.707107	0.920188	0.888843	0.784584	0.972655	0.812252	0.963289	0.90731	0.963849	1.03586	1.17997
b0173	eg12715	dxr, eck0172, ispc, jw0168, yaem	1-deoxy-d-xylulose 5-phosphate reductoisomerase (ec:1,1,1,267)	1.14076	0.913831	0.946058	0.993092	1.02811	1.33793
b0174	eg13329	ispu, eck0173, jw0169, rth, upps, yaes	undecaprenyl pyrophosphate synthase (ec:2,5,1,31)	1.07923	0.972655	0.972655	1.06437	1.03526	1.06437
b0175	eg10139	cdsa, eck0174, jw5810	cdp-diglyceride synthase (ec:2,7,7,41)	1.25701	0.920188	0.972655	0.876606	1	1.15669
b0176	eg12436	rsep, ecfe, eck0175, jw0171, yael	zinc metallopeptidase (ec:3,4,24,-)	1.20581	0.812252	0.80107	0.888843	0.823591	0.876606	1.28188			1.22501
b0177	eg12676	bama, ecfk, eck0176, jw0172, omp85, yaet, yzzn, yzzy	conserved protein	1.48452	1.04247	1.05702	0.965936	1.04972	1.07177	1.04429		1.04546	0.964228	1.01397
b0178	eg10455	skp, eck0177, hlpa, jw0173, omph	periplasmic chaperone	1.23114	0.993092	0.993092	1.05702	0.959264	1.10191	1.03792	0.868318	0.950667	0.983399	1.08946
b0179	eg10316	lpxd, eck0178, fira, jw0174, omsa, ssc	udp-3-o-(3-hydroxymyristoyl)-glucosamine n-acyltransferase	1.00696	0.993092	1.11729	0.90125	1.09429	1.16473	1.02809	1.05871	0.914609	0.912029	0.887859
b0180	eg11284	fabz, eck0179, jw0175, saba, sefa, sfhc, yaea	(3r)-hydroxymyristol acyl carrier protein dehydratase (ec:4,2,1,-)	1	1.08673	1.1487	1.05702	1.15669	1.29235	1.37892	1.87576	1.68024	2.01774	2.39358
b0181	eg10545	lpxa, eck0180, jw0176	udp-n-acetylglucosamine acetyltransferase (ec:2,3,1,129)	0.97942	1.02101	1.10957		1.06437	1.07177	0.987559	0.935868	0.874112	0.937877	0.656512
b0182	eg10546	lpxb, eck0181, jw0177, pgsb	tetraacyldisaccharide-1-p synthase (ec:2,4,1,182)	1.03526	1.04972	1.07923	1.07177	1.07177	0.972655	1.01488		0.76835	0.676276	0.568238
b0183	eg10861	rnhb, eck0182, jw0178	ribonuclease hii, degrades rna of dna-rna hybrids (ec:3,1,26,4)	1.27456	1.34723	1.41421	1.31951	1.47427	1.45397
b0184	eg10238	dnae, eck0183, jw0179, polc, sdgc	dna polymerase iii alpha subunit (ec:2,7,7,7)							1.16937		1.15506	1.12342	1.1311
b0185	eg11647	acca, eck0184, jw0180	acetyl-coa carboxylase, carboxytransferase, alpha subunit	0.737135	1.04972	1.06437	0.907519	1.07177	1.15669	1.01674	1.00144	0.899706	0.907475	1.01914
b0186	eg13219	ldcc, eck0185, jw0181, ldc, ldch	lysine decarboxylase 2, constitutive (ec:4,1,1,18)	1.23971	0.817902	0.82932	0.858565	0.812252	0.913831
b0187	eg13224	yaer, eck0186, jw0182	predicted lyase	1.21419	1.12506	1.16473	1.1487	1.15669	1.09429	0.860513	0.681682	0.856627	0.894	1.00562
b0188	eg13220	tils, eck0187, jw0183, mesj, yaen	trna(ile)-lysidine synthetase (ec:6,1,1,5)	0.702222	0.895025	0.993092	0.852635	1	1.06437		0.845511			0.904193
b0189	eg13221	rof, eck0188, jw0184, mesj, yaeo	modulator of rho-dependent transcription termination	0.972655	0.913831	1.03526	0.864537	0.97942	0.76313	1.08285	0.988147	1.20585	1.265	1.41364
b0190	eg13223	yaeq, eck0190, jw0186	conserved protein	0.933033	0.907519	0.90125	0.812252	0.835088	0.852635	1.24121		1.20672	1.033	1.64716
b0191	eg12354	yaej, eck0191, jw0187	conserved protein	0.920188	0.876606	0.864537	0.913831	0.876606	0.840896
b0192	eg12137	nlpe, cutf, eck0192, jw0188	lipoprotein involved with copper homeostasis and adhesion	1.05702	0.858565	0.795536	0.907519	0.80107	0.858565	0.845699	0.795844	0.716994		0.74118
b0194	eg10770	pros, drpa, eck0194, jw0190	prolyl-trna synthetase (ec:6,1,1,15)	0.732043	1.29235	1.38511	1.20581	1.45397	1.64718	1.14456	1.31136	1.28393	1.40955	1.51834
b0195	eg11503	yaeb, eck0195, jw0191	conserved protein	0.726986	1.32869	1.3566		1.36604	1.3566		1.43928	0.818131	1.067
b0196	eg11502	rcsf, eck0196, jw0192	predicted outer membrane protein, signal	0.45376	1.04247	1.04972	1.04972	1.07177	0.795536	0.887048	0.561054	0.760244	0.736492	0.723355
b0197	eg11504	metq, eck0197, jw0193, metd, yaec	dl-methionine transporter subunit	1.38511	1.22264	1.18099	1.40444	1.23114	1.52626	1.15974	1.4254	1.2617	1.38889	1.11167
b0198	eg11737	meti, eck0198, jw0194, metd, yaee	dl-methionine transporter subunit	1.23971	1.26576	1.26576	1.43396	1.31039		1.01526	1.46131	1.43708	1.707	0.981829
b0199	eg11621	metn, abc, eck0199, jw0195, metd	dl-methionine transporter subunit	0.360982	1.28343	1.33793	1.39474	1.48452	1.6245	1.09901	1.35383	1.49732	1.72609	1.89168
b0200	eg11736	gmhb, eck0200, gmbc, gmbx, jw0196, wcbn, yaed	d,d-heptose 1,7-bisphosphate phosphatase	0.876606		0.920188				1.17791	1.5311	1.26959	1.12027	1.37284
b0201	eg30090	rrsh, eck0201, jwr0001	16s ribosomal rna of rrnh operon	3.55537	1.55833	2		1.67018	1.49485
b0204	eg30083	rrlh, eck0204, jwr0004	23s ribosomal rna of rrnh operon	3.4822	1.81504	2.12874		1.56917	1.22264
b0207	eg11648	dkgb, eck0207, jw0197, yafb	2,5-diketo-d-gluconate reductase b (ec:1,1,1,274)	0.926588	1.08673		0.913831		0.882703	0.987468	0.817248	0.686456	0.453294	0.364232
b0208	eg11649	yafc, eck0208, jw0198	predicted dna-binding transcriptional regulator	0.888843	1.25701	1.25701	1.45397	1.19748	1	0.824883	0.809388	0.70267	0.774	0.615284
b0209	eg11650	yafd, eck0209, jw5017	conserved protein	0.76313	0.773782	0.726986	0.712025	0.697372	0.624165	0.821694	0.7943	0.733727	0.683777	0.697343
b0210	eg11651	yafe, eck0210, jw0200	predicted s-adenosyl-l-methionine-dependent methyltransferase	1.61328	1.07177	1.09429	1.1487	1.13288	1.11729
b0211	eg10246	mltd, dnir, eck0211, jw5018, yafg	predicted membrane-bound lytic murein transglycosylase d	0.550953	0.726986	0.795536	0.624165	0.712025	0.528509
b0212	eg13330	glob, eck0212, jw0202, yafr	predicted hydroxyacylglutathione hydrolase	1.16473	1	0.858565	0.90125	0.812252	0.742262	0.895599	0.813524	0.628955	0.677537	0.474938
b0213	eg13331	yafs, eck0213, jw0203	predicted s-adenosyl-l-methionine-dependent methyltransferase		1.51572
b0214	eg10860	rnha, cer, dasf, eck0214, hera, jw0204, rnh, sdra, sin	ribonuclease hi, degrades rna of dna-rna hybrids (ec:3,1,26,4)	1.21419	1.18921	1.21419	1.37554	1.33793	1.3566			0.974951
b0215	eg10243	dnaq, eck0215, jw0205, mutd	dna polymerase iii epsilon subunit (ec:2,7,7,7)	0.469761	0.97942	1	0.858565	0.959264	0.68302
b0219	eg13334	yafv, eck0220, jw5019	predicted c-n hydrolase family amidase, nad(p)-binding	0.858565				0.747425	0.76313	0.960968	0.87233	0.970655	0.913737	0.891029
b0220	eg13547	ivy, eck0221, jw0210, ykfe	inhibitor of vertebrate c-lysozyme	1.19748	1	0.895025	1.04247	0.846745	1.00696	1.03557	0.936034	0.958104	0.746079	0.863992
b0221	eg13145	fade, eck0222, fadf, jw5020, yafh	acyl coenzyme a dehydrogenase (ec:1,3,99,3)	1.29235	0.624165	0.607097	0.400535	0.417544	0.20166	1.0818	0.981129	0.820986	0.535481	0.229923
b0222	eg13146	lpca, eck0223, gmha, isn, jw0212, tfra, yafi	d-sedoheptulose 7-phosphate isomerase (ec:5,-,-,-)	0.619854	1.00696	1.02811	1.03526	1.02101	0.864537	1.01933	0.956453	0.866675	0.821245	0.712788
b0223	eg13147	yafj, eck0224, jw0213	predicted amidotransfease	0.90125	0.972655	1.02811	0.920188	0.939523	0.812252
b0224	eg13148	yafk, eck0225, jw0214	conserved protein	0.469761	0.882703	0.82932	0.939523	0.840896	0.870551
b0225	eg13154	yafq, eck0226, jw0215	predicted toxin of the yafq-dinj toxin-antitoxin system	2	1.31951	1.48452	1.90528	1.6358	1.95884
b0226	eg13142	dinj, eck0227, jw0216, sosa	predicted antitoxin of yafq-dinj toxin-antitoxin system	1.65864	1	0.952638	1.38511	1.00696	1.31039	0.870086	0.893156	0.734633	0.793	0.950466
b0227	eg13149	yafl, eck0228, jw0217	predicted lipoprotein and c40 family peptidase			0.641713		0.602904
b0228	eg13150	yafm, eck0229, jw0218	conserved protein						0.926588
b0229		lfha, eck0230, fhia, jw5811	pseudogene		0.646176	0.68302
b0231	eg13141	dinb, dinp, eck0232, jw0221	dna polymerase iv (ec:2,7,7,7)	0.965936	0.907519	0.926588	0.946058	0.913831	0.784584
b0232	eg13151	yafn, eck0233, jw0222	predicted antitoxin of the yafo-yafn toxin-antitoxin system	1.43396	1.32869	1.46409	1.77769	1.54756	1.52626
b0233	eg13152	yafo, eck0234, jw0223	predicted toxin of the yafo-yafn toxin-antitoxin system			1.33793	1.87905	1.52626
b0234	eg13153	yafp, eck0235, jw0224	predicted acyltransferase with acyl-coa n-acyltransferase domain		0.858565	0.870551
b0237	eg10695	pepd, eck0238, jw0227, peph	aminoacyl-histidine dipeptidase (peptidase d) (ec:3,4,13,3)	1.19748	1.48452	1.40444	1.42405	1.43396	1.27456	1.12689	1.26924	1.18004	1.08011	1.00211
b0239	eg11091	frsa, eck0240, jw0229, yafa	hydrolase, binds to enzyme iia(glc)	0.752623	0.907519	0.920188	0.876606	0.895025	0.946058	0.755969	0.85708	0.805512	0.79206	0.778441
b0240	eg11092	crl, eck0241, jw0230	dna-binding transcriptional regulator	0.876606	1.28343	1.3566	1.52626	1.28343	0.933033	1.30126	2.07116	2.09557	2.43209	2.4125
b0241	eg10729	phoe, eck0242, jw0231, ompe	outer membrane phosphoporin protein e		1.10957	1.18921			1.71713
b0242	eg10768	prob, eck0243, jw0232, pro	gamma-glutamate kinase (ec:2,7,2,11)	0.602904	0.933033	1.02101	0.959264	0.965936	1	1.14064	1.2594	1.10286	1.05441	1.02321
b0243	eg10767	proa, eck0244, jw0233, pro	gamma-glutamylphosphate reductase (ec:1,2,1,41)	0.870551	0.806642	0.90125		0.840896	0.888843	1.13309	0.921431	0.918019	0.801614	0.662206
b0246	eg13335	yafw, eck0247, jw0235	cp4-6 prophage; antitoxin of the ykfi-yafw toxin-antitoxin system	0.205898	0.233258	0.230047	0.238159	0.269807
b0247	eg14331	ykfg, eck0249, jw0236	cp4-6 prophage; predicted dna repair protein			0.429283		0.435275	0.395021
b0248	eg13336	yafx, eck0250, jw5022	cp4-6 prophage; predicted protein	0.403321		0.378929	0.358489	0.353553	0.348686
b0249	eg14283	ykff, eck0251, jw5023	cp4-6 prophage; predicted protein				0.219151
b0250	eg13548	ykfb, eck0252, jw0239	cp4-6 prophage; predicted protein	1.25701	0.959264	0.882703	0.82932	0.742262
b0251	eg13337	yafy, eck0253, jw0240	cp4-6 prophage; predicted dna-binding transcriptional regulator		0.737135		0.702222	0.732043
b0252	eg13338	yafz, eck0254, jw0242	cp4-6 prophage; conserved protein				0.314253
b0254	eg13340	perr, eck0256, jw0244	cp4-6 prophage; predicted dna-binding transcriptional regulator				1.56917
b0258		ykfc, eck0260, jw5813	pseudogene	1.24833	1.15669	1.12506	1.09429
b0260	eg13342	mmup, eck0262, jw5027, ykfd	cp4-6 prophage; predicted s-methylmethionine transporter	0.993092
b0261	eg13343	mmum, eck0263, jw0253, yagd	cp4-6 prophage; s-methylmethionine:homocysteine methyltransferase	1.30134	0.812252	0.790041	0.747425	0.812252	0.993092	0.950162	0.807271	0.750366	0.565369	0.62856
b0263		afub, eck0265, fbpb, jw0255	pseudogene					0.795536
b0266		yagb, eck0267, jw0259	pseudogene	0.752623	1.03526	0.965936	0.946058	0.920188	0.784584
b0267	eg12338	yaga, eck0268, jw0260	cp4-6 prophage; predicted dna-binding transcriptional regulator	0.870551	0.554785	0.574349	0.395021	0.619854	0.673617
b0268	eg13344	yage, eck0269, jw0261	cp4-6 prophage; predicted lyase/synthase	0.742262	0.650671	0.624165	0.668964	0.628507			3.09627
b0269	eg13345	yagf, eck0270, jw0262	cp4-6 prophage; predicted dehydratase	0.650671	0.524858	0.532185		0.532185
b0270	eg13346	yagg, eck0271, jw0263	cp4-6 prophage; predicted sugar transporter	0.550953	0.63728	0.521233	0.624165	0.479632	0.482968
b0271	eg13347	yagh, eck0272, jw0264	cp4-6 prophage; predicted xylosidase/arabinosidase	0.76313	0.619854	0.615572		0.624165	0.632878
b0272	eg13349	yagi, eck0273, jw0265	cp4-6 prophage; predicted dna-binding transcriptional regulator							1.36137	0.912051	0.817962	0.958678	0.890761
b0276	eg13549	yagj, eck0275, jw0270	cp4-6 prophage; predicted protein		0.562529				0.673617
b0280	eg13553	yagn, eck0279, jw0274	cp4-6 prophage; predicted protein	0.438303	0.646176	0.550953	0.664343	0.510506	0.373712
b0281	eg13554	intf, eck0280, jw0275, yago	cp4-6 prophage; predicted phage integrase	1.07177	1.38511	1.32869			1.31951
b0283	eg13556	yagq, eck0282, jw0277	conserved protein	0.773782		0.566442		0.539614	0.586417
b0284	eg13557	yagr, eck0283, jw0278	predicted oxidoreductase with molybdenum-binding domain	0.578344		0.432269		0.411796	0.466516
b0285	eg13558	yags, eck0284, jw0279	predicted oxidoreductase with fad-binding domain	0.578344
b0286	eg13559	yagt, eck0285, jw0280	predicted xanthine dehydrogenase, 2fe-2s subunit			0.707107	0.721965	0.68302	0.664343
b0287	eg13560	yagu, eck0286, jw0281	conserved inner membrane protein	0.870551	1.87905	1.70527	2.32947	1.95884	3.38698	1.26465	1.35494	1.50363	1.6658	2.24889
b0288	eg14323	ykgj, eck0287, jw0282	predicted ferredoxin		1.50525	1.49485		1.6358
b0289	eg13561	yagv, eck0288, jw5030	conserved protein		0.972655
b0290	eg13562	yagw, eck0289, jw0284	predicted receptor	0.939523	0.768438	0.692555	0.586417	0.747425	0.742262
b0294	eg14324	mata, eck0293, jw5031, ykgk	predicted regulator	1.6245	1.15669			1.44393	1.56917
b0300		ykga, eck0300, jw5037	pseudogene		1.32869	1.33793	1.6245	1.34723
b0304	eg13580	ykgc, eck0303, jw5040	predicted oxidoreductase with fad/nad(p)-binding domain and	0.82932	0.795536	0.846745	0.913831	0.858565	0.90125	0.591336	0.49077	0.443428	0.37874	0.336455
b0307	eg13583	ykgf, eck0306, jw0300	predicted amino acid dehydrogenase with nad(p)-binding domain and	1.28343	1.07177	0.965936	0.965936	0.806642	0.692555
b0308	eg13584	ykgg, eck0307, jw5042	predicted transporter			0.90125		0.82932	0.840896			0.935395
b0311	eg10109	beta, eck0309, jw0303	choline dehydrogenase, a flavoprotein (ec:1,1,99,1)	1.02811	0.806642	0.858565		0.852635	0.933033
b0312	eg10110	betb, eck0310, jw0304	betaine aldehyde dehydrogenase, nad-dependent (ec:1,2,1,8)	1.32869	1.23114	1.24833	1.43396	1.39474	1.37554
b0313	eg10111	beti, eck0311, jw0305	dna-binding transcriptional repressor	1.28343	1.49485	1.48452	1.67018	1.75321	1.56917
b0314	eg10112	bett, eck0312, jw0306	choline transporter of high affinity	1.12506	0.876606	0.870551	0.840896	0.840896	0.895025
b0317	eg13587	yahc, eck0315, jw0309	predicted inner membrane protein	0.835088	0.68302		0.466516	0.63728
b0318	eg13588	yahd, eck0316, jw0310	predicted transcriptional regulator with ankyrin domain	1.17283	0.697372	0.702222		0.594604	0.659754
b0321	eg13591	yahg, eck0319, jw0313	conserved protein	0.619854	0.450625
b0323	eg13593	yahi, eck0321, jw0315	predicted carbamate kinase-like protein					0.697372
b0324	eg13594	yahj, eck0322, jw0316	predicted deaminase with metallo-dependent hydrolase domain	0.858565	0.986233	1.02101	0.939523	1	0.907519
b0325	eg13595	yahk, eck0323, jw0317	predicted oxidoreductase, zn-dependent and nad(p)-binding	0.395021	0.463294	0.469761	0.429283	0.411796	0.438303	0.57624	0.390696	0.384601	0.280194	0.212384
b0328	eg13598	yahn, eck0326, jw0320	neutral amino-acid efflux system	1.02101	0.716978	0.655197	0.646176	0.539614	0.496546
b0329	eg13599	yaho, eck0327, jw0321	predicted protein	0.528509	0.423373	0.316439	0.650671	0.303549	0.381565	0.469533	0.333328	0.523925	0.463487	0.139556
b0330	eg13600	prpr, eck0328, jw0322, yahp	dna-binding transcriptional activator	1.31951	0.655197	0.61132	0.619854	0.558644	0.447513
b0333	eg11756	prpc, eck0330, jw0324, yahs, yzzd	2-methylcitrate synthase (ec:2,3,3,1)	1.31039	0.373712	0.167241	0.105112
b0334	eg13603	prpd, acnc, eck0331, jw0325, yaht	2-methylcitrate dehydratase (ec:4,2,1,79)	1.08673	0.348686	0.128514	0.0780207	0.060371	0.0490365
b0335	eg13604	prpe, eck0332, jw0326, yahu	predicted propionyl-coa synthetase with atpase domain	0.946058
b0336	eg11327	codb, eck0333, jw0327	cytosine transporter	2.21914	3.83706	3.43426	4.31691	4	4.69134
b0337	eg11326	coda, eck0334, jw0328	cytosine deaminase (ec:3,5,4,1)	2.62079	3.55537	3.53081	3.89062	4.08405	4.25748	1.7143	3.24431	2.67439	3.93935	2.68483
b0339	eg10176	cynt, eck0336, jw0330	carbonic anhydrase (ec:4,2,1,1)				0.389582	0.34151
b0340	eg10175	cyns, cnt, eck0337, jw0331	cyanate aminohydrolase (ec:4,2,1,104)	0.823591		0.707107		0.659754	0.864537
b0346	eg20276	mhpr, eck0343, jw0337	dna-binding transcriptional activator, 3hpp-binding	1.82766	0.702222	0.574349	0.463294	0.378929	0.200267	1.27128	1.18118	0.809433	0.393052	0.245837
b0348	eg20274	mhpb, eck0345, jw0339	2,3-dihydroxyphenylpropionate 1,2-dioxygenase (ec:1,13,11,-)		0.314253	0.29937	0.293209	0.281265
b0350	eg14274	mhpd, eck0347, jw0341, mhps	2-keto-4-pentenoate hydratase (ec:4,2,1,80)		0.5	0.466516	0.528509	0.562529	0.524858
b0353	eg13293	mhpt, eck0350, jw5046, yaik	predicted 3-hydroxyphenylpropionic transporter	0.972655	0.692555	0.707107		0.702222	0.726986
b0354	eg13294	yail, eck0351, jw0345	nucleoprotein/polynucleotide-associated enzyme	0.742262	0.858565	0.846745	1.10191	0.840896	0.870551	1.01675	1.11649	1.15318	1.2372	1.30949
b0355	eg13295	frmb, eck0352, jw0346, yaim	predicted esterase	1.43396	1.75321	1.75321	2.15846	1.86607	2.36199
b0356	eg50010	frma, adhc, eck0353, jw0347	alcohol dehydrogenase class iii/glutathione-dependent formaldehyde	0.823591	1.19748				1.27456	1.04438	0.788304	0.859972	0.795038	0.771086
b0357	eg13296	frmr, eck0354, jw0348, yain	regulator protein that represses frmrab operon	0.888843	1.18099	1.09429	1.23114	1.13288	1.24833	1.01594	1.06553	1.12215	1.04431	1.21519
b0358	eg13297	yaio, eck0355, jw0349	predicted protein	0.692555		0.517632		0.486327
b0363	eg13298	yaip, eck0360, jw0355	predicted glucosyltransferase	1.09429	0.965936	0.913831	0.795536	0.812252
b0365	eg13300	taua, eck0362, jw0357, ssia, yair	taurine transporter subunit				0.858565
b0366	eg13299	taub, eck0363, jw0358, ssib, yaiq	taurine transporter subunit	1.16473	0.965936		0.993092
b0367	eg13301	tauc, eck0364, jw0359, ssic, yaij	taurine transporter subunit					0.673617
b0368	eg12423	taud, eck0365, jw0360, ssid, yaig	taurine dioxygenase, 2-oxoglutarate-dependent (ec:1,14,11,17)	0.965936	0.721965	0.721965		0.673617	0.732043
b0369	eg10428	hemb, eck0366, jw0361, ncf	porphobilinogen synthase (ec:4,2,1,24)							1.28857	1.49171	1.07716	0.75731	1.49757
b0378	eg13608	yaiw, eck0373, jw0369	predicted dna-binding transcriptional regulator	0.97942	1.1487	1.07923	1.17283	1.12506	1.00696	0.904377	11.3899	0.985453	0.827715
b0380	eg14280	yaiz, eck0375, jw5053	predicted inner membrane protein		0.632878	0.558644	0.479632	0.447513	0.574349
b0381	eg10213	ddla, eck0376, jw0372	d-alanine-d-alanine ligase a (ec:6,3,2,4)	1.46409	1.46409	1.43396		1.50525	1.79005	1.00228		1.48286	2.02628	2.29841
b0382	eg11256	irap, eck0377, jw0373, yaib	predicted protein	0.946058	1.17283	1.00696	1.59107	0.986233	0.812252	0.963003	1.03732	0.890573	0.781
b0383	eg10727	phoa, eck0378, jw0374, psia	bacterial alkaline phosphatase (ec:3,1,3,1)	1.1487	1.01396	1	1.04247	1.00696	0.926588
b0384	eg11401	psif, eck0379, jw5054	conserved protein	0.835088	0.624165	0.692555	0.784584	0.664343	0.554785
b0385	eg11257	adra, eck0380, jw0376, yaic	predicted diguanylate cyclase	0.582367	0.5	0.50698		0.479632	0.539614
b0386	eg10769	proc, eck0381, jw0377, pro, pro2	pyrroline-5-carboxylate reductase, nad(p)-binding (ec:1,5,1,2)	0.486327	0.952638	0.920188		0.913831	0.812252	0.7907		0.61091	0.598159	0.570867
b0387	eg13176	yaii, eck0382, jw0378	conserved protein	1.55833	1.38511	1.52626	1.6358	1.60214	1.64718		1.33934	1.42189		1.47237
b0388	eg10082	arol, eck0383, jw0379	shikimate kinase ii (ec:2,7,1,71)	1.93187	0.993092	1.02811	0.97942	1.02811	0.946058	1.23609	1.35507	1.39176	1.26887	1.06779
b0389	eg11093	yaia, eck0384, jw0380	predicted protein	1.79005	0.817902	0.933033	1	0.913831	0.933033					0.668033
b0390	eg10083	arom, eck0385, jw0381	conserved protein	0.432269	0.297302	0.297302	0.279322	0.266093	0.303549	0.787219	0.542821		0.459
b0391	eg12159	yaie, eck0386, jw0382	conserved protein	1.46409	1.18099	1.38511	1.44393	1.33793	0.939523
b0392		ykia, eck0387, jw0383	pseudogene	0.907519	0.773782	0.864537		0.817902	0.747425
b0393	eg12158	rdgc, eck0388, jw0384, yaid	dna-binding protein, non-specific		1.23114		1.20581	1.36604	1.31039	1.02673	0.973081	1.02086	0.963803	1.10453
b0394	eg11288	mak, eck0389, jw0385, yajf	manno(fructo)kinase (ec:2,7,1,4)	0.707107	0.687771	0.678302	0.619854	0.650671	0.594604	0.838994	0.739312	0.652122	0.527705	0.380932
b0396	eg10060	araj, eck0390, jw0386	predicted transporter					0.907519
b0397	eg10927	sbcc, eck0391, jw0387, rmua	exonuclease, dsdna, atp-dependent	1.72907	1.1487	1.19748	1.11729	1.1487	1.24833			0.777075	0.689301	0.744175
b0398	eg11094	sbcd, eck0392, jw0388, yaja	exonuclease, dsdna, atp-dependent	0.594604	1.04247	0.986233	0.986233	1.02811	1.02101
b0399	eg10728	phob, eck0393, jw0389, phorc	dna-binding response regulator in two-component regulatory system	0.779165	0.959264	0.939523	1	0.959264	0.742262	0.827784	0.74583	0.618365	0.909	0.602695
b0400	eg10733	phor, eck0394, jw0390, nmpb, phor1, r1pho	sensory histidine kinase in two-component regulatory system with	0.939523	0.90125	0.840896		0.876606	0.812252
b0401	eg12168	brnq, eck0395, hrba, jw0391	predicted branched chain amino acid transporter (liv-ii)	0.882703	1.10191	0.959264	0.939523
b0402	eg13609	proy, eck0396, jw5055, yajm	predicted cryptic proline transporter	1.25701	1.31951	1.21419	1.22264	1.26576	1.69349
b0403	eg10565	malz, eck0397, jw0393	maltodextrin glucosidase (ec:3,2,1,20)	1.02811	0.823591	0.835088	0.795536	0.817902	0.795536
b0404	eg11095	acph, acpd, eck0398, jw0394, yajb	conserved protein		1.39474	1.42405	1.53688	1.48452	1.45397	0.774591
b0405	eg10812	quea, eck0399, jw0395	s-adenosylmethionine:trna ribosyltransferase-isomerase (ec:5,-,-,-)		1.38511	1.49485	1.79005	1.67018	2.75108	1.31882	1.44629		1.623
b0406	eg10996	tgt, eck0400, jw0396, vacc	trna-guanine transglycosylase (ec:2,4,2,29)	1.31039	1.58008	1.52626	1.82766	1.64718		1.18863	1.89583	1.64967	2.24554	2.53236
b0407	eg11096	yajc, eck0401, jw0397	secyeg protein translocase auxillary subunit	0.673617	1.09429	1.1487	1.31039	1.13288	1.15669	1.2764	1.60977	1.2726	1.20512	0.766299
b0408	eg10938	secd, eck0402, jw0398	secyeg protein translocase auxillary subunit	1.24833	1.39474	1.44393	1.25701	1.38511	1.77769	1.04262	1.23318	1.13987	1.11636	1.02273
b0409	eg10940	secf, eck0403, jw0399	secyeg protein translocase auxillary subunit	1.60214	1.07177	1.09429	0.965936	1.04247	1.11729	0.961905	1.1033	1.0522	0.943	0.775346
b0410	eg11097	yajd, eck0404, jw0400	conserved protein	0.742262	1.15669	1.10191	1.34723	1.14076	0.882703	1.16163	0.918021	0.88307	0.861949	0.562489
b0411	eg11035	tsx, eck0405, jw0401, nupa, t6rec	nucleoside channel, receptor of phage t6 and colicin k	0.864537	0.972655	1.06437	0.876606	0.993092	0.97942	0.897363	0.96414	0.913595	0.953748	0.640953
b0412	eg12874	yaji, eck0406, jw5056	predicted lipoprotein				1.54756	1.54756	1.61328	0.82012				0.73376
b0413	eg11320	nrdr, eck0407, jw0403, ribx, ybad	conserved protein	0.823591	0.926588	0.965936	0.97942	0.946058	0.90125	0.967347	0.87817	0.867259	0.843	0.892044
b0414	eg11321	ribd, eck0408, jw0404, ribg, ybae	fused diaminohydroxyphosphoribosylaminopyrimidine deaminase and	0.959264	1.16473	1.09429	1.23971	1.11729	1.23971	0.997645	0.96742	0.99287	0.85603	0.860178
b0415	eg11322	ribe, eck0409, jw0405, ribh, ybaf	riboflavin synthase beta chain (ec:2,5,1,9)	0.97942	1.58008	1.56917	1.53688	1.60214	1.56917	1.2561	1.47255	1.60209	1.65298	1.58173
b0416	eg10666	nusb, eck0410, gronb, jw0406, ssad, ssyb	transcription antitermination protein	1.10191	1.70527	1.69349	1.76541	1.75321	1.76541	1.09911	1.16836	1.29355	1.34951	1.40464
b0417	eg20227	thil, eck0411, jw0407	thiamin-monophosphate kinase (ec:2,7,4,16)	0.790041	1.13288	1.13288	1.05702	1.11729	1.15669	0.93375	1.10237	0.930746	0.972036	0.84536
b0418	eg10704	pgpa, eck0412, jw0408, yajn	phosphatidylglycerophosphatase a (ec:3,1,3,27)	1.20581	0.907519	0.882703	0.82932	0.840896	0.864537
b0419	eg13611	yajo, eck0413, jw0409	2-carboxybenzaldehyde reductase, function unknown	1	0.550953	0.532185	0.426317	0.479632	0.423373	0.736125	0.640682	0.56675	0.443859	0.358952
b0420	eg13612	dxs, eck0414, jw0410, yajp	1-deoxyxylulose-5-phosphate synthase, thiamine-requiring,	1.39474	1.03526	1.02101	0.920188	0.972655	0.920188	1.0039	1.00383	0.974449	0.83738	0.746535
b0421	eg10508	ispa, eck0415, jw0411	geranyltranstransferase (ec:2,5,1,10 2,5,1,1)	0.80107	1.02101	0.913831	0.920188	0.870551	0.959264	1.04643	1.09146	1.03222	0.920791	0.850329
b0422	eg11098	xseb, eck0416, jw0412, yaje	exonuclease vii small subunit (ec:3,1,11,6)	0.668964	0.790041	0.726986	0.742262	0.737135	0.752623	0.964694	0.94376	0.829301	0.69505	0.752701
b0423	eg13273	thii, eck0417, jw0413, nuva, yajj, yajk	sulfurtransferase required for thiamine and 4-thiouridine	1	1.34723	1.47427	1.48452	1.55833	2.11404	1.51108		2.29711	2.87441	3.41587
b0424	eg13272	yajl, eck0418, jw5057, thij	conserved protein	1.18921	1.05702	1.09429	1.05702	1.04972	1.23971	1.04111	1.10188	1.09233	1.18157	1.34219
b0425	eg13271	pane, apba, eck0419, jw0415	2-dehydropantoate reductase, nadph-specific (ec:1,1,1,169)	1.14076	1.06437	1.07177	1.1487	1.23971
b0426	eg13613	yajq, eck0420, jw5058	predicted nucleotide binding protein	0.721965	1.18099	1.23114	1.23114	1.28343	1.23971	0.873561	0.780051	0.764492	0.785618	0.901959
b0427	eg13614	yajr, eck0421, jw5059	predicted transporter	0.784584	0.817902	0.835088	0.965936	0.965936	1.36604
b0428	eg10182	cyoe, eck0422, jw0418	protoheme ix farnesyltransferase (ec:2,5,1,-)				0.742262
b0429	eg10181	cyod, eck0423, jw0419	cytochrome o ubiquinol oxidase subunit iv (ec:1,10,3,-)	1.64718	1.11729	1.27456	1.02811	1.30134	1.48452
b0430	eg10180	cyoc, eck0424, jw0420	cytochrome o ubiquinol oxidase subunit iii (ec:1,10,3,-)	1.69349	1.41421	1.42405	1.34723	1.54756	2.02792
b0431	eg10179	cyob, eck0425, jw0421	cytochrome o ubiquinol oxidase subunit i (ec:1,10,3,-)	1.61328	1.61328	1.38511	1.45397	1.48452	1.97247	1.57575	2.07254	1.7901	2.33852	2.9615
b0432	eg10178	cyoa, eck0426, jw0422	cytochrome o ubiquinol oxidase subunit ii (ec:1,10,3,-)	1.09429	1.41421	1.41421	1.42405	1.3566	1.76541	1.49023	2.14584	1.85837	1.90464	2.48781
b0433	eg12183	ampg, eck0427, jw0423	muropeptide transporter	0.790041	1.40444	1.19748		1.26576	1.60214
b0434	eg12182	yajg, eck0428, jw0424	predicted lipoprotein	0.301452	1.38511	1.34723	1.30134	1.40444	0.952638	1.17053	1.23163	1.14573	1.12287	1.03625
b0435	eg10125	bola, eck0429, jw5060	regulator of penicillin binding proteins and beta lactamase	1.00696	0.408951	0.466516		0.45376	0.41466	1.1537		2.29026	1.55096	2.53981
b0436	eg11003	tig, eck0430, jw0426	peptidyl-prolyl cis/trans isomerase (trigger factor)	0.986233	1.17283	1.34723	1.19748	1.41421	1.34723	1.11071	1.1716	1.34081	1.43013	1.67586
b0437	eg10158	clpp, eck0431, jw0427, lopp, wsea	proteolytic subunit of clpa-clpp and clpx-clpp atp-dependent serine	1.18099	1.22264	1.24833	1.23971	1.27456	1.18099	1.15019	1.21364	1.20198	1.05887	1.28343
b0438	eg10159	clpx, eck0432, jw0428, lopc	atpase and specificity subunit of clpx-clpp atp-dependent serine	1.07923	0.817902	0.993092	0.80107	0.959264	1.05702	1.23306	1.68165	1.65744	1.79289	1.76131
b0439	eg10542	lon, capr, deg, dir, eck0433, jw0429, lopa, muc	dna-binding atp-dependent protease la (ec:3,4,21,53)	1.32869	1.25701	1.3566	1.21419	1.51572	1.49485	0.972234	1.01334	1.09981	1.18657	1.13353
b0440	eg10467	hupb, dpea, eck0434, hopd, jw0430	hu, dna-binding transcriptional regulator, beta subunit	0.870551	0.521233	0.528509		0.389582	0.275476	0.990114	0.961323	0.854986	0.655903	0.508143
b0441	eg13249	ppid, eck0435, jw0431, ybau	peptidyl-prolyl cis-trans isomerase (rotamase d) (ec:5,2,1,8)	1.12506	1.18099	1.30134	1.07177	1.24833	1.25701	1.09425	1.17	1.09763	1.025	0.924136
b0443	eg13251	tesc, eck0437, jw0433, ybaw	thioesterase iii	0.993092	0.50698	0.503478	0.400535	0.460094	0.411796	0.739359	0.569887	0.372911	0.152296	0.0720581
b0444	eg13252	quec, eck0438, jw0434, ybax	predicted aluminum resistance protein	1.04972	1.04972	1.16473	0.939523	1.18099	1.23114	1.00471	1.12083	1.17195	1.15593	1.25026
b0445	eg13217	ybae, eck0439, jw0435	predicted transporter subunit: periplasmic-binding component of abc	1.34723	0.806642	0.806642	0.795536	0.742262
b0446	eg13216	cof, eck0440, jw0436	thiamin pyrimidine pyrophosphate hydrolase	1.02811
b0447	eg13218	ybao, eck0441, jw0437	predicted dna-binding transcriptional regulator	1.20581	1.08673	1.00696	0.939523	0.986233	0.846745
b0448	eg11622	mdla, eck0442, jw0438, mdl	fused predicted multidrug transporter subunits of abc superfamily:						0.812252
b0449	eg14374	mdlb, eck0443, jw5061, mdl	fused predicted multidrug transporter subunits of abc superfamily:	1.34723			0.876606
b0450	eg12191	glnk, eck0444, jw0440, ybai	nitrogen assimilation regulatory protein for glnl, glne, and amtb										2.056
b0451	eg11821	amtb, eck0445, jw0441, ybag	ammonium transporter	0.82932	0.76313	0.712025	0.737135	0.668964	1.05702
b0452	eg10995	tesb, eck0446, jw0442	acyl-coa thioesterase ii (ec:3,1,2,-)	0.926588	0.876606	0.907519	0.97942	0.920188	0.920188	0.842716	0.599217	0.723581	0.726878	0.774115
b0453	eg13253	ybay, eck0447, jw0443	predicted outer membrane lipoprotein	0.823591	1.12506	1.44393		1.24833	1.12506	0.732577	0.641402	0.927339	0.956399	0.771722
b0454	eg13254	ybaz, eck0448, jw0444	predicted methyltransferase	1.16473	0.779165	0.732043	0.586417	0.692555	0.535887
b0456	eg11099	ybaa, eck0450, jw0445	conserved protein	0.732043	0.438303	0.444421	0.406126	0.389582	0.327598
b0457	eg14237	ylab, eck0451, jw5062	conserved inner membrane protein	1.42405		1.22264	1.23971		1.39474
b0458	eg14238	ylac, eck0452, jw5063	predicted inner membrane protein	0.742262	1.30134	1.15669	1.51572	1.14076	1.03526	1.36019	1.22672	1.18499	1.15158	1.80785
b0459	eg14239	maa, eck0453, jw0448, ylad	maltose o-acetyltransferase (ec:2,3,1,79)	0.539614	1.02101	0.97942				1.15779	1.11967		0.632
b0460	eg10439	hha, eck0454, jw0449	modulator of gene expression, with h-ns	0.554785	1.24833	1.28343	2.23457	1.54756	1.91853	1.47077	1.77854	1.56586	2.717	3.20308
b0461	eg12429	tomb, eck0455, jw0450, ybaj	predicted protein		1.18099	1.33793	2.17347	1.52626
b0462	eg11704	acrb, acre, eck0456, jw0451	multidrug efflux system protein	1.40444	0.97942	0.959264	0.90125	0.920188	1.02101	1.17976	1.14748	1.2075	1.25558	0.912729
b0463	eg11703	acra, eck0457, jw0452, lir, mb, mbl, mtca, sipb	multidrug efflux system	0.68302	1.18921	1.03526	1.07177	1.04247	1.13288	0.976275	0.956418	0.987126	0.916712	0.781439
b0464	eg12116	acrr, eck0458, jw0453, ybah	dna-binding transcriptional repressor						2.51403
b0465	eg14240	kefa, aefa, eck0459, jw0454, msck, pnuh	fused conserved protein		1.09429	1.17283		1.16473	1.30134
b0466	eg12830	ybam, eck0460, jw0455	predicted protein	0.972655	1.06437	1.03526	0.870551	1.05702	0.952638
b0467	eg10765	pric, eck0461, jw0456	primosomal replication protein n''	0.673617	0.757858	0.712025	0.687771	0.732043	0.607097
b0468	eg12843	yban, eck0462, jw0457	conserved inner membrane protein	1.04247
b0469	eg10051	apt, eck0463, jw0458	adenine phosphoribosyltransferase (ec:2,4,2,7)		1.39474	1.45397	1.56917	1.56917	1.67018	1.13289	1.26478	1.26575	1.5376	1.90364
b0470	eg10245	dnax, dnaz, eck0464, jw0459	dna polymerase iii/dna elongation factor iii, tau and gamma subunits	1.72907			1.69349			1.01618		0.791256	0.82034	0.816678
b0471	eg11100	ybab, eck0465, jw0460	conserved protein	0.920188	1.10191	1.18099	1.21419	1.27456	1.23971				1.06284	1.30349
b0472	eg10834	recr, eck0466, jw0461	gap repair protein	1	1.36604	1.42405	1.44393	1.53688	1.54756		1.12686
b0473	eg10461	htpg, eck0467, jw0462	molecular chaperone hsp90 family	1.24833	1.13288	1.19748	1.00696	1.20581	0.90125	0.993133	0.948342	1.02738	1.11205	1.05763
b0474	eg10032	adk, dnaw, eck0468, jw0463, plsa	adenylate kinase (ec:2,7,4,3)	0.586417	1.39474	1.37554	1.51572	1.58008	2.08493	1.29882	1.04939	1.15874	1.18264	1.38593
b0475	eg10431	hemh, eck0469, jw0464, popa, visa	ferrochelatase (ec:4,99,1,1)	1.08673	1.28343	1.24833	1.26576	1.30134
b0476	eg11101	aes, eck0470, jw0465, ybac	acetyl esterase (ec:3,1,1,-)		0.752623	0.607097	0.602904	0.510506
b0477	eg11102	gsk, eck0471, jw0466	inosine/guanosine kinase (ec:2,7,1,73)	0.619854
b0478	eg12623	ybal, eck0472, jw0467, ylaa	predicted transporter with nad(p)-binding rossmann-fold domain	1.44393	1.07177	1.04247	0.939523	0.926588	0.939523	1.34609			1.66456
b0479	eg13268	fsr, eck0473, jw0468	predicted fosmidomycin efflux system	1.11729	1.08673	0.965936	0.965936	0.913831	0.846745
b0480	eg11060	usha, eck0474, jw0469	bifunctional udp-sugar hydrolase/5'-nucleotidase (ec:3,6,1,45)	1.33793	1.23971	1.20581	1.18921	1.18921	1.11729	0.832823	0.791627	0.899056	0.846535	0.762773
b0481	eg12454	ybak, eck0475, jw0470	conserved protein	0.858565	1.53688	1.56917	1.44393	1.6245	1.55833	1.04236	1.21309	1.07756	1.20241	1.516
b0482	eg13244	ybap, eck0476, jw0471	conserved protein	0.926588	1.27456	1.24833	1.40444	1.36604	1.30134
b0483	eg13245	ybaq, eck0477, jw0472	predicted dna-binding transcriptional regulator	0.702222	0.702222	0.68302	0.835088	0.716978	0.692555	1.15735	1.1979	1.21217	1.3007	1.80015
b0484	eg13246	copa, eck0478, jw0473, ybar	copper transporter (ec:3,6,3,4)	1.27456	0.946058	0.97942	0.90125	0.965936	1.10957	1.15757	1.23557	1.26557	1.18656	1.03512
b0485	eg13247	ybas, eck0479, jw0474	glutaminase	0.888843	0.835088	1.06437		1.13288	1.40444			0.983083	1.53853	2.03066
b0486	eg13248	ybat, eck0480, jw0475	predicted transporter	1.48452	1.30134	1.55833
b0487	eg13256	cuer, eck0481, jw0476, ybbi	dna-binding transcriptional activator of copper-responsive regulon	0.702222	0.852635	0.757858	0.773782	0.737135	0.594604
b0488	eg13257	ybbj, eck0482, jw5065	conserved inner membrane protein	1.01396	0.790041	0.835088	0.817902	0.817902	0.697372
b0489	eg13258	qmca, eck0483, jw0478, ybbk	predicted protease, membrane anchored		1.19748	1.18921	1.22264	1.23971	0.986233	0.957159	0.930281	1.0918	0.908589	0.885765
b0490	eg13259	ybbl, eck0484, jw0479	predicted transporter subunit: atp-binding component of abc	0.876606	1.29235		1.55833	1.50525	1.54756	1.04772	1.13077	1.1459	1.30696	1.37262
b0491	eg13260	ybbm, eck0485, jw5066	predicted inner membrane protein	1.30134
b0492	eg13261	ybbn, eck0486, jw5067	predicted thioredoxin domain-containing protein	0.952638	1.10957	1.12506	1.10191	1.23971	0.993092	1.04094	1.15424	1.17665	1.23566	1.23729
b0493	eg13262	ybbo, eck0487, jw0482	predicted oxidoreductase with nad(p)-binding rossmann-fold domain	1.05702	1.17283	1.10191	1.14076	1.1487	1.07177	1.09997	1.08132	1.1862	1.11568	1.26512
b0494	eg11542	tesa, apea, eck0488, jw0483, pldc	multifunctional acyl-coa thioesterase i and protease i and	1.14076	1.48452		1.53688	1.41421	1.15669	1.01213	0.931862	1.01199	0.915	0.868757
b0495	eg11657	ybba, eck0489, jw0484	predicted transporter subunit: atp-binding component of abc	0.76313	0.732043	0.732043		0.726986	0.655197	1.10273	0.954694	0.912497	0.991917	0.90712
b0496	eg13263	ybbp, eck0490, jw0485	predicted inner membrane protein	1.17283				1.01396
b0502		ylbg, eck0495, jw5880	pseudogene	0.823591					0.806642
b0503	eg11768	selu, eck0496, jw0491, sele, ybbb	trna 2-selenouridine synthase, selenophosphate-dependent	0.5
b0504	eg13267	alls, eck0497, glxa1, jw0492, ybbs	dna-binding transcriptional activator of the alld operon		0.641713	0.615572	0.707107	0.673617
b0505	eg13615	alla, eck0498, glxa2, jw0493, ybbt	ureidoglycolate hydrolase (ec:3,5,3,19)			1	0.732043
b0506	eg13616	allr, eck0499, glxa3, jw0494, ybbu	dna-binding transcriptional repressor	0.913831	1.09429	1.18099	1.13288	1.20581	1.25701	1.09157		1.24783	1.5148	1.55581
b0509	eg13265	glxr, eck0502, glxb1, jw0497, ybbq	tartronate semialdehyde reductase, nadh-dependent (ec:1,1,1,60)	0.888843	0.790041	0.80107		0.80107	0.920188
b0513	eg13620	ybby, eck0506, glxb4, jw0501	predicted uracil/xanthine transporter				0.5
b0514	eg13621	glxk, eck0507, glxb5, jw0502, ybbz	glycerate kinase ii (ec:2,7,1,31)	0.586417	0.562529	0.566442	0.510506	0.539614
b0515	eg13622	ylba, eck0508, glxb6, jw0503	conserved protein	1.23971	1.41421	1.39474	1.31951	1.38511	1.26576
b0516	eg13623	allc, eck0509, glxb7, jw0504, ylbb	allantoate amidohydrolase (ec:3,5,3,4)	1.04247	0.90125	0.864537	0.90125	0.806642
b0522	eg10796	purk, eck0515, jw0511, pure2	n5-carboxyaminoimidazole ribonucleotide synthase (ec:4,1,1,21)	0.779165	1.31039	1.41421		1.55833		1.1305		1.45513	2.04472	2.48806
b0523	eg10793	pure, ade, ade3, eck0516, jw0512, pur2	n5-carboxyaminoimidazole ribonucleotide mutase (ec:4,1,1,21)	0.291183	1.33793	1.42405	1.52626	1.8025	2.15846	1.38162		1.65117	2.43312	2.64952
b0524	eg12666	lpxh, eck0517, jw0513, ybbf	udp-2,3-diacylglucosamine pyrophosphatase (ec:3,6,1,-)		1.05702	1.07177	0.97942	1.17283	1.19748
b0525	eg10758	ppib, eck0518, jw0514	peptidyl-prolyl cis-trans isomerase b (rotamase b) (ec:5,2,1,8)	0.438303	1.14076	1.30134	1.42405	1.3566	1.42405	1.05106	0.799505	0.980275	1.06273	1.28359
b0526	eg10196	cyss, eck0519, jw0515	cysteinyl-trna synthetase (ec:6,1,1,16)	0.602904	1.16473	1.14076	1.20581	1.20581	1.38511	1.00149	1.1657	1.21111	1.25093	1.57333
b0527	eg12708	ybci, eck0520, jw0516	conserved inner membrane protein		0.61132	0.632878	0.697372	0.646176
b0528	eg12879	ybcj, eck0521, jw5070	predicted rna-binding protein	0.602904			0.933033			1.13697	1.23905	1.13914	1.48881	1.71248
b0529	eg10328	fold, ads, eck0522, jw0518	bifunctional 5,10-methylene-tetrahydrofolate	0.550953	1.47427	1.45397		1.6245	1.84038	1.15788	1.28825	1.3795	1.61379	1.60945
b0532	eg13883	sfmd, eck0525, fimd, jw0521	predicted outer membrane export usher protein					0.615572	0.586417
b0534	eg12388	sfmf, eck0527, fimf, fmag, jw5072, ybcg	predicted fimbrial-like adhesin protein			0.757858		0.687771
b0537	eg10507	intd, eck0530, int, jw0525	dlp12 prophage; predicted integrase	1.60214	1.09429	1.10191	1.07177	1.01396	0.972655
b0543	eg10629	emre, eb, eck0534, jw0531, mvrc	dlp12 prophage; multidrug resistance protein		1.8025	2.04202	2.9897	2.09943	2.15846
b0544	eg13627	ybck, eck0535, jw0532	dlp12 prophage; predicted recombinase	1.59107				1.34723	1.3566
b0545	eg13628	ybcl, eck0536, jw0533	dlp12 prophage; predicted kinase inhibitor	1.6358	1.25701	1.29235	1.43396	1.31951	1.32869
b0546	eg13629	ybcm, eck0537, jw0534	dlp12 prophage; predicted dna-binding transcriptional regulator	1.16473	1.07177	1.06437	1.55833	1.12506	1.18099
b0550	eg20283	rusa, eck0541, jw0538, rus, ybcp	dlp12 prophage; endonuclease rus (ec:3,1,22,-)	0.959264	0.721965	0.790041		0.779165	1.00696
b0553		nmpc, eck0544, jw5078, phma	pseudogene	0.840896	1.41421	1.31951	1.38511	1.10957
b0562		ybcy, eck0554, jw0551	pseudogene	1.42405	1.32869	1.39474	1.37554	1.36604	1.3566
b0564	eg10050	appy, eck0556, jw0553	dna-binding transcriptional activator; dlp12 prophage		2.14355	2.56685	5.02805	4.34694
b0565	eg10673	ompt, eck0557, jw0554	dlp12 prophage; outer membrane protease vii (outer membrane protein	0.882703	1.28343	1.02101	1.52626	1.19748	1.27456	1.14805		1.25767	1.37575	1.52902
b0567	eg12448	ybch, eck0559, jw0556	predicted protein	0.913831	0.986233	0.920188	1.04247	0.939523
b0568	eg11740	nfra, eck0560, jw0557	bacteriophage n4 receptor, outer membrane subunit	0.779165	0.664343	0.615572	0.607097	0.668964	0.664343
b0570	eg13642	cuss, eck0562, jw5082, sils, ybcz	sensory histidine kinase in two-component regulatory system with	0.806642	0.939523	0.858565	0.864537	0.817902		1.26713	1.30247	0.806157	0.670831	0.385649
b0571	eg13851	cusr, eck0563, jw0560, silr, ylca	dna-binding response regulator in two-component regulatory system	0.48971	0.835088	0.80107	0.817902	0.697372	0.747425	1.02595	0.827026	0.5884	0.590204	0.428828
b0572	eg14233	cusc, eck0564, ibeb, jw0561, silc, ylcb	copper/silver efflux system, outer membrane component	0.586417	0.82932	0.707107	0.795536	0.664343	0.784584	1.17336	0.998758	0.843558	0.548849	0.382128
b0573	eg14234	cusf, cusx, eck0565, jw0562, silf, ylcc	periplasmic copper-binding protein	1.27456	1.12506	1	1.17283	0.993092	1.14076	1.27464	1.37064	1.14693	0.85	0.671737
b0574	eg14235	cusb, eck0566, jw0563, silb, ylcd	copper/silver efflux system, membrane fusion protein	1.37554	1.22264	1.07177	1.03526	0.965936		1.3264	1.36325	1.12765	0.845551	0.5848
b0575	eg12367	cusa, eck0567, jw0564, sila, ybde	copper/silver efflux system, membrane component	1.93187	0.946058	0.888843	0.864537	0.812252	0.952638	1.39847		1.24279	1.02049	0.652385
b0576	eg10708	phep, eck0568, jw0565	phenylalanine transporter	1.12506	1.13288	0.993092	0.965936	0.993092
b0577	eg12620	ybdg, eck0569, jw0566	predicted mechanosensitive channel	1.17283		1.30134
b0578	eg20151	nfsb, dpra, eck0570, jw0567, nfnb, nfsi, ntr	dihydropteridine reductase, nad(p)h-dependent, oxygen-insensitive	0.946058	1.07923	1.10191	1.04972	1.04972	1.1487	1.30365	1.46097	1.36801	1.49436	1.66556
b0579	eg12619	ybdf, eck0571, jw5083	conserved protein	1.31039	1.34723	1.31039	1.3566	1.27456	1.26576	0.9228	0.863226	0.939103	0.736	0.715458
b0580	eg13643	ybdj, eck0572, jw0569	predicted inner membrane protein	0.965936	0.90125	0.864537		0.876606	0.876606
b0581	eg13644	ybdk, eck0573, jw0570	gamma-glutamyl:cysteine ligase (ec:6,3,2,2)	1.43396		0.858565		0.773782	0.582367	0.648601	0.471351	0.614229	0.426806
b0583	eg10262	entd, eck0575, jw5085	phosphopantetheinyltransferase component of enterobactin synthase	1.39474	1.14076	1.18921		1.11729
b0584	eg10293	fepa, cbr, cbt, eck0576, fep, feub, jw5086	iron-enterobactin outer membrane transporter					1.1487	1.08673	1.24134		1.21236	1.25842	1.16456
b0585	eg10299	fes, eck0577, jw0576	enterobactin/ferric enterobactin esterase	1.55833			1.15669
b0586	eg10264	entf, eck0579, jw0578	enterobactin synthase multienzyme complex component, atp-dependent	1.42405
b0588	eg10295	fepc, eck0581, jw0580	iron-enterobactin transporter subunit	0.946058
b0589	eg10298	fepg, eck0582, jw0581	iron-enterobactin transporter subunit				0.972655
b0590	eg10296	fepd, eck0583, jw0582	iron-enterobactin transporter subunit	0.876606	0.615572	0.664343	0.590496	0.702222
b0591	eg11104	ents, eck0584, jw0583, ybda	predicted transporter		0.907519	0.80107	0.840896	0.768438	0.882703
b0592	eg10294	fepb, eck0585, jw0584	iron-enterobactin transporter subunit		0.876606	0.82932		0.812252	0.895025	1.03885	1.10073	1.34287		1.2198
b0593	eg10261	entc, eck0586, fepf, jw0585	isochorismate synthase 1 (ec:5,4,4,2)	1	1.39474	1.24833	1.38511	1.23971					2.772
b0594	eg10263	ente, eck0587, jw0586	2,3-dihydroxybenzoate-amp ligase component of enterobactin synthase	1.36604	1.04972	1.04972	1.02811	1.07923	1.00696	0.945346	1.18524	1.36603	1.317	1.21052
b0595	eg10260	entb, eck0588, entg, jw0587	isochorismatase (ec:3,3,2,1)	1.47427	1.01396	1.03526	0.993092			1.09993	1.26035	1.36255	1.20075	1.17549
b0596	eg10259	enta, eck0589, jw0588	2,3-dihydro-2,3-dihydroxybenzoate dehydrogenase (ec:1,3,1,28)		0.840896	0.835088		0.806642	0.76313	1.14258		1.2727	1.4938	1.29779
b0597	eg11105	enth, eck0590, jw0589, ybdb	conserved protein	1.24833	0.784584	0.76313	0.721965	0.768438	0.678302
b0598	eg10167	csta, eck0591, jw0590, ybdc	carbon starvation protein	1.31951	0.582367	0.423373	0.373712	0.273573	0.0651541	1.2384	1.46317	0.956138	0.564	0.107785
b0599	eg12692	ybdh, eck0593, jw0592	predicted oxidoreductase							1.24246	3.63557	1.72988	1.98719	1.44438
b0600	eg13531	ybdl, eck0594, jw0593	methionine aminotransferase, plp-dependent (ec:2,6,1,-)	0.712025	1.34723	1.19748	1.24833	1.27456	1.18921	1.21142		1.43777	1.28043	1.07161
b0601	eg13532	ybdm, eck0595, jw0594	conserved protein		1.26576	1.18921	1.24833	1.1487	1.20581
b0604	eg13535	dsbg, eck0598, jw0597, ybdp	periplasmic disulfide isomerase/thiol-disulphide oxidase	1.31039	1.33793	1.50525	1.59107	1.50525	1.75321	0.903921	0.959887	1.14447	1.26361	1.36199
b0605	eg11384	ahpc, eck0599, jw0598, tpx	alkyl hydroperoxide reductase, c22 subunit (ec:1,11,1,15)	0.888843		0.757858		0.697372		1.2198	1.31589	1.1104	1.02364	1.00757
b0606	eg11385	ahpf, eck0600, jw0599	alkyl hydroperoxide reductase, f52a subunit, fad/nad(p)-binding	0.97942	1.04972	1.18099	1.07923	1.13288	1.1487	1.10869	1.36523	1.29632	1.30442	1.26564
b0607	eg12683	uspg, eck0601, jw0600, up12, ybdq, yzzu	universal stress protein up12	0.835088	1.04247	0.993092	1.07923	0.913831	0.678302	0.881305	0.802144	0.892937	0.808526	0.712874
b0608	eg13537	ybdr, eck0602, jw0601	predicted oxidoreductase, zn-dependent and nad(p)-binding	0.619854	0.543367	0.493116	0.456916	0.420448	0.423373
b0610	eg12637	rnk, eck0603, jw0602	regulator of nucleoside diphosphate kinase	0.659754	0.80107	0.864537	0.673617	0.76313	0.496546
b0611	eg10856	rna, eck0604, jw0603, rnsa	ribonuclease i (ec:3,1,27,6)		1.36604					0.934803	0.796759	0.988589	0.941461	1.2299
b0614	eg13540	citx, eck0607, jw0606, ybdu	apo-citrate lyase phosphoribosyl-dephospho-coa transferase					0.289172
b0619	eg13646	dpib, cita, eck0612, jw0611, mpdb, ybep	sensory histidine kinase in two-component regulatory system with						1.39474
b0620	eg13544	dpia, citb, crir, eck0613, jw0612, mpda	dna-binding response regulator in two-component regulatory system	1.28343
b0623	eg12179	cspe, eck0616, gica, jw0618, msmc	dna-binding transcriptional repressor	0.624165	0.566442	0.406126		0.346277	0.34151	1.19338	1.33301	1.15838	1.47677	1.54512
b0624	eg12209	crcb, eck0617, jw0619, ybei	predicted inner membrane protein associated with chromosome	0.993092	0.913831	0.965936	1.1487	1.00696	1.26576
b0627	eg11305	tate, eck0620, jw0622, ybec	tatabce protein translocation system subunit	0.920188	0.864537	0.823591	0.888843	0.779165	0.795536
b0628	eg11306	lipa, eck0621, jw0623, lip	lipoate synthase (ec:2,8,1,-)	0.823591	0.939523	0.926588	0.687771	0.82932	0.742262	1.08938	1.24146	0.960024	0.96411	0.980557
b0630	eg11591	lipb, cde, eck0623, jw5089	lipoyl-protein ligase (ec:2,3,1,-)	0.712025	1.17283	1.25701	1.25701	1.29235	1.25701
b0631	eg11592	ybed, eck0624, jw0626	conserved protein	0.926588	0.707107	0.668964	0.641713	0.712025	0.578344	0.8834	0.941587	0.749052	0.807885	0.911454
b0632	eg10201	daca, eck0625, jw0627, pfv	d-alanyl-d-alanine carboxypeptidase (penicillin-binding protein 5)		1.82766	1.95884		2.23457	2.49666	1.10639	1.36178	1.38101	1.65006	1.759
b0633	eg10854	rlpa, eck0626, jw0628	minor lipoprotein	0.926588	1.38511	1.23971	1.38511	1.26576	1.14076	0.927747	1.03192	1.13769	1.07911	1.43527
b0634	eg10607	mrdb, eck0627, jw0629, roda	cell wall shape-determining protein	1.09429	1.00696	0.926588	0.939523	0.959264	1.04247
b0635	eg10606	mrda, eck0628, jw0630, pbpa	transpeptidase involved in peptidoglycan synthesis							1.19114		1.41254	1.38342	1.6011
b0636	eg11254	rlmh, eck0629, jw0631, ybea	23s rrna m(3)psi1915 pseudouridine methyltransferase; sam-dependent	0.752623	1.50525	1.64718		1.77769	1.87905	1.10746	1.04813	1.10841	1.19212	1.29713
b0637	eg11255	ybeb, eck0630, jw5090	predicted protein	0.707107	1.48452	1.58008	1.8025	1.69349	1.7411	1.34827	1.82409	1.72493	2.40006	3.40545
b0638	eg13240	cobc, eck0631, jw0633, phpb	predicted alpha-ribazole-5'-p phosphatase	1.09429
b0639	eg13241	nadd, eck0632, fusb, jw0634, yben	nicotinic acid mononucleotide adenylyltransferase, nad(p)-dependent	0.946058	1.14076	1.12506	1.23114	1.15669	1.29235
b0640	eg11412	hola, eck0633, jw0635	dna polymerase iii, delta subunit (ec:2,7,7,7)	0.888843	1.15669	1.19748	1.22264	1.23971	1.23114
b0641	eg10855	lpte, eck0634, jw0636, rlpb	minor lipoprotein	1.20581	1.10957	1.02811	0.986233	1.14076	1.09429	0.832394	0.764277	0.777673	0.711231	0.421586
b0642	eg10532	leus, eck0635, jw0637	leucyl-trna synthetase (ec:6,1,1,4)	1.04972	1.04972	0.959264	0.90125	1.00696	1.18099	1.18378	1.24643	1.19484	1.25401	1.21675
b0643	eg12851	ybel, eck0636, jw0638	conserved protein	1.23971	0.641713	0.607097	0.590496	0.570382	0.444421	0.751761	0.534979	0.555755	0.493522	0.372983
b0649	eg13652	djlc, eck0642, hscd, jw0644, ybev	hsc56 co-chaperone of hscc	0.888843	0.716978	0.747425	0.550953	0.668964	0.707107
b0651	eg12701	riha, eck0644, jw0646, ybek	ribonucleoside hydrolase 1 (ec:3,2,2,-)	1.47427	1.31039	1.34723	1.31951	1.22264	0.562529	1.11762	1.37527	1.14866	1.03808	0.605136
b0652	eg12663	gltl, eck0645, jw0647	glutamate and aspartate transporter subunit							0.976414	1.28508	0.92427	0.687078	0.670619
b0653	eg12662	gltk, eck0646, jw0648	glutamate and aspartate transporter subunit	2.08493	1.29235	1.16473	1.14076	1.09429	1.20581	1.22584	1.334	1.02055
b0654	eg12661	gltj, eck0647, jw0649	glutamate and aspartate transporter subunit	1.98618	1.20581	1.07177	1.03526	1.00696	0.965936		1.1999	1.10385		0.468313
b0655	eg12700	glti, eck0648, jw5092, ybej, yzzk	glutamate and aspartate transporter subunit	1.17283	0.80107	0.757858	0.590496	0.641713	0.420448	0.897919	0.782967	0.779087	0.610865	0.502287
b0657	eg10168	lnt, cute, eck0649, jw0654	apolipoprotein n-acyltransferase (ec:2,3,1,-)	0.986233	1.14076	1.18099	1.10191	1.18099	1.50525
b0658	eg13654	ybex, corc, eck0650, jw0655	predicteed ion transport	0.972655	0.946058	0.952638	1.01396	0.907519	1.02811	1.13975	1.25761	1.26756	1.19592	1.12505
b0659	eg13655	ybey, eck0651, jw0656	conserved protein	1.24833	0.946058	0.97942	1.08673	1.01396	0.97942
b0660	eg13656	ybez, eck0652, jw0657, phol	predicted protein with nucleoside triphosphate hydrolase domain	1.33793	1.21419	1.19748	1.27456	1.26576	1.17283	0.917442	0.989606	1.12027	1.18094	1.32397
b0661	eg13657	miab, eck0653, jw0658, ylea	isopentenyl-adenosine a37 trna methylthiolase	0.707107	1.31039	1.43396	1.44393	1.48452	1.7411	1.33465	1.67144	1.74637	2.14246	2.83419
b0662	eg13658	ubif, eck0654, jw0659, yleb	2-octaprenyl-3-methyl-6-methoxy-1,4-benzoquinol oxygenase	0.812252	0.852635	0.90125	0.876606	0.895025	0.852635	0.849401		0.756014	0.800975	0.799384
b0674	eg10092	asnb, eck0662, jw0660	asparagine synthetase b (ec:6,3,5,4)	1.27456	1.69349	1.8025	1.61328	1.91853	1.87905	1.29359		1.75865	2.13669	2.06366
b0675	eg10634	nagd, eck0663, jw0661	ump phosphatase	0.806642						0.999695	0.936408	0.95071	0.94423	0.986353
b0676	eg10636	nagc, eck0664, jw0662, nagr	dna-binding transcriptional dual regulator, repressor of	1.31951	1.18921	1.26576	1.27456	1.23971	1.43396	1.04715		1.00863	0.909008	0.725418
b0677	eg10632	naga, eck0665, jw0663	n-acetylglucosamine-6-phosphate deacetylase (ec:3,5,1,25)	1.08673	1.02811	0.959264	0.933033	0.864537	0.784584		0.850895	0.763006
b0678	eg10633	nagb, eck0666, glmd, jw0664	glucosamine-6-phosphate deaminase (ec:3,5,99,6)	1.28343	1.07177	1.08673	1.02811	1.03526	0.946058	0.879743	0.722	0.808663	0.703804	0.556285
b0679	eg10635	nage, eck0667, jw0665, pstn, ptsn	fused n-acetyl glucosamine specific pts enzyme: iic, iib , and iia	1.38511	0.795536	0.876606	0.562529	0.712025	0.400535	1.10305	0.863878	0.780332	0.524796	0.247834
b0680	eg10390	glns, eck0668, jw0666	glutamyl-trna synthetase (ec:6,1,1,18)	1.07177	1.33793	1.33793	1.25701	1.3566	1.52626	1.09791	1.28317	1.26374	1.38195	1.40027
b0682	eg13660	ybfn, eck0670, jw0668	predicted lipoprotein				1.55833
b0683	eg10359	fur, eck0671, jw0669	dna-binding transcriptional dual regulator of siderophore	0.858565	0.773782	0.784584	0.858565	0.784584	0.846745	0.905446	0.954626	0.832623	0.756195	0.769407
b0684	eg10318	flda, eck0672, jw0671	flavodoxin 1	0.547147	1.10957	1.1487	1.26576	1.18921	1.19748	0.889839	0.800229	0.77732	0.790645	0.863036
b0685	eg11775	ybfe, eck0673, jw5816	lexa-regulated predicted protein	0.602904	1.3566	1.32869	1.56917	1.45397	1.18921	1.30436	1.11896	1.28344	1.268	1.34103
b0686	eg11776	ybff, eck0674, jw0673	conserved protein	0.773782	1.37554	1.31039	1.31951	1.38511	1.12506	1.04516	1.03769	0.994725	1.10774	0.943738
b0687	eg12197	seqa, eck0675, jw0674	regulatory protein for replication initiation	0.76313	0.920188	0.920188	1.00696	0.97942	0.876606	0.983218	0.89514	0.849594	0.826096	0.935751
b0688	eg12144	pgm, blu, eck0676, jw0675, pgma	phosphoglucomutase (ec:5,4,2,2)	0.926588	0.97942	0.946058	0.732043	0.858565	0.846745	1.00694	1.00821	0.982861	0.881907	0.821158
b0694	eg10517	kdpe, eck0682, jw5096	dna-binding response regulator in two-component regulatory system	0.726986	0.732043	0.646176	0.692555	0.655197	0.590496			0.51912
b0695	eg10516	kdpd, eck0683, jw0683, kac	fused sensory histidine kinase in two-component regulatory system	0.952638	0.716978	0.664343	0.574349	0.628507	0.598739	1.04565		0.691577	0.662489	0.657978
b0696	eg10515	kdpc, eck0684, jw0684, kac	potassium translocating atpase, subunit c (ec:3,6,3,12)		0.655197	0.659754		0.63728	0.632878
b0697	eg10514	kdpb, eck0685, jw0685, kac	potassium translocating atpase, subunit b (ec:3,6,3,12)				0.450625		0.659754
b0698	eg10513	kdpa, eck0686, jw0686, kac	potassium translocating atpase, subunit a (ec:3,6,3,12)		0.602904	0.628507		0.624165	0.721965
b0699	eg11521	ybfa, eck0688, jw0688	predicted protein		1.46409	1.59107		1.67018
b0703		ybfo, eck0691, jw0692	pseudogene		0.243164	0.222211	0.190782	0.266093	0.258816
b0704	eg11523	ybfc, eck0692, jw0693	predicted protein				1.89212
b0707	eg11108	ybga, eck0696, jw0697, tkp	conserved protein	1.11729	0.846745	0.888843	1.01396	0.913831	1.05702		0.966527	0.977641		1.44779
b0708	eg10736	phr, eck0697, jw0698, phrb	deoxyribodipyrimidine photolyase, fad-binding (ec:4,1,99,3)	1.18099				0.888843
b0709	eg13304	ybgh, eck0698, jw0699	predicted transporter		0.721965	0.707107		0.707107	1.08673
b0710	eg13305	ybgi, eck0699, jw0700	conserved metal-binding protein	0.972655	1.21419	1.12506	1.09429	1.13288	0.939523	1.02131	0.945952	0.855614	0.960734	0.743049
b0711	eg13306	ybgj, eck0700, jw0701	predicted enzyme subunit	1.00696	1.10191	0.97942	1.03526	0.965936	0.939523		1.13766	0.98191	1.194	0.797648
b0712	eg13307	ybgk, eck0701, jw0702	predicted enzyme subunit	1.17283	1.19748	1.07177	1.18099	1.02811	1.02101	1.04839	1.13154	1.07812	0.906051	0.739794
b0713	eg13308	ybgl, eck0702, jw0703	predicted lactam utilization protein	1.25701	1.1487	1.12506	1.14076	1.10957	1.04972			0.805151
b0720	eg10402	glta, eck0709, glut, icdb, jw0710	citrate synthase (ec:2,3,3,1)	1.51572	1.26576	1.28343		1.14076	0.351111	1.30821	1.3513	1.13429	1.01935	0.651828
b0721	eg10933	sdhc, cyba, eck0710, jw0711	succinate dehydrogenase, membrane subunit, binds cytochrome b556	0.986233	1.67018	1.41421	1.68179	1.29235	0.524858	1.70032	1.99982	1.5894	1.65397	0.872154
b0722	eg10934	sdhd, eck0711, jw0712	succinate dehydrogenase, membrane subunit, binds cytochrome b556	1.02101	1.81504	1.52626	1.82766	1.45397	0.521233	2.16459	1.76812	2.19388	1.795	0.851122
b0723	eg10931	sdha, eck0712, jw0713	succinate dehydrogenase, flavoprotein subunit (ec:1,3,99,1)	1.61328	1.52626	1.46409	1.40444	1.40444	0.438303	1.49689	1.85326	1.76679	1.62791	0.987949
b0724	eg10932	sdhb, eck0713, jw0714	succinate dehydrogenase, fes subunit (ec:1,3,99,1)	1.93187	1.48452	1.47427	1.40444	1.38511	0.429283	1.38472	1.79885	1.55599	1.74653	0.888989
b0726	eg10979	suca, eck0714, jw0715, lys	2-oxoglutarate decarboxylase, thiamin-requiring (ec:1,2,4,2)	1.84038	1.48452	1.26576	1.45397	1.36604	0.598739	1.48007	1.91277	1.67066	1.81803	1.22336
b0727	eg10980	sucb, eck0715, jw0716	dihydrolipoyltranssuccinase (ec:2,3,1,61)	1.94531	1.47427	1.23114	1.41421	1.37554	0.602904	1.33847	1.58996	1.60174	1.63166	1.3498
b0728	eg10981	succ, eck0716, jw0717	succinyl-coa synthetase, beta subunit (ec:6,2,1,5)	1.47427	1.3566	1.13288	1.43396	1.13288	0.381565	1.42474	1.53943	1.50491	1.52158	0.912766
b0729	eg10982	sucd, eck0717, jw0718	succinyl-coa synthetase, nad(p)-binding, alpha subunit (ec:6,2,1,5)	1.94531	1.40444	1.39474	1.40444	1.24833	0.371131	1.59712	1.83543	1.62483	1.60008	1.01842
b0730	eg11109	mngr, eck0718, farr, jw0719, ybgb	dna-binding transcriptional dual regulator, fatty-acyl-binding	1.17283	1.52626	1.51572	1.53688	1.46409	1.47427				1.013
b0732	eg13236	mngb, eck0720, jw0721	alpha-mannosidase	0.986233	0.920188	0.939523	0.806642	0.907519	1
b0733	eg10173	cyda, eck0721, jw0722	cytochrome d terminal oxidase, subunit i (ec:1,9,3,-)	0.864537	1	0.817902	0.82932	0.702222	0.817902	1.06923	1.0596	0.999719	0.771211	0.666574
b0734	eg10174	cydb, eck0722, jw0723	cytochrome d terminal oxidase, subunit ii (ec:1,9,3,-)	0.946058	0.773782	0.707107	0.574349	0.602904	0.673617	1.06631		0.895815	0.693616	0.564911
b0735	eg12395	ybge, eck0724, jw0725	conserved inner membrane protein	1.41421	0.993092	1	0.895025	0.846745	1
b0736	eg11110	ybgc, eck0725, jw0726	predicted acyl-coa thioesterase	0.570382	1.10957	1.11729	1.27456			1.0278	1.10215	1.02654	0.990145	1.1513
b0737	eg11010	tolq, eck0726, fii, jw0727, tolp	membrane spanning protein in tola-tolq-tolr complex	0.852635						1.18558	1.23766	1.16167	1.20526	1.50463
b0738	eg11011	tolr, eck0727, jw0728	membrane spanning protein in tola-tolq-tolr complex	1.22264	1.18921	1.10957	1.29235	1.22264	1.47427	1.14629	1.08345	1.21096	1.20405	1.45788
b0739	eg11007	tola, cim, eck0728, excc, jw0729, lky	membrane anchored protein in tola-tolq-tolr complex		1.04247	1.04972	1.3566	1.15669	1.47427
b0740	eg11008	tolb, eck0729, jw5100	periplasmic protein		1.19748	1.23114		1.22264	1.30134	1.00523	0.921324	1.02675	1.01932	1.22595
b0741	eg10684	pal, eck0730, excc, jw0731	peptidoglycan-associated outer membrane lipoprotein	1.49485	1.49485	1.52626	1.10191	1.58008	1.45397	1.01977	1.03144	1.1354	1.22316	1.32962
b0742	eg12854	ybgf, eck0731, jw0732	predicted protein	1.29235	1.14076	1.09429	1.06437	1.18099	1.31951	0.970739	0.972604	1.06607	1.06737	1.17425
b0750	eg10630	nada, eck0739, jw0733, nica	quinolinate synthase, subunit a	0.655197	1.17283	1.11729	1.11729	1.1487	0.993092	1.52482	1.47266	1.53619	1.50753	1.70145
b0751	eg11700	pnuc, eck0740, jw0734	predicted nicotinamide mononucleotide transporter	1.09429	1	0.952638	0.864537	0.952638	1.01396
b0753	eg13663	ybgs, eck0742, jw0736	conserved protein	0.965936	1.05702	1.13288	1.23114	1.03526	0.757858
b0754	eg10079	arog, eck0743, jw0737	3-deoxy-d-arabino-heptulosonate-7-phosphate synthase, phenylalanine	1.75321	2.23457	2.62079	2.77022	3.05252	4.78991	1.42924		1.72823	2.76484	3.19082
b0755	eg11699	gpma, eck0744, gpm, jw0738	phosphoglyceromutase 1 (ec:5,4,2,1)	0.80107	0.664343	0.721965	0.716978	0.697372	0.784584	0.891611	0.773785	0.715226	0.747203	0.693387
b0756	eg11698	galm, eck0745, jw0739	galactose-1-epimerase (mutarotase) (ec:5,1,3,3)	0.817902	1.06437	1.05702	1.00696	1.03526	0.90125	0.991919	1.07407	0.924627	1.05212	0.987726
b0759	eg10362	gale, eck0748, gald, jw0742	udp-galactose-4-epimerase (ec:5,1,3,2)	1.23971	1.16473	1.08673	1.33793	1.1487	1.28343	0.984891	0.940651	0.801202	0.814983	0.712711
b0760	eg11677	modf, chld, eck0749, jw0743, phra	fused molybdate transporter subunits of abc superfamily: atp-binding	0.823591	1.20581	1.24833	1.14076	1.21419	1.18921	1.26809	1.31969	1.30488	1.31628	1.4818
b0761	eg13227	mode, chld, eck0750, jw0744, modr	dna-binding transcriptional dual regulator	0.895025		0.972655			0.946058	0.977941	0.850322	0.99547	0.895506	1.06665
b0762	eg14328	ybht, eck0751, jw5102	predicted protein	1.23114	1.17283	1.22264	1.22264	1.22264	1.10191
b0763	eg12427	moda, eck0752, jw0746	molybdate transporter subunit	1.6245	1.13288	1.1487	1.08673	1.02101	0.668964	1.23179		1.53626	1.21753	0.870956
b0764	eg10002	modb, chlj, eck0753, jw0747	molybdate transporter subunit	1.3566	1.05702	0.972655	0.933033	0.882703	0.707107
b0765	eg10152	modc, chld, eck0754, jw0748, nard	molybdate transporter subunit (ec:3,6,3,29)							1.49627	0.927097	1.02876	1.41053	0.965034
b0766	eg11239	ybha, eck0755, jw0749, modd	predicted hydrolase						1.08673	2.09021		2.03049	2.66734	2.63926
b0767	eg13231	pgl, blu, eck0756, jw0750, ybhe	6-phosphogluconolactonase (ec:3,1,1,31)	0.697372	0.952638	0.90125	1	0.888843	0.952638	0.686441	0.601208	0.657669	0.643496	0.587144
b0772	eg12875	ybhc, eck0761, jw0755	predicted pectinesterase	0.607097	1.37554	1.42405	1.28343	1.39474	1.58008	1.0815	1.17108	1.14956	1.12148	1.27805
b0773	eg11238	ybhb, eck0762, jw0756	predicted kinase inhibitor	0.702222	0.870551	0.913831	0.784584	0.907519	0.870551	0.631076	0.509268	0.513209	0.519193	0.486668
b0774	eg10117	bioa, eck0763, jw0757	7,8-diaminopelargonic acid synthase, plp-dependent (ec:2,6,1,62)	0.858565	1.10957	1.21419	1.20581	1.31039	1.37554			1.48963	1.75766	1.9735
b0775	eg10118	biob, eck0764, jw0758	biotin synthase (ec:2,8,1,6)	0.712025	1.31951	1.33793	1.58008	1.42405	1.52626
b0776	eg10121	biof, eck0765, jw0759	8-amino-7-oxononanoate synthase (ec:2,3,1,47)	1.40444	1.39474	1.42405	1.67018	1.72907	1.90528
b0777	eg10119	bioc, eck0766, jw0760	predicted methltransferase, enzyme of biotin synthesis	1.75321	1.68179	1.70527
b0778	eg10120	biod, eck0767, jw0761	dethiobiotin synthetase (ec:6,3,3,3)	1.68179	1.51572	1.42405	1.48452			1.3379	1.34425	1.49077	1.45368	1.79505
b0779	eg11062	uvrb, dar-1, dar-6, eck0768, jw0762	excinulease of nucleotide excision repair, dna damage recognition	0.952638	0.757858	0.779165	0.747425	0.742262	0.697372	0.872908	0.750482	0.742009	0.667865	0.623844
b0780	eg13667	ybhk, eck0769, jw0763	predicted transferase with nad(p)-binding rossmann-fold domain	1.13288	0.97942	1		1.02101	0.972655
b0781	eg11595	moaa, bisa, chla, eck0770, jw0764, nara	molybdopterin biosynthesis protein a		1.17283	1.11729	1.07923	1.12506	0.888843
b0782	eg11596	moab, eck0771, jw0765	molybdopterin biosynthesis protein b	0.598739	1.07923	1.07923	1.04972	1.11729	0.76313	1.03484	0.863817	0.920338	0.846952	0.791353
b0783	eg11666	moac, eck0772, jw0766	molybdopterin biosynthesis, protein c	0.82932	1.13288	1.22264	1.07923	1.24833	1.05702	0.975915	1.0586	1.16697	1.06674	0.97683
b0784	eg11597	moad, chlm, eck0773, jw0767	molybdopterin synthase, small subunit	0.835088	1.08673	1.07177	1.02811	1.13288	1.04972	0.971141	0.987415	0.910445	1.04568	1.02494
b0785	eg11598	moae, eck0774, jw0768	molybdopterin synthase, large subunit	0.876606	0.939523	1.04247	0.986233	1.04247	1.01396	0.987965		1.11719	1.0752	1.19209
b0786	eg13668	ybhl, eck0775, jw0769	predicted inner membrane protein	1.03526	1	0.965936	1.04247	0.97942	0.737135
b0788	eg13670	ybhn, eck0777, jw0771	conserved inner membrane protein	0.97942	0.876606	0.882703	0.846745	0.876606	0.888843
b0789	eg13671	ybho, eck0778, jw0772	cardiolipin synthase 2 (ec:2,7,8,-)	1.05702	0.913831	1.04972	1	1.02811	1.08673
b0790	eg13672	ybhp, eck0779, jw0773	predicted dnase								1.05799	1.01277	1.031	0.758587
b0791	eg13673	ybhq, eck0780, jw0774	predicted inner membrane protein	0.920188		0.376312
b0792	eg13674	ybhr, eck0781, jw5803	predicted transporter subunit: membrane component of abc superfamily	1.09429	0.882703	0.888843	0.907519	0.913831	0.946058
b0793	eg13675	ybhs, eck0782, jw0777	predicted transporter subunit: membrane component of abc superfamily	1.15669			0.972655	0.895025	1.10191
b0795	eg13315	ybhg, eck0784, jw0779	predicted membrane fusion protein (mfp) component of efflux pump,	1.31951	1.06437	1.03526	1.01396	1.04972	0.972655	0.885523	0.863646	0.937829	0.853909	0.887984
b0796	eg12406	ybih, eck0785, jw0780	predicted dna-binding transcriptional regulator	1.05702	1.18921	1.20581		1.24833	1.18921
b0797	eg11235	rhle, eck0786, jw0781	rna helicase		1.41421	1.53688	1.64718	1.77769	4.05584
b0798	eg11579	ybia, eck0787, jw0783	conserved protein	1.72907	1.05702	0.895025	0.835088	0.858565	1.10191
b0799	eg11357	ding, eck0788, jw0784, rarb	atp-dependent dna helicase	1.53688	0.913831			0.952638
b0800	eg11580	ybib, eck0789, jw0785	predicted transferase/phosphorylase	1.02101					0.895025	1.06996	1.1037	1.22859	1.18772	1.21975
b0801	eg11581	ybic, eck0790, jw0786	predicted dehydrogenase	1.40444	1.60214	1.72907		1.85318	1.76541	1.40878		1.83998	2.10251	2.17334
b0802	eg12422	ybij, eck0791, jw0787	predicted protein	1.10957	1.18921	1.26576	1.43396	1.32869	1.6245
b0803	eg12421	ybii, eck0792, jw0788	conserved protein	1.26576	0.692555	0.742262	0.790041	0.692555	0.63728
b0804	eg13316	ybix, eck0793, jw5105	conserved protein	1.01396	0.939523	1	0.933033	1.04972	0.895025
b0805	eg13317	fiu, eck0794, jw0790, ybil	predicted iron outer membrane transporter	1.84038	1.93187	1.94531	2.28153	2.02792	1.98618	1.4496		2.64327	3.71834	3.66693
b0806	eg13318	mcba, eck0795, jw5106, ybim	predicted protein	0.578344	0.343885	0.314253	0.384219	0.309927	0.314253
b0807	eg13319	rlmf, eck0796, jw5107, ybin	23s rrna ma1618 methyltransferase, sam-dependent	0.61132	1.10191	1.04972	1.18099	1.18921	1.28343	1.10368		1.40476		1.70409
b0809	eg10389	glnq, eck0798, jw0794	glutamine transporter subunit	1.03526	0.959264	0.888843	0.737135	0.692555	0.554785	1.01612	1.23101	0.865014	0.912802	0.615274
b0810	eg10388	glnp, eck0799, jw0795	glutamine transporter subunit	0.959264	0.933033	0.80107	0.678302	0.607097	0.5	1.37563	1.21052	1.02294	0.745	0.293959
b0811	eg10386	glnh, eck0800, jw0796	glutamine transporter subunit	0.90125	0.726986	0.650671	0.574349	0.432269	0.264255	1.17845	0.965379	1.17899	0.862302	0.508374
b0812	eg11415	dps, eck0801, jw0797, pexb, vtm	fe-binding and storage protein	0.80107	0.594604	0.716978		0.641713		1.1476	1.11051	1.36753	1.29363	0.873417
b0813	eg12134	rhta, eck0802, jw0798, ybif	threonine and homoserine efflux system		1.05702	1.06437	1.21419	1.16473	1.28343
b0814	eg12135	ompx, eck0803, jw0799, ybig	outer membrane protein	1.13288	1.20581	1.40444	1.36604	1.59107	3.13834	0.88932		1.09166	1.42879	2.20632
b0817	eg13322	mntr, eck0807, jw0801, ybiq	dna-binding transcriptional regulator of mnth	0.876606	1.03526	1.01396		1.04247	1.03526	1.13839		1.09148	1.151	1.40102
b0818	eg13323	ybir, eck0808, jw0802	predicted transporter	1.04972				0.858565
b0819	eg13324	ybis, eck0809, jw0803	l,d-transpeptidase linking lpp to murein		1.22264	1.19748	1.24833	1.26576	1.47427	1.03844	1.1104	1.16759	1.27998	1.63435
b0820	eg13325	ybit, eck0810, jw0804	fused predicted transporter subunits of abc superfamily: atp-binding							1.03474	1.17943	1.28541	1.32357	1.60487
b0821	eg13326	ybiu, eck0811, jw0805	predicted protein						1.94531				1.507
b0822	eg13327	ybiv, eck0812, jw0806, suph	predicted hydrolase				2.60268	2.49666	3.05252	1.07114		1.21527	1.44087	1.80344
b0823	eg13328	ybiw, eck0813, jw0807, pflf	predicted pyruvate formate lyase			0.707107
b0825	eg13471	fsaa, eck0815, jw5109, mipb, ybiz	fructose-6-phosphate aldolase 1 (ec:4,1,2,-)		1.04972	1.10957	1.14076	1.14076	1.26576		1.1131	1.06467	1.15312	1.19251
b0826	eg10154	moeb, chln, eck0816, jw0810	molybdopterin synthase sulfurylase	1.52626	1.3566			1.47427	1.69349	0.803048		1.12624		0.679289
b0827	eg10153	moea, bisb, chle, eck0817, jw0811, nare	molybdopterin biosynthesis protein	0.784584	1.06437	1.01396	1.11729	1.03526	1.07923	0.957524	1.07728	1.02089	1.04321	1.02706
b0828	eg12407	iaaa, eck0818, jw0812, spt, ybik	l-asparaginase (ec:3,5,1,1)	0.773782	0.907519	0.840896	0.817902	0.888843	0.737135	0.915701	1.03485	0.956322	0.845965	0.950398
b0829	eg13472	gsia, eck0819, jw5897, ylia	fused predicted peptide transport subunits of abc superfamily:		1.14076	1.10191		1.11729	1.20581	1.12275	1.49474	1.2662	1.23994	1.14881
b0830	eg13473	gsib, eck0820, jw5111, ylib	predicted peptide transporter subunit: periplasmic-binding component							0.876738	0.975968	0.901645	0.810596	0.820898
b0831	eg13474	gsic, eck0821, jw0815, ylic	predicted peptide transporter subunit: membrane component of abc	1.75321	1.12506	1.09429	1.21419	1.16473	1.29235	1.26769				0.87981
b0832	eg13475	gsid, eck0822, jw0816, ylid	predicted peptide transporter subunit: membrane component of abc	1.10957	0.952638	0.926588		0.870551	1.04972
b0835	eg13478	rimo, eck0825, jw0819, ylig	predicted sam-dependent methyltransferase		1.24833	1.18921	1.11729	1.3566	1.75321				2.421
b0836	eg13479	bssr, eck0826, jw0820, ylih	conserved protein		0.163799	0.192109	0.15283	0.134904	0.184284
b0837	eg13480	ylii, eck0827, jw0821	predicted dehydrogenase	0.747425	0.757858			0.687771
b0838	eg13481	ylij, eck0828, jw0822	predicted glutathione s-transferase	0.895025	0.993092	1.10191	0.752623	0.972655	0.795536	0.926823	0.807812	0.860835	0.879187	0.698574
b0839	eg10203	dacc, eck0829, jw0823	d-alanyl-d-alanine carboxypeptidase (penicillin-binding protein 6a)	0.986233	0.882703	0.888843	0.864537	0.82932	0.632878	0.789961	0.672127	0.760529	0.666897	0.608329
b0840	eg10223	deor, eck0830, jw0824, nucr	dna-binding transcriptional repressor	0.726986	0.965936	0.864537			0.840896
b0841	eg13676	ybjg, bcrc, eck0831, jw5112	undecaprenyl pyrophosphate phosphatase		1.08673			1.02101
b0842	eg13696	cmr, cmla, eck0832, jw0826, mdfa	multidrug efflux system protein	0.659754	0.716978	0.779165	0.716978	0.768438	0.959264
b0843	eg13677	ybjh, eck0833, jw0827	predicted protein		0.870551	0.846745	0.790041	0.852635
b0844	eg13678	ybji, eck0834, jw5113	conserved protein							1.22918	1.44633	1.50686	1.48025	1.85383
b0845	eg13679	ybjj, eck0835, jw0829	predicted transporter	0.993092
b0846	eg13680	ybjk, eck0836, jw5114	predicted dna-binding transcriptional regulator	1.56917	1.47427	1.54756	1.64718	1.39474	1.72907
b0847	eg13681	ybjl, eck0838, jw0831	predicted transporter	0.835088
b0848	eg13682	ybjm, eck0839, jw0832	predicted inner membrane protein			1.03526	1.16473
b0849	eg10417	grxa, eck0840, grx, jw0833	glutaredoxin 1, redox coenzyme for ribonucleotide reductase (rnr1a)							0.911851	0.938233	0.83048	1.172	1.25858
b0850	eg12842	ybjc, eck0841, jw0834	predicted inner membrane protein	0.80107					0.913831
b0851	eg11261	nfsa, eck0842, jw0835, mda18, mdaa, snra, ybjb	nitroreductase a, nadph-dependent, fmn-dependent (ec:1,-,-,-)	0.707107	1.12506	1.10957	1.10957	1.12506	0.97942	1.08378	1.0329	0.974397	1.04893	0.955755
b0852	eg10852	rimk, eck0843, jw0836, nek	ribosomal protein s6 modification protein		1.26576	1.31039		1.38511
b0853	eg13683	ybjn, eck0844, jw0837	predicted oxidoreductase	0.952638	1.07923	0.965936	1.04247	1.11729	1.10191
b0854	eg11629	potf, eck0845, jw0838	putrescine transporter subunit: periplasmic-binding component of abc	0.716978	0.659754	0.61132	0.615572	0.524858	0.514057	0.669606	0.458213	0.506442	0.431736	0.353336
b0855	eg11630	potg, eck0846, jw5818	putrescine transporter subunit: atp-binding component of abc	0.939523	0.784584	0.773782	0.664343	0.726986	0.779165	0.831137		0.752915	0.562
b0856	eg11631	poth, eck0847, jw0840	putrescine transporter subunit: membrane component of abc	1.09429	0.846745	0.806642	0.817902	0.806642	0.97942
b0857	eg11632	poti, eck0848, jw0841	putrescine transporter subunit: membrane component of abc	1.04972	0.784584	0.742262		0.716978
b0858	eg13684	ybjo, eck0849, jw0842	predicted inner membrane protein	0.858565	1.04247	1.10191	1.17283	1.07177	1.04972
b0859	eg13427	rumb, eck0850, jw0843, ybjf	23s rrna m(5)u747 methyltransferase (ec:2,1,1,-)				0.582367	0.716978
b0860	eg11628	artj, eck0851, jw0844	arginine transporter subunit	1.31039	2.01391	2.12874	2.60268	2.56685	3.31728	1.30056		1.96969	2.06404	3.55172
b0861	eg11627	artm, eck0852, jw0845	arginine transporter subunit	1.21419	0.993092	1.04972	0.920188	1.04247	1.23114
b0862	eg11626	artq, eck0853, jw0846	arginine transporter subunit	0.90125	0.946058	0.952638		0.939523	1.07177
b0863	eg11625	arti, eck0854, jw0847	arginine transporter subunit	0.742262	0.986233	1.03526	0.90125	0.965936	0.972655	0.832804	0.801611	0.960606	1.11266	0.957967
b0864	eg11624	artp, eck0855, jw0848	arginine transporter subunit	0.554785	0.913831	0.946058	1.05702	1	0.965936		0.691141	0.763343	0.723003	0.837972
b0865	eg13685	ybjp, eck0856, jw0849	predicted lipoprotein	0.773782	1.08673	0.939523	0.986233	0.888843	0.721965	0.760652	0.600505	0.69256	0.63302	0.49005
b0866	eg13686	ybjq, eck0857, jw0850	conserved protein	0.965936	0.876606	0.882703	0.858565	0.835088	0.742262	0.864141	0.73251	0.723467	0.618892	0.364073
b0867	eg13687	amid, eck0858, jw0851, ybjr	predicted amidase and lipoprotein	1.07177	0.823591	0.864537	0.768438	0.806642	0.737135	0.747609	0.63998			0.503209
b0868	eg13688	ybjs, eck0859, jw5819	predicted nad(p)h-binding oxidoreductase with nad(p)-binding	0.673617	0.986233	0.888843		0.852635					0.925	0.928809
b0869	eg13689	ybjt, eck0860, jw5116	conserved protein with nad(p)-binding rossmann-fold domain	1.12506	0.876606	0.768438	0.806642	0.742262	0.90125	0.856093
b0870	eg13690	ltae, eck0861, jw0854, ltaa, ybju	l-allo-threonine aldolase, plp-dependent (ec:4,1,2,5)	0.895025	1.02101	0.926588	0.952638	0.946058	0.946058	1.24407	1.48911	1.39691	1.29106	1.33315
b0871	eg10754	poxb, eck0862, jw0855	pyruvate dehydrogenase (pyruvate oxidase), thiamin-dependent,	0.712025	0.655197	0.615572	0.570382	0.574349	0.607097	0.716377	0.638094	0.593679	0.509976	0.386369
b0874	eg13426	ybje, eck0865, jw0858	predicted transporter	0.790041	1	1.04247		1.01396
b0875	eg13270	aqpz, bnip, eck0866, jw0859	aquaporin	0.707107	0.607097	0.574349
b0876	eg13425	ybjd, eck0867, jw0860	conserved protein with nucleoside triphosphate hydrolase domain	0.82932	0.757858	0.692555	0.624165	0.678302	0.566442	0.93035	0.861325	0.813795		0.643326
b0877	eg13693	ybjx, eck0868, jw0861	conserved protein	0.615572	0.926588	0.952638	0.993092	0.97942	0.965936
b0878	eg13694	maca, eck0869, jw0862, ybjy	macrolide transporter subunit, membrane fusion protein (mfp)	1.42405	1.15669	1.17283	1.04247	1.10191	1.00696
b0879	eg13695	macb, eck0870, jw0863, ybjz	fused macrolide transporter subunits of abc superfamily: atp-binding	1.38511	0.933033	0.933033	0.823591	0.882703	0.876606
b0880	eg11111	cspd, csph, eck0871, jw0864, ybja	cold shock protein homolog	0.570382	0.257028	0.204476	0.211686	0.105112	0.0591286	0.770692	0.681505	0.482472	0.323539	0.133622
b0881	eg14241	clps, eck0872, jw0865, ylja	regulatory protein for clpa substrate specificity	1.1487	0.852635	0.790041	1.00696	0.795536	0.817902	1.86293	1.72139	1.573	1.737	1.99502
b0882	eg10156	clpa, eck0873, jw0866, lopd	atpase and specificity subunit of clpa-clpp atp-dependent serine	1.09429	0.737135	0.742262	0.607097	0.712025	0.532185	1.22096	1.34503	1.5593	1.65024	1.79991
b0884	eg10504	infa, bypa1, eck0875, jw0867	translation initiation factor if-1	0.721965	1.44393	1.64718	1.61328	1.72907		1.13654	1.21505	1.2808	1.44723	1.76869
b0885	eg11112	aat, eck0876, jw0868, ycaa	leucyl/phenylalanyl-trna-protein transferase (ec:2,3,2,6)	0.712025	1.1487	1.09429	1.18099	1.07177	0.90125
b0886	eg10012	cydc, eck0877, jw0869, mdra, mdrh, surb, ycab	fused cysteine transporter subunits of abc superfamily: membrane		1.15669	1.08673	1.09429		1.06437	1.19278	1.25625	1.03507	1.12127	0.949228
b0887	eg11405	cydd, eck0878, htrd, jw0870	fused cysteine transporter subunits of abc superfamily: membrane	1.27456	1.24833	1.23114	1.31951	1.28343	1.54756	1.27401	1.23317	1.12441	1.136	0.83566
b0888	eg11032	trxb, eck0879, jw0871	thioredoxin reductase, fad/nad(p)-binding (ec:1,8,1,9)	0.659754	1.6358	1.75321	1.6245	1.91853	1.98618	1.24126		1.28929	1.49326	1.55732
b0889	eg10547	lrp, alsb, eck0880, ihb, jw0872, livr, lrs, lss, lstr, mbf, oppi,	dna-binding transcriptional dual regulator, leucine-binding	0.965936	0.795536	0.852635	0.852635	0.852635	0.795536	0.977366	0.81708	0.838975	0.773871	0.831662
b0890	eg13226	ftsk, dinh, eck0881, jw0873	dna-binding membrane protein required for chromosome resolution and	1.45397	0.926588	0.97942	0.835088	0.946058	1.09429
b0891	eg12684	lola, eck0882, jw0874, lpla, yzzv	chaperone for lipoproteins	2.42839	1.17283	1.30134	1.45397	1.36604	1.6245	1.0772	1.08299	1.37886	1.47788	1.76968
b0892	eg12690	rara, eck0883, jw0875, ycaj	recombination protein	1.8025	1.30134	1.39474			1.76541	1.00478		1.26295	1.1961	1.11249
b0893	eg10947	sers, eck0884, jw0876	seryl-trna synthetase, also charges selenocysteinyl-trna with serine		1.29235		1.13288	1.42405	1.46409	1.11461	1.01191	1.24458	1.25271	1.33159
b0895	eg10233	dmsb, eck0886, jw0878	dimethyl sulfoxide reductase, anaerobic, subunit b (ec:1,8,99,-)	0.939523	0.823591	0.795536	0.716978	0.702222	0.835088
b0897	eg11241	ycac, eck0888, jw0880	predicted hydrolase	0.403321	0.450625	0.493116	0.45376	0.417544	0.346277	0.757893	0.60436	0.364568	0.443065	0.307267
b0898	eg11242	ycad, eck0889, jw0881	predicted transporter		0.817902	0.795536	0.737135	0.790041	1.09429
b0900	eg13698	ycan, eck0891, jw0883	predicted dna-binding transcriptional regulator		1.94531	2.14355	2.31338	2.28153
b0902	eg10028	pfla, act, eck0893, jw0885	pyruvate formate lyase activating enzyme 1 (ec:1,97,1,4)	1.03526	1.28343	1.29235	1.22264	1.27456	0.986233	0.932786	0.915517	0.85768	0.917368	0.908296
b0903	eg10701	pflb, eck0894, jw0886, pfl	pyruvate formate lyase i (ec:2,3,1,54)	0.624165	0.473029	0.482968	0.339151	0.406126	0.386891	0.828479	0.691948	0.611883	0.568526	0.484472
b0904	eg11258	foca, eck0895, jw0887, ycae	formate transporter	0.496546	0.493116	0.594604		0.493116	0.570382
b0905	eg13699	ycao, eck0896, jw0888	conserved protein							1.17614	1.6657	1.78926	2.55112	3.05161
b0906	eg13700	ycap, eck0897, jw0889	conserved inner membrane protein	0.946058	0.673617	0.63728	0.721965	0.590496	0.697372		0.446658
b0907	eg10946	serc, eck0898, jw0890, pdxc, pdxf	3-phosphoserine/phosphohydroxythreonine aminotransferase	0.574349	1.42405	1.61328	1.48452	1.69349	2.12874	1.30144		1.46825	1.64656	2.08403
b0908	eg10073	aroa, eck0899, jw0891	5-enolpyruvylshikimate-3-phosphate synthetase (ec:2,5,1,19)	0.965936	1.56917	1.67018	1.82766	1.95884	3.05252	1.04279		1.24703	1.53696	2.08364
b0910	eg11265	cmk, eck0901, jw0893, mssa, ycaf, ycag	cytidylate kinase (ec:2,7,4,14)	0.590496	0.986233	0.993092	0.993092	1.04972	1.07923	0.934102	0.866529	0.817405	0.856012	0.978408
b0911	eg10900	rpsa, eck0902, jw0894, ssyf	30s ribosomal subunit protein s1	0.823591	0.993092	1.24833	1.19748	1.37554	1.93187	1.04504	1.19074	1.32582	1.54718	1.66714
b0912	eg10441	ihfb, eck0903, himd, hip, jw0895	integration host factor (ihf), dna-binding protein, beta subunit	0.707107	0.795536	0.812252	0.933033	0.795536	0.687771	0.79133	0.676798	0.700769	0.631551	0.57125
b0914	eg10613	msba, eck0905, jw0897	fused lipid transporter subunits of abc superfamily: membrane	1.28343	1.30134	1.31951	1.27456	1.33793	1.56917	1.01719	1.08007	1.00555	1.06351	0.955344
b0915	eg11409	lpxk, eck0906, jw0898, ycah	lipid a 4'kinase (ec:2,7,1,130)	1.16473	0.920188	0.972655		0.986233	1.08673
b0916	eg13701	ycaq, eck0907, jw0899	conserved protein		0.907519
b0917	eg14287	ycar, eck0908, jw0900	conserved protein	0.817902	1.14076	1.28343	1.22264	1.37554	1.58008	1.03917	1.07352	1.02616	1.13466	1.41115
b0918	eg10519	kdsb, eck0909, jw0901	3-deoxy-manno-octulosonate cytidylyltransferase (ec:2,7,7,38)		1.40444	1.64718		1.69349	1.7411	1.10901	1.07852	1.22273	1.31558	1.48215
b0919	eg13702	ycbj, eck0910, jw0902	conserved protein	0.993092	0.757858	0.721965	0.619854	0.615572	0.641713			0.515341
b0920	eg12166	ycbc, eck0911, jw0903	conserved inner membrane protein	0.920188	1.14076	1.07923	1.02101	0.952638	1
b0922	eg12165	mukf, eck0913, jw0905, kicb	involved in chromosome partioning, ca2+ binding protein	1.24833	1.04972	1.05702	1.15669	1.08673	1.18099	1.1425	1.12075	0.913638	0.823913	0.703277
b0923	eg11252	muke, eck0914, jw0906, kica, ycba	protein involved in chromosome partitioning	1.18099	0.939523	0.965936	1.13288	0.993092	0.946058	1.00135	0.970244	0.807636	0.873011	0.862132
b0924	eg10618	mukb, eck0915, jw0907	fused chromosome partitioning protein: predicted nucleotide	1.81504	0.993092	0.972655	0.852635	0.952638	0.965936
b0925	eg11253	ycbb, eck0916, jw0908	murein l,d-transpeptidase	2.11404	1.70527	1.76541	1.98618	1.87905	1.95884	1.24533		1.78803	2.15517	2.60643
b0926	eg13703	ycbk, eck0917, jw0909	conserved protein	0.450625	0.386891	0.360982	0.325335	0.323088	0.285191
b0927	eg13704	ycbl, eck0918, jw0910	predicted metal-binding enzyme	0.737135	0.632878	0.602904	0.539614	0.558644	0.594604	0.866392	0.714742	0.683833	0.654919	0.730578
b0928	eg10096	aspc, eck0919, jw0911	aspartate aminotransferase, plp-dependent (ec:2,6,1,1)	0.846745	1.6358	1.55833	1.26576	1.44393	1.25701	1.50481	1.84683	1.71771	1.47667	1.36628
b0929	eg10671	ompf, cmlb, coa, cry, eck0920, jw0912, tolf	outer membrane porin 1a (ia;b;f)	2.90795	2.39496	2.28153		1.64718	0.566442	1.53063	1.73614	1.20625	1.09486	0.638629
b0930	eg10094	asns, eck0921, jw0913, lcs, tss	asparaginyl trna synthetase (ec:6,1,1,22)							1.2503	1.34398	1.36727	1.37287	1.48468
b0931	eg10742	pncb, eck0922, jw0914	nicotinate phosphoribosyltransferase (ec:2,4,2,11)	0.528509	1.07923	1.03526	0.986233	1.00696	1.15669	1.21535	1.24627	1.20185	1.14442	1.29292
b0932	eg10696	pepn, eck0923, jw0915	aminopeptidase n (ec:3,4,11,2)	1.31951	1.03526	1.08673	0.986233	1.02811	0.913831	1.11519	1.21668	1.13602	0.953123	0.875652
b0933	eg12358	ssub, eck0924, jw0916, ycbe	alkanesulfonate transporter subunit	1.10957	0.993092	0.926588	0.965936	0.926588	1.04972
b0941	eg13712	ycbt, eck0932, fmaj, jw0924	predicted fimbrial-like adhesin protein				1.15669
b0944	eg12397	ycbf, eck0935, jw5124	predicted periplasmic pilini chaperone	1.10191	1.00696	0.933033	0.959264	0.920188	0.993092
b0945	eg10807	pyrd, eck0936, jw0928	dihydro-orotate oxidase, fmn-linked (ec:1,3,3,1)		3.03143	3.38698	3.94493	4.31691	5.50217	1.30391		2.1593	3.72999	4.02784
b0946	eg13715	ycbw, eck0937, jw5125	predicted protein	0.742262	1.07923	1.12506	1.08673	1.05702	0.882703
b0947	eg13716	ycbx, eck0938, jw5126	predicted 2fe-2s cluster-containing protein	0.946058	1.15669	1.18921	1.07177	1.04247		0.884012	0.933319	0.732152	0.605047	0.465028
b0948	eg13717	rlml, eck0939, jw0931, ycby	23s rrna mg2445 methyltransferase, sam-dependent							1.05426	1.0263	1.01816	1.07585	1.0648
b0949	eg13134	uup, eck0940, jw0932, ycbh, ycbi	fused predicted transporter subunits of abc superfamily: atp-binding		1	1.04972			1.31039	1.21153	1.31461	1.49867	1.64486	1.82596
b0951	eg12966	pqib, eck0942, jw0934, pqi5	paraquat-inducible protein b	2.01391	1.6245	1.75321	1.89212	1.72907	2.17347
b0952	eg13719	ymba, eck0943, jw5127	conserved protein	1.48452	1.04247			1.18921	1.31951	0.824524	0.689983	0.833671	0.82	0.804591
b0953	eg50004	rmf, eck0944, jw0936	ribosome modulation factor	0.779165	0.271684	0.20733	0.192109	0.124137	0.0859714	0.335061	0.183351	0.157702	0.071
b0954	eg10273	faba, eck0945, jw0937	beta-hydroxydecanoyl thioester dehydrase (ec:4,2,1,60)	0.5	0.602904	0.707107	0.61132	0.702222	0.543367	0.894389	0.97147	0.920697	1.04614	0.860083
b0955	eg13718	ycbz, eck0946, jw0938	predicted peptidase	1.41421	0.852635	0.888843	0.895025	0.846745	0.959264	1.14279	1.19834	1.19373	1.28985	1.16851
b0956	eg12855	ycbg, eck0947, jw0939	conserved protein	1.32869	1.10957	1.1487	1.18921	1.15669	1.02101	0.928732	0.824192	0.819392	0.704735	0.629989
b0957	eg10669	ompa, con, eck0948, jw0940, tolg, tut	outer membrane protein a (3a;ii*;g;d)	1.81504						1.09182	1.12924	1.3164	1.39522	1.36808
b0958	eg10984	sula, eck0949, jw0941, sfia	sos cell division inhibitor	1.14076	0.986233	0.864537	0.82932	0.817902	0.632878
b0959	eg13720	sxy, eck0950, jw0942, tfox, yccr	conserved protein	1.60214	1.27456			1.08673	0.986233
b0960	eg13721	yccs, eck0951, jw5128	predicted inner membrane protein	1.26576	1.36604	1.36604	1.52626	1.48452	1.86607
b0961	eg12306	yccf, eck0952, jw0944	conserved inner membrane protein	0.823591	1.71713	1.49485	1.67018	1.58008	2.04202	1.34689	1.37876	1.44224	1.41081	1.11443
b0962	eg10426	held, eck0953, jw0945, srjb	dna helicase iv (ec:3,6,1,-)	1.46409	1.22264	1.27456	1.32869	1.27456	1.30134	1.01068	1.06867	1.12375	1.04964	0.960119
b0963	eg12307	mgsa, eck0954, jw5129, mgs, yccg	methylglyoxal synthase (ec:4,2,3,3)	1.14076	1.03526	1.07923	0.888843	0.959264	0.823591	0.856753	0.918836	1.08206	0.796474	0.711938
b0964	eg13722	ycct, eck0955, jw0947	conserved protein	0.864537	0.566442	0.641713	0.664343	0.590496
b0965	eg13723	yccu, eck0956, jw5130	predicted coa-binding protein with nad(p)-binding rossmann-fold	0.959264	0.76313	0.742262	0.607097	0.707107	0.61132	0.823075	0.617145	0.815893	0.660951	0.618998
b0966	eg13724	hspq, eck0957, jw5970, yccv	dna-binding protein, hemimethylated	0.678302	0.438303	0.447513	0.441351	0.408951	0.30566
b0967	eg13725	rlmi, eck0958, jw5898, yccw	23s rrna m(5)c1962 methyltransferase, sam-dependent							1.3664	1.34767	1.38859	1.63542	1.5558
b0968	eg13726	yccx, eck0959, jw5131	predicted acylphosphatase	0.965936	0.835088				0.757858	0.650256	0.558914	0.508374	0.434462	0.378081
b0969	eg12876	ycck, eck0960, jw0952, tuse	predicted sulfite reductase subunit		1.81504			2.07053		0.892703	0.946284	0.968021	1.014	1.17282
b0970	eg11113	ycca, eck0961, jw0953	inner membrane protein	0.697372	1.24833	1.20581	1.23114	1.16473	1.07177
b0972	eg10468	hyaa, eck0963, jw0954	hydrogenase 1, small subunit (ec:1,12,99,6)	0.716978	0.655197	0.678302	0.547147	0.668964	0.747425
b0975	eg10471	hyad, eck0966, jw0957	protein involved in processing of hyaa and hyab proteins	0.913831	0.721965	0.732043	0.668964	0.732043	0.812252
b0976	eg10472	hyae, eck0967, jw0958	protein involved in processing of hyaa and hyab proteins	0.790041	0.721965	0.574349	0.479632
b0979	eg11379	appb, cbdb, cyxb, eck0970, jw0961	cytochrome bd-ii oxidase, subunit ii (ec:1,10,3,-)				1.75321	1.48452	2.07053
b0980	eg10049	appa, eck0971, jw0963	phosphoanhydride phosphorylase (ec:3,1,3,26 3,1,3,2)		0.946058		0.926588
b0981	eg11826	etk, eck0972, jw0964, yccc	cryptic autophosphorylating protein tyrosine kinase etk		0.752623	0.82932		0.726986	0.835088
b0982	eg13727	etp, eck0973, jw5132, yccy	phosphotyrosine-protein phosphatase				1.94531
b0983	eg13728	gfce, eck0974, jw0966, yccz	predicted exopolysaccharide export protein	1.1487	0.959264	0.864537	0.773782	0.933033	1.08673
b0987	eg13732	gfca, eck0978, jw5133, ymcd	predicted protein	0.90125	0.835088
b0990	eg14243	cspg, cspi, eck0980, jw0974	dna-binding transcriptional regulator	6.1475			4.25748		9.51366
b0992	eg13234	yccm, eck0983, jw0977	predicted 4fe-4s membrane protein						1.70527
b0994	eg12616	tort, eck0985, jw0979, ycch	periplasmic sensory protein associated with the torrs two-component	0.926588	0.668964	0.687771	0.619854	0.668964	0.707107
b0995	eg12615	torr, eck0986, jw0980	dna-binding response regulator in two-component regulatory system		1.31039	1.23114				0.943953		0.957168		0.748393
b0997	eg11814	tora, eck0988, jw0982	trimethylamine n-oxide (tmao) reductase i, catalytic subunit	0.817902	0.716978	0.692555	0.586417	0.68302	0.641713
b0999	eg12194	cbpm, eck0990, jw0984, yccd	modulator of cbpa co-chaperone	0.959264	0.82932	0.835088
b1000	eg12193	cbpa, eck0991, jw0985	curved dna-binding protein, dnaj homologue that functions as a	1.00696	0.946058	1.04247	1.01396	1.04247	0.888843	0.828999	0.63968	0.750708	0.74714	0.702573
b1002	eg10033	agp, eck0993, jw0987	glucose-1-phosphatase/inositol phosphatase (ec:3,1,3,10)	1.22264	0.532185	0.503478	0.31864	0.334482	0.149685	0.78419	0.618088	0.461816	0.268121	0.146696
b1003	eg12703	yccj, eck0994, jw0988	predicted protein	0.784584	0.712025	0.870551	0.619854	0.817902	0.628507	0.638384	0.533915	0.605042	0.670248	0.588576
b1004	eg11540	wrba, eck0995, jw0989	nad(p)h:quinone oxidoreductase	0.521233	0.598739	0.659754	0.528509	0.619854	0.510506	0.683696	0.498103	0.632981	0.559937	0.500038
b1009	eg13856	rutd, eck1000, jw0994, ycdj	predicted hydrolase				0.41466
b1013	eg12301	rutr, eck1004, jw0998, ycdc	predicted dna-binding transcriptional regulator	0.986233	1.10957	1.09429	1.24833	1.13288	1.12506			1.03527	0.971632	1.10779
b1014	eg10801	puta, eck1005, jw0999, poaa, putc	fused dna-binding transcriptional regulator/proline	1.29235	0.952638	0.939523		0.907519	0.619854
b1015	eg10802	putp, eck1006, jw1001, putc	proline:sodium symporter	1.31039	1.07923	0.90125	0.817902	0.747425	0.742262	1.16884
b1018	eg13861	efeo, eck1008, jw1003, ycdo	conserved protein	1.50525	1.93187	2	1.94531	2.20381	2.46229	1.38784		1.9825	1.8178	2.48321
b1019	eg11735	efeb, eck1009, jw1004, ycdb	conserved protein	1.6245	1.44393	1.45397	1.50525	1.55833	1.64718
b1020	eg11734	phoh, eck1010, jw1005, psih	conserved protein with nucleoside triphosphate hydrolase domain	0.846745	0.907519	1.00696	0.90125	0.913831	0.447513
b1026	eg60023	insf, eck0299	is3 element protein insf	0.486327	0.309927	0.273573	0.271684	0.266093	0.196146
b1027	eg60024	inse, eck0298	is3 element protein inse	0.441351	0.476319	0.469761	0.463294	0.496546	0.411796
b1033	eg13869	ghra, eck1019, jw5146, ycdw	2-ketoacid reductase (ec:1,1,1,79)	1.14076	1.45397	1.28343	1.30134	1.25701	1.13288	1.27176	1.43776	1.26134	1.25741	1.13504
b1034	eg13870	ycdx, eck1020, jw1017	predicted zinc-binding hydrolase	0.986233	1.28343	1.23971	1.26576	1.31039	1.30134	0.987672	0.997592	0.991338	1.16796	0.988899
b1035	eg13871	ycdy, eck1021, jw1018	conserved protein	1.22264	1.50525	1.49485	1.36604	1.56917	1.65864	1.23565	1.2838	1.3912	1.51096	1.74134
b1036	eg13872	ycdz, eck1022, jw5147	predicted inner membrane protein	0.68302	0.737135	0.817902	0.852635	0.752623	0.946058
b1037	eg13413	csgg, agfg, eck1023, jw1020	outer membrane lipoprotein	0.241484	0.236514	0.275476	0.248273	0.228458	0.15932
b1038	eg13412	csgf, agff, eck1024, jw1021	predicted transport protein	0.138696	0.205898	0.241484	0.260616	0.203063	0.129408
b1039	eg13411	csge, agfe, eck1025, jw1022	predicted transport protein	0.143587	0.217638	0.228458	0.257028	0.20733	0.112656
b1040	eg13410	csgd, agfd, eck1026, jw1023	dna-binding transcriptional activator in two-component regulatory	0.14161	0.188156	0.22688	0.230047	0.181747	0.0927827
b1041	eg12621	csgb, agfb, eck1027, jw1024	curlin nucleator protein, minor subunit in curli complex	0.120742	0.0225614	0.0225614	0.0189718	0.018453	0.0162885
b1042	eg11489	csga, agfa, eck1028, jw1025	cryptic curlin major subunit	0.0994421	0.0213444	0.0220971	0.0155171	0.0153034	0.0109722
b1044	eg13873	ymda, eck1030, jw1031	predicted protein	0.702222	0.82932	0.784584	0.882703	0.823591	0.45376
b1045	eg13874	ymdb, eck1031, jw1032	conserved protein	1.18099	0.742262	0.737135	0.768438	0.707107	0.659754	0.705653	0.537476	0.552442	0.453989	0.432197
b1046	eg13875	ymdc, eck1032, jw5150	predicted hydrolase							0.747194		0.443345	0.353
b1048	eg11885	opgg, eck1034, jw1035, mdoa, mdog	glucan biosynthesis protein, periplasmic	0.812252	1.16473	1.07923	1.15669	1.12506	1.1487	1.49944	1.60681	1.42351	1.40357	1.00522
b1049	eg11886	opgh, eck1035, jw1037, mdoa, mdoh	glucan biosynthesis: glycosyl transferase	1.43396	1.07923	1.06437	1.04972	1.02811	1.54756	1.32911		1.05445		1.05005
b1050	eg12689	ycek, eck1036, jw5151	predicted lipoprotein	1.18921	1.1487	1.26576	1.27456	1.27456	1.12506
b1051	eg11338	msyb, eck1037, jw1039	predicted protein	0.356013	0.598739	0.574349	0.63728	0.554785	0.466516	0.689222	0.557191	0.588564	0.593644	0.486465
b1054	eg10464	lpxl, eck1039, htrb, jw1041, waam	lauryl-acyl carrier protein (acp)-dependent acyltransferase	0.784584	1.24833	1.25701	1.31951	1.23971	1.21419
b1055	eg11116	ycea, eck1040, jw1042	conserved protein		1.51572	1.54756	1.46409	1.60214	1.45397
b1056	eg11820	ycei, eck1041, jw1043	predicted protein	1.89212	1.53688	1.55833	1.54756	1.42405	1.41421	1.03112	0.994353	1.0701	0.967457	0.800777
b1059	eg12669	sola, eck1044, jw1046	n-methyltryptophan oxidase, fad-binding (ec:1,5,3,2)	0.528509	1.17283	1.18921	1.04247	1.21419	1.15669	1.10122		1.01941	1.1633	1.28323
b1060	eg14335	bsss, eck1045, jw5152, ycep	predicted protein	0.933033	0.493116	0.539614	0.664343	0.510506	0.456916
b1061	eg12670	dini, eck1046, jw1048	dna damage-inducible protein i	1.51572							0.531582	1.36049
b1062	eg10806	pyrc, eck1047, jw1049	dihydro-orotase (ec:3,5,2,3)	0.426317	1.61328	1.61328	1.61328	1.69349	1.90528	1.18019	1.41968	1.23504	1.48463	1.39464
b1063	eg11117	yceb, eck1048, jw1050	predicted lipoprotein	1.19748	1.43396	1.47427	1.31951			1.2237	1.3846	1.44833	1.43952	1.30215
b1064	eg12688	grxb, eck1049, jw1051	glutaredoxin 2 (grx2)	1.1487	1.24833	1.3566	1.32869	1.25701	1.11729	1.02855	1.06634	1.11989	1.17888	1.08851
b1065	eg13878	mdth, eck1050, jw1052, ycel	predicted drug efflux system		0.632878	0.578344	0.641713	0.594604	0.707107
b1066	eg10851	rimj, eck1051, jw1053, tcp	ribosomal-protein-s5-alanine n-acetyltransferase (ec:2,3,1,128)	1.10957	1.27456	1.36604	1.39474	1.36604	1.15669	1.08735	1.16166	1.45359	1.50151	1.61219
b1067	eg11537	yceh, eck1052, jw1054	conserved protein	1.23971	1.29235	1.31039	1.29235	1.32869	1.11729	1.06989	1.10361	1.09265	1.15725	1.20942
b1068	eg13879	ycem, eck1053, jw1055, mvim, mvis	predicted oxidoreductase with nad(p)-binding rossmann-fold domain	1.18099	1.11729	1.07923	1.03526	1.07923	0.959264	0.785796		0.667363	0.643416	0.485397
b1069	eg13880	murj, eck1054, jw1056, mvin, mvis, ycen	predicted inner membrane protein		1.3566		1.39474	1.29235
b1070	eg12665	flgn, eck1055, jw1057	export chaperone for flgk and flgl	1.48452	1.06437	1.05702	1.10191	0.933033	0.482968
b1071	eg12664	flgm, eck1056, jw1058, mvis	anti-sigma factor for flia (sigma 28)	1.41421	1.08673	0.97942	0.986233	0.876606	0.456916
b1072	eg20263	flga, eck1057, flau, jw1059	assembly protein for flagellar basal-body periplasmic p ring	0.702222	1.20581	1.08673	1.14076	1.08673	0.578344
b1073	eg14266	flgb, eck1058, flba, jw1060	flagellar component of cell-proximal portion of basal-body rod	0.646176	0.986233	0.784584	0.80107	0.742262	0.397768
b1074	eg14267	flgc, eck1059, flaw, jw1061	flagellar component of cell-proximal portion of basal-body rod	0.773782	0.986233	0.806642	0.870551	0.795536	0.444421
b1075	eg14268	flgd, eck1060, flav, jw1062	flagellar hook assembly protein	0.870551	1.09429	0.876606	0.913831	0.876606	0.50698
b1076	eg14269	flge, eck1061, flak, jw1063	flagellar hook protein	1.08673	1.12506	0.946058	1.00696	0.882703	0.594604
b1077	eg14270	flgf, eck1062, flax, jw1064	flagellar component of cell-proximal portion of basal-body rod	1.27456	1.26576	1	1.09429	1.02811	0.716978
b1078	eg14271	flgg, eck1063, flal, jw1065	flagellar component of cell-distal portion of basal-body rod	1.45397	1.27456	1.10191	1.04972	1.04247	0.737135
b1079	eg20264	flgh, eck1064, flay, jw5153	flagellar protein of basal-body outer-membrane l ring	1.95884	1.45397	1.3566	1.27456	1.36604	0.926588
b1080	eg20265	flgi, eck1065, flam, jw1067	predicted flagellar basal body protein	1.87905	1.38511	1.23971	1.23971	1.20581	0.858565
b1081	eg14272	flgj, eck1066, flaz, jw1068	muramidase	1.56917	1.19748	1.1487	1.17283	1.08673	0.773782
b1082	eg11967	flgk, eck1067, flas, jw1069	flagellar hook-filament junction protein 1	2.17347	1.17283	1.12506	1.05702	1.02101	0.716978
b1083	eg11545	flgl, eck1068, flat, jw1070	flagellar hook-filament junction protein	1.94531	1.29235	1.29235	1.08673	1.18921	0.678302
b1084	eg10859	rne, ams, eck1069, hmp1, jw1071, smbb	fused ribonucleasee: endoribonuclease/rna-binding protein/rna	1.52626	1.02811	1.03526	0.817902	1.03526	0.870551	0.831374		0.901513	0.971	1.03887
b1086	eg11118	rluc, eck1071, jw1072, ycec	23s rrna pseudouridylate synthase (ec:4,2,1,70)	0.521233						1.08829	1.09061	1.10481	1.12534	1.17035
b1087	eg11438	ycef, eck1072, jw5155	predicted protein	0.68302	0.882703	0.913831	0.933033	0.876606	0.752623	0.878216	0.721036	0.713511	0.599079	0.542533
b1088	eg11119	yced, eck1074, jw1074	conserved protein	1.10191	1.18099	1.25701		1.3566		1.1174	1.16176	1.31679	1.34691	1.63213
b1089	eg10890	rpmf, eck1075, jw1075	50s ribosomal subunit protein l32							1.01196	1.26443	1.1644	1.46159	1.83898
b1090	eg11437	plsx, eck1076, jw5156	fatty acid/phospholipid synthesis protein	1.05702	0.972655	0.986233	1.06437	1	1.19748	0.861397	0.746493	0.734575	0.541875
b1091	eg10277	fabh, eck1077, jw1077	3-oxoacyl-	1.10957	1.05702	1.06437	0.965936	1.10957	1.26576	0.976131	0.867903	0.955601	0.937712	1.04396
b1092	eg11317	fabd, eck1078, jw1078, tfpa	malonyl-coa-	1.20581	1.00696	1.05702	1.01396	1.07177	1.29235	0.987582	1.02226	1.06761	1.05553	1.17547
b1093	eg11318	fabg, eck1079, jw1079	3-oxoacyl-	1.15669						0.976496	1.13728	1.03195	1.13463	1.22611
b1094	eg50003	acpp, eck1080, jw1080	acyl carrier protein (acp)	0.939523	1.17283	1.29235		1.15669	1.29235	0.580826	0.44772	0.779706	0.68274	0.606108
b1095	eg12606	fabf, cvc, eck1081, fabj, jw1081, vtr	3-oxoacyl-	0.97942	1.02101	1.08673	0.768438	1.07923	1.10957	1.22654	1.73996	1.41008	1.5409	1.59267
b1096	eg11493	pabc, eck1082, jw1082	4-amino-4-deoxychorismate lyase component of para-aminobenzoate	1.05702	1.29235	1.23114	1.39474	1.26576	1.26576		1.06155			0.679353
b1097	eg11494	yceg, eck1083, jw1083	predicted aminodeoxychorismate lyase							0.971548	0.899171	0.88175	0.933
b1098	eg12302	tmk, eck1084, jw1084, ycfg	thymidylate kinase (ec:2,7,4,9)	1.12506	1.02811	0.97942		1.04247	1.06437	1.01145	1.00024	1.03994	1.14858	1.3279
b1099	eg11500	holb, eck1085, jw1085	dna polymerase iii, delta prime subunit (ec:2,7,7,7)	1.10957	0.972655	0.946058	0.972655	0.972655	1.1487	0.894293	0.804243	0.781193	0.751569	0.795806
b1100	eg12303	ycfh, eck1086, jw1086	predicted metallodependent hydrolase							1.08774	1.15823	1.15772	1.22192	1.79416
b1101	eg10787	ptsg, car, cat, cr, eck1087, glca, jw1087, tgl, umg, umgc	fused glucose-specific pts enzymes: iib component/iic component	1.61328	2.90795	2.92817	2.90795	2.8481	0.986233	1.63591	2.22371	2.06899	2.14617	1.01177
b1102	eg10306	fhue, eck1088, jw1088	ferric-rhodotorulic acid outer membrane transporter	0.986233						0.898508
b1103	eg12172	hint, eck1089, jw1089, ycff	purine nucleoside phosphoramidase	0.939523	1.29235	1.21419	1.27456	1.18099	1.05702	1.05396	1.15485	1.07044	1.06608	1.02619
b1104	eg13430	ycfl, eck1090, jw1090	predicted protein	0.876606	1.18099	1.10957	1.09429	1.05702	0.926588	0.83877	0.625861	0.773783		0.484886
b1105	eg13431	ycfm, eck1091, jw5157	predicted outer membrane lipoprotein	0.888843	1.03526	1.06437	0.882703	0.952638	0.82932	0.778916	0.774777	0.678116	0.790432	0.729754
b1106	eg13432	thik, eck1092, jw1092, ycfn	thiamin kinase (ec:2,7,1,89)	0.952638	0.972655	0.933033	1	0.97942	1.07923
b1107	eg13433	nagz, eck1093, jw1093, ycfo	beta n-acetyl-glucosaminidase (ec:3,2,1,52)	1.23971	1.30134	1.18099	1.32869	1.21419	1.47427	1.07218	1.11843	1.19076	1.24823	1.47423
b1108	eg13434	ycfp, eck1094, jw5158	conserved protein	0.779165	0.823591	0.795536	0.972655	0.852635	0.823591	0.806272	0.665819	0.721979	0.683731	0.714498
b1109	eg10649	ndh, eck1095, jw1095	respiratory nadh dehydrogenase 2/cupric reductase	0.619854	1.01396	1.10957	1.14076	1.36604	1.79005	0.904103	0.810784	0.843074	1.04105	1.38842
b1110	eg12444	ycfj, eck1096, jw1096	predicted protein	1.22264	0.993092	0.965936	0.852635	1	1.23114
b1111	eg13435	ycfq, eck1097, jw5159	predicted dna-binding transcriptional regulator	0.707107	0.965936	0.933033	0.858565	0.773782	0.517632			0.732952
b1114	eg11619	mfd, eck1100, jw1100	transcription-repair coupling factor		1	0.993092		1.02101	1.02101	0.981247	0.981534	0.914689	0.941712	1.02351
b1116	eg13439	lolc, eck1102, jw5161, ycfu	outer membrane-specific lipoprotein transporter subunit	1.07177	1.13288						0.934525	0.904419	1.002	0.970058
b1117	eg13440	lold, eck1103, jw5162, ycfv	outer membrane-specific lipoprotein transporter subunit	1.3566	1.16473	1.27456	1.10957	1.30134	1.64718	1.01145	0.970815	0.968241	1.01768	1.2537
b1118	eg13441	lole, eck1104, jw1104, ycfw	outer membrane-specific lipoprotein transporter subunit	1.31951	0.952638	0.907519	0.952638
b1119	eg13442	nagk, eck1105, jw1105, ycfx	n-acetyl-d-glucosamine kinase (ec:2,7,1,59)	1.39474	0.946058	0.870551	0.895025	0.835088	0.895025	0.899008	1.05072	1.17415	0.954
b1120	eg13443	cobb, eck1106, jw1106, ycfy	deacetylase of acetyl-coa synthetase, nad-dependent	1.31039	1.25701	1.24833	1.12506	1.20581	1.23114	1.11666	1.27612	1.30404	1.15383	1.17977
b1123	eg10752	potd, eck1109, jw1109	polyamine transporter subunit	1.16473	1.22264	1.12506	0.986233	1.02811	0.959264	0.879486	0.80117	0.960846	0.925007	0.79174
b1124	eg10751	potc, eck1110, jw1110	polyamine transporter subunit	1.15669	1.31951	1.1487	1.41421	1.3566
b1125	eg10750	potb, eck1111, jw1111	polyamine transporter subunit	1.14076	1.53688	1.51572		1.61328
b1126	eg10749	pota, eck1112, jw1112	polyamine transporter subunit	0.732043	1.70527	1.76541	1.87905	1.89212	2.75108	1.13647	1.19819	1.26928	1.30974	1.448
b1127	eg11549	pept, eck1113, jw1113	peptidase t	1	0.870551	1.00696	0.90125	0.965936	0.784584	0.835482	1.02777	0.834056	0.780172	0.496879
b1128	eg11430	ycfd, eck1114, jw1114	conserved protein	0.68302	0.876606	0.858565	0.742262	0.80107	0.757858	0.87377	0.845838	0.837356	0.822643	0.847387
b1129	eg10732	phoq, eck1115, jw1115	sensory histidine kinase in two-compoent regulatory system with phop	1.53688	1.31039	1.26576	1.28343	1.26576	1.30134				0.840215
b1130	eg10731	phop, eck1116, jw1116	dna-binding response regulator in two-component regulatory system	0.926588	1.07177	1.03526	1.01396	1.05702	0.80107	1.0844		1.11333	1.14707	1.04858
b1131	eg11314	purb, ade, eck1117, jw1117	adenylosuccinate lyase (ec:4,3,2,2)	0.524858	1.43396	1.33793	1.47427	1.51572	2.17347	1.03133	1.17842	1.17336	1.53282	1.69089
b1132	eg11345	hfld, eck1118, hslz, jw5165, ycfc	predicted lysogenization regulator	0.768438	1.19748	1.02101	1.23971	1.07177	1.24833	1.08677	1.00685	1.09211	0.972084	1.07388
b1133	eg11344	mnma, asue, eck1119, jw1119, trmu, ycfb	trna (5-methylaminomethyl-2-thiouridylate)-methyltransferase	0.632878	1.02101	0.926588	0.933033	0.959264	1.14076	1.07566	0.956184	1.12896	0.97401	1.23309
b1134	eg13446	nudj, eck1120, jw1120, ymfb	bifunctional thiamin pyrimidine pyrophosphate hydrolase/thiamin	1.29235	1.22264	1.28343	1.42405	1.40444	1.82766	0.947897	0.945002	0.984224	1.04738	1.3123
b1135	eg13447	rlue, eck1121, jw1121, ymfc	16s rna u516 pseudouridine synthase (ec:4,2,1,70)	0.817902					1.48452		0.870372	0.953122
b1136	eg10489	icd, eck1122, icda, icde, jw1122	e14 prophage; isocitrate dehydrogenase, specific for nadp+	1.85318	1.81504	1.70527	1.58008	1.30134	1	1.48133	1.80332	1.62783	1.44016	1.36467
b1137	eg13448	ymfd, eck1123, jw1123	e14 prophage; predicted sam-dependent methyltransferase		3.20428	3.29436	4.46915	3.68075
b1138	eg13449	ymfe, eck1124, jw5166	e14 prophage; predicted inner membrane protein		3.07375	3.27161	5.35171	3.50642
b1139	eg10535	lit, eck1125, jw1125	e14 prophage; cell death peptidase, inhibitor of t4 late gene	2.44528	2.92817	2.86791	4.43828	3.20428	4.16986
b1140	eg12370	inte, eck1126, int, jw1126, ycfi	e14 prophage; predicted integrase		1.64718
b1141	eg14245	xise, eck1127, jw1127, vxis, ymfg	e14 prophage; predicted excisionase		1.91853		2.53151
b1143	eg14247	ymfi, eck1129, jw5168	e14 prophage; predicted protein	1.87905	2.67586	2.80889	4.59479	3.09513	2.8481
b1144	eg14248	ymfj, eck1130	e14 prophage; predicted protein		2.11404		2.9897
b1145	eg14249	cohe, eck1131, jw1131, ymfk	e14 prophage; repressor protein phage e14	0.858565		1.36604			1.17283
b1147	eg14250	ymfl, eck1133, jw1133	e14 prophage; predicted dna-binding transcriptional regulator				1.61328
b1150	eg14336	ymfr, eck1136, jw1136	e14 prophage; predicted protein	0.76313	0.678302	0.624165	0.562529
b1152		jaye, eck1138, jw5170, ymfp	pseudogene			0.586417	0.420448	0.615572
b1158	eg10737	pine, eck1144, jw1144, pin	e14 prophage; site-specific dna recombinase		1.04972		0.752623	0.920188
b1162	eg13886	ycge, eck1149, jw1149	predicted dna-binding transcriptional regulator	0.907519	1.12506	1.02811	1.21419	1.06437	0.82932		1.3936	1.21078	1.45995	1.35194
b1164	eg14288	ycgz, eck1151, jw1151	predicted protein		0.926588	1.02101		1.14076
b1165	eg14289	ymga, eck1152, jw1152	predicted protein				1.31039	0.870551
b1171	eg14292	ymgd, eck1158, jw5177	predicted protein	1.30134
b1172	eg14415	ymgg, eck4470	predicted protein	0.986233
b1174	eg10598	mine, eck1162, jw1163, minb	cell division topological specificity factor	1.26576	1	1.18921	1.22264	1.1487	1.06437	0.930561		0.899022	0.846207	0.794105
b1175	eg10597	mind, eck1163, jw1164, minb	membrane atpase of the minc-mind-mine system	0.933033	0.97942	0.965936	1.02101	1.00696	0.76313	0.988228	0.929177	0.907471	0.789432	0.650209
b1176	eg10596	minc, eck1164, jw1165, minb	cell division inhibitor	0.697372						0.988177	1.06059	1.13473	1.13653	1.20063
b1177	eg13891	ycgj, eck1165, jw1166	predicted protein			1.31039
b1178	eg13892	ycgk, eck1166, jw1167	predicted protein	1.36604	1.6245	1.6358	2.02792	1.65864	1.61328			1.40253	1.27403	2.19796
b1179	eg13893	ycgl, eck1167, jw1168	conserved protein	0.697372	1.24833	1.29235	1.6245	1.3566	1.09429	1.20787	1.28328	1.24473	1.25461	1.30729
b1180	eg13894	ycgm, eck1168, jw1169	predicted isomerase/hydrolase	0.779165	0.913831	0.920188	0.812252	0.82932	0.664343	1.16818		0.803352	0.544904	0.815179
b1181	eg13895	ycgn, eck1169, jw5180	conserved protein	0.82932	0.795536	0.852635	0.716978	0.823591	0.757858
b1182	eg13243	hlye, clya, eck1170, hpr, jw5181, shea, ycgd	hemolysin e								0.481748
b1183	eg11057	umud, eck1171, jw1172	dna polymerase v, subunit d (ec:3,4,21,-)	1.67018	1.25701	1.42405	1.51572	1.32869	1.49485
b1184	eg11056	umuc, eck1172, jw1173, uvm	dna polymerase v, subunit c	0.993092	0.965936	1.07177	1.16473	1.14076
b1185	eg11393	dsbb, dsbx, eck1173, iarb, jw5182, roxb, ycga	oxidoreductase that catalyzes reoxidation of dsba protein disulfide	0.870551	1.24833	1.18099	1.16473	1.12506	1.04972	1.54327	1.71481	1.44323
b1186	eg11392	nhab, eck1174, jw1175	sodium:proton antiporter	1.13288						1.76322
b1187	eg10281	fadr, dec, eck1175, jw1176, ole, oler, thdb	dna-binding transcriptional dual regulator of fatty acid metabolism	1.23971	0.882703	0.864537	0.82932	0.812252	0.920188	1.10581	1.14139	0.946466	0.953237	0.947217
b1188	eg11516	ycgb, eck1176, jw1177	conserved protein	1.3566	0.45376	0.48971	0.466516	0.441351	0.291183	0.661032	0.562974	0.792578	0.70103	0.547441
b1189	eg11407	dada, dadr, eck1177, jw1178	d-amino acid dehydrogenase (ec:1,4,99,1)	1.23114	0.812252	0.697372	0.624165	0.615572	0.348686	1.43501	1.69952	1.5068	1.52282	0.857845
b1190	eg11408	dadx, alnb, dadb, eck1178, jw1179	alanine racemase 2, plp-binding (ec:5,1,1,1)	1.15669	0.835088	0.812252	0.692555	0.659754	0.360982	0.98989	0.785272	0.747863	0.491505	0.280858
b1192	eg13898	ldca, eck1180, jw1181, ycgq	l,d-carboxypeptidase a (ec:3,4,17,13)	0.864537	1.16473	1.12506	1.10957		1.14076	1.0224	0.999525	0.902061	0.797015	0.853006
b1193	eg13897	emta, eck1181, jw5821, mlte, sltz, ycgp	lytic murein endotransglycosylase e (ec:3,2,1,-)	0.707107	1.16473	1.17283	1.11729	1.07177	1.04247	1.25517	1.10208	1.27105	1.70114	1.9521
b1194	eg13899	ycgr, eck1182, jw1183	protein involved in flagellar function	1.06437	1.85318	1.69349		1.76541	0.959264
b1195	eg14338	ymge, eck1183, jw1184, tag	predicted inner membrane protein	1.02811	0.721965	0.668964	0.532185	0.628507	0.432269
b1197	eg11017	trea, eck1185, jw1186, osma	periplasmic trehalase (ec:3,2,1,28)	0.650671	0.447513	0.406126	0.392292	0.346277	0.283221	0.510558	0.288428	0.283067	0.198689	0.157686
b1198	eg12399	dham, dhah, eck1186, jw5185, ptsd, ycgc	fused predicted dihydroxyacetone-specific pts enzymes: hpr	1.6358	1.53688	1.6358	1.89212	2.05623	2.11404	0.968741		1.22889	1.88183	2.39522
b1199	eg13900	dhal, dhak2, eck1187, jw5186, ptsd, ycgs	dihydroxyacetone kinase, c-terminal domain	1.06437	0.939523	0.952638	0.97942	1.04247	0.907519	0.72261	0.628625	0.619941	0.706191	0.756042
b1200	eg13901	dhak, dhak1, eck1188, jw5187, ptsd, ycgt	dihydroxyacetone kinase, n-terminal domain	0.965936	0.946058	0.907519	0.933033	0.972655	0.784584	0.836222	0.615509	0.58281	0.550391	0.360785
b1203	eg11404	ychf, eck1191, engd, gtp1, jw1194	predicted gtp-binding protein	0.632878	1.55833	1.58008	1.39474	1.7411	2.12874	1.23201	1.59839	1.55686	1.87224	1.97686
b1204	eg10785	pth, eck1192, jw1195, rap	peptidyl-trna hydrolase (ec:3,1,1,29)	0.510506	1.23971	1.29235	1.38511	1.43396	1.41421	0.986212	1.02171	1.04379	1.14313	1.29675
b1205	eg11533	ychh, eck1193, jw1196	predicted inner membrane protein	1.91853	0.417544	0.371131	0.353553	0.277392	0.473029
b1206	eg12392	ychm, eck1194, jw5189	predicted transporter	1.18099	0.882703	0.895025	0.895025	0.840896	0.933033
b1207	eg10774	prs, dnar, eck1195, jw1198, prsa	phosphoribosylpyrophosphate synthase (ec:2,7,6,1)	0.650671	1.06437	0.97942	0.920188	0.993092	0.986233	1.19227	1.30818	1.26026	1.25963	1.33974
b1208	eg11294	ispe, eck1196, ipk, jw1199, ychb	4-diphosphocytidyl-2-c-methylerythritol kinase (ec:2,7,1,148)		1.14076	1.00696	1.18099	1.02101		0.943951	0.722833	0.941222	0.883369	0.886698
b1209	eg11293	lolb, eck1197, hemm, jw1200, ychc	chaperone for lipoproteins	0.913831	1.31951	1.23971	1.43396	1.23971	1.27456	0.972595	1.0143	1.15939	1.10281	1.1875
b1210	eg10427	hema, eck1198, gtra, jw1201	glutamyl trna reductase (ec:1,2,1,-)	1.02101	1.15669	1.23114	1.32869	1.34723	1.30134
b1211	eg10761	prfa, eck1199, jw1202, sueb, uar	peptide chain release factor rf-1	1.38511	1.3566	1.48452	1.54756	1.58008	1.98618	1.11937		1.15862	1.35607	1.67646
b1212	eg12424	prmc, eck1200, hemk, jw1203	n5-glutamine methyltransferase, modifies release factors rf-1 and			1.38511	1.23114	1.25701	1.6358
b1214	eg11251	ycha, eck1202, jw1205	predicted transcriptional regulator	1.07177	0.959264	1.03526	1	1.03526	1.09429
b1215	eg10518	kdsa, eck1203, jw1206	3-deoxy-d-manno-octulosonate 8-phosphate synthase (ec:2,5,1,55)	0.952638	1.14076	1.15669	1.04247	1.27456	1.23114	1.01578	1.15508	1.09529	1.13515	1.1938
b1216	eg11753	chaa, eck1210, jw1207	calcium/sodium:proton antiporter	1.15669
b1217	eg12402	chab, eck1211, jw1208	predicted cation regulator	1.10191	0.858565	0.876606	1.12506	0.90125	0.907519	0.340587		0.326609	0.351	0.398843
b1218	eg12403	chac, eck1212, jw1209	regulatory protein for cation transport	0.646176	0.547147	0.578344	0.547147	0.532185	0.5
b1219	eg12404	ychn, eck1213, jw1210	conserved protein	0.972655	0.558644	0.535887	0.547147	0.473029	0.466516	0.771194	0.650796	0.463201	0.34934	0.312158
b1220	eg12405	ycho, eck1214, jw1211, ychp	predicted invasin	1.03526	0.812252	0.870551		0.840896	1.00696
b1221	eg10643	narl, eck1215, frdr, jw1212	dna-binding response regulator in two-component regulatory system		1.77769					1.09272	1.15216	1.52967	1.56267	1.40868
b1226	eg10641	narj, eck1220, jw1217	molybdenum-cofactor-assembly chaperone subunit (delta subunit) of	1.10191	0.870551	0.882703
b1227	eg10640	nari, chli, eck1221, jw1218	nitrate reductase 1, gamma (cytochrome b(nr)) subunit (ec:1,7,99,4)	0.707107	0.535887	0.547147	0.435275	0.514057	0.578344
b1232	eg11819	puru, eck1227, jw1220, tgs, ychi	formyltetrahydrofolate hydrolase (ec:3,5,1,10)	0.721965	1.54756	1.46409				1.32119		1.48599	1.90727	2.42453
b1233	eg12119	ychj, eck1228, jw1221	conserved protein		1.6245	1.65864	2.32947	1.95884	2.51403
b1234	eg12120	rssa, eck1229, jw1222, ychk	conserved protein	1.17283	0.835088	0.852635	0.920188	0.870551	0.97942
b1235	eg12121	rssb, eck1230, hnr, jw1223, mvia, spre, vera, ychl	response regulator of rpos	0.933033	0.742262	0.80107	0.835088	0.784584	0.752623					0.7053
b1236	eg11319	galu, eck1231, jw1224, vera, ychd	glucose-1-phosphate uridylyltransferase (ec:2,7,7,9)	0.858565	1.05702	1.25701	1.29235	1.28343	1.40444	0.9011	0.760703	0.93001	0.981963	1.05985
b1237	eg10457	hns, b1, bgly, cur, drc, drdx, drs, eck1232, fimg, h1, hnsa, irk,	global dna-binding transcriptional dual regulator h-ns	0.795536	0.907519	0.946058	0.972655	0.882703	0.864537	0.958294	0.939742	0.872318	0.799354	0.69649
b1238	eg10994	tdk, eck1233, jw1226	thymidine kinase/deoxyuridine kinase (ec:2,7,1,21)		1.97247	2.21914	2.60268	2.46229	2.71321	1.11372	1.17527	1.48207	1.5779	2.01727
b1241	eg10031	adhe, adhc, ana, eck1235, jw1228	fused acetaldehyde-coa dehydrogenase/iron-dependent alcohol	0.768438	0.812252	0.876606	0.773782	0.82932	0.707107	0.997728	0.984981	1.08424	1.14137	0.923857
b1242	eg11342	yche, eck1236, jw1229	predicted inner membrane protein	1.6358
b1243	eg10674	oppa, eck1237, jw1235	oligopeptide transporter subunit	1.3566	1.48452	1.25701	1.52626	1.42405	1.61328	1.07387	1.24076	1.29175	1.26689	1.28767
b1244	eg10675	oppb, eck1238, jw1236, stkb	oligopeptide transporter subunit	1.61328	1.6245	1.64718		1.8025		1.75434	1.61089	2.10289	2.352	1.40351
b1245	eg10676	oppc, eck1239, jw1237, stkb	oligopeptide transporter subunit	1.7411	1.64718	1.54756	1.94531	1.75321	2.58471	1.30259		1.98492	1.88652	2.41585
b1246	eg10677	oppd, eck1240, jw1238	oligopeptide transporter subunit	2.20381	1.76541	1.8025	1.86607	1.97247	2.47942	1.19049	1.22018	1.24862	1.31498	1.21444
b1247	eg10678	oppf, eck1241, jw1239	oligopeptide transporter subunit	2.26577	1.7411	1.81504	1.61328	1.84038	2.15846	1.15184	1.47442	1.53947	1.78135	1.9
b1248	eg14256	yciu, eck1242, jw1240	predicted protein	1.43396	1.25701	1.38511	1.53688	1.49485	1.42405
b1249	eg11608	cls, eck1243, jw1241, nov, ycij	cardiolipin synthase 1 (ec:2,7,8,-)	0.823591	0.876606	0.870551			0.721965	0.924912	1.09981	1.0235	0.927099	0.681709
b1250	eg11606	kch, eck1244, jw1242	voltage-gated potassium channel		2.23457	2.46229	3.20428	2.63902	2.82843
b1251	eg11607	ycii, eck1245, jw1243	predicted enzyme	0.835088	1.25701	1.49485	1.31039	1.34723	1.10191	1.40431	1.60286	1.58588	1.46754	1.27269
b1252	eg11012	tonb, eck1246, exba, jw5195, t1rec	membrane spanning protein in tonb-exbb-exbd complex		0.82932	0.737135	0.721965	0.732043	0.742262
b1253	eg11121	ycia, eck1247, jw1245	predicted hydrolase	0.659754	1.19748	1.05702	1.54756	1.17283	1.27456	0.936731	0.92296	1.00073	0.963626	1.2033
b1254	eg11122	ycib, eck1248, ispa, jw1246	predicted inner membrane protein	1.04972	1.28343	1.16473	1.3566	1.15669
b1255	eg11123	ycic, eck1249, jw1247	predicted inner membrane protein	1.01396	1.18099	1.16473	1.38511	1.14076	1.49485					0.90713
b1256	eg11124	ompw, eck1250, jw1248, ycid	outer membrane protein w	1.04972	0.895025	0.773782	0.692555	0.570382	0.641713	1.11572	0.940928	0.727138	0.416389	0.193108
b1257	eg11125	ycie, eck1251, jw1249	conserved protein	0.406126						0.486302	0.281291	0.313848	0.223	0.152575
b1258	eg11126	ycif, eck1252, jw1250	conserved protein	0.303549	0.582367	0.590496	0.732043	0.566442	0.493116	0.758755		0.445924	0.374843	0.230052
b1259	eg11127	ycig, eck1253, jw1251	predicted protein	0.327598	0.309927	0.356013	0.360982	0.314253	0.260616
b1261	eg11025	trpb, eck1255, jw1253	tryptophan synthase, beta subunit (ec:4,2,1,20)							1.22806	1.32182	1.3647	1.76352	1.88128
b1262	eg11026	trpc, eck1256, jw1254, trpf	fused indole-3-glycerolphosphate	1.49485	1.34723	1.25701	1.55833	1.54756		1.06277	1.12722	1.11761	1.44863	1.83742
b1263	eg11027	trpd, eck1257, jw1255, trpgd	fused glutamine amidotransferase (component ii) of anthranilate	1.56917	1.41421	1.37554	1.71713	1.77769	2.34567	0.984284		1.07233	1.70423	1.87762
b1264	eg11028	trpe, anth, eck1258, jw1256, tryd, tryp-4	component i of anthranilate synthase (ec:4,1,3,27)	0.678302	1.29235	1.31039	1.70527	1.70527	2.18859	1.16593	1.28465	1.03141	1.69869	1.91008
b1266	eg14257	yciv, eck1260, jw1258, trph	conserved protein	0.952638			1.06437
b1267	eg12967	ycio, eck1261, jw5196	conserved protein	1.28343	1.06437	1.16473	1.15669	1.18921	1.27456	0.847427	0.746971	0.702671	0.669016	0.683932
b1268	eg12969	yciq, eck1262, jw5197, ycip	predicted inner membrane protein		0.659754	0.632878	0.420448
b1269	eg12433	rlub, eck1263, jw1261, ycil	23s rrna pseudouridylate synthase (ec:4,2,1,70)	0.882703	1.27456	1.27456	1.11729	1.32869		1.23434	1.32186	1.38926	1.44562	1.39689
b1270	eg10130	btur, coba, eck1264, jw1262	cob(i)alamin adenolsyltransferase/cobinamide atp-dependent	0.907519	1.07923	0.97942	0.986233	0.972655	0.795536	1.03604	1.0519	1.00013	0.867055	0.758026
b1271	eg11759	ycik, eck1265, jw1263	predicted oxoacyl-(acyl carrier protein) reductase, emrky-tolc	0.702222	1.04247	0.939523	0.933033	0.895025	0.673617	0.974864	0.957581	0.905347	0.973207	0.886685
b1272	eg10956	sohb, eck1266, jw1264	predicted inner membrane peptidase	1.14076	1.30134	1.41421	1.32869	1.42405	1.53688	1.15447	1.16485	1.38134	1.48372	1.59896
b1273	eg12868	ycin, eck1267, jw1265	predicted protein	1.3566	1.28343	1.31039	1.60214	1.30134	1.23971	0.913156	0.937567	0.924703	0.881	1.0253
b1274	eg11013	topa, eck1268, jw1266, supx	dna topoisomerase i, omega subunit (ec:5,99,1,2)	1.51572	1.03526	1.20581	0.895025	1.20581	1.23971	0.927657	0.957985	0.939828	0.910344	0.975627
b1275	eg10184	cysb, eck1269, jw1267	dna-binding transcriptional dual regulator,	1.03526	1.42405	1.51572	1.6358	1.59107	1.64718	1.12768	1.40457	1.41676	1.40493	1.27754
b1276	eg11325	acna, acn, eck1271, jw1268	aconitate hydratase 1 (ec:4,2,1,3)	1.15669	0.840896	0.784584	0.628507	0.655197	0.521233	0.962899	0.908041	0.906234	0.61487	0.467256
b1277	eg11331	riba, eck1272, jw1269	gtp cyclohydrolase ii (ec:3,5,4,25)	1.11729	1.28343	1.34723	1.55833	1.46409	1.59107	1.06034		1.18197	1.2376	1.44412
b1278	eg10705	pgpb, eck1273, jw1270	phosphatidylglycerophosphatase b (ec:3,1,3,27)	1.43396	0.933033			1.33793
b1279	eg13904	ycis, eck1274, jw1271	conserved inner membrane protein	1.24833	0.933033	0.876606	0.757858	0.779165	0.673617
b1280	eg12691	ycim, eck1275, jw1272	conserved protein	0.939523	0.882703	0.858565			0.742262	0.97008	0.798364	0.847382	0.682041	0.566658
b1281	eg10809	pyrf, eck1276, jw1273	orotidine-5'-phosphate decarboxylase (ec:4,1,1,23)	0.823591	1.72907	1.65864	1.60214	1.87905		1.35686		1.5885	2.11101	2.43863
b1282	eg11128	ycih, eck1277, jw1274	conserved protein	0.817902	1.69349	1.60214	1.68179	1.58008		1.50304	1.62246		2.077
b1283	eg10679	osmb, eck1278, jw1275	lipoprotein	0.907519	0.712025	0.673617	0.784584	0.716978	0.790041
b1284	eg13905	ycit, deot, eck1279, jw1276	predicted dna-binding transcriptional regulator	1.13288	1.38511	1.38511	1.10191	1.29235	1.20581	1.20255	1.24364	1.05222	1.09534	0.919106
b1285	eg13415	gmr, eck1280, jw1278, ycir	modulator of rnase ii stability	0.784584	0.846745	0.852635		0.840896	0.784584
b1286	eg11620	rnb, eck1281, jw1279	ribonuclease ii (ec:3,1,13,1)	1.07923	1.69349	1.56917	1.60214	1.68179	2.21914	1.23877		1.40402	1.7619	1.93673
b1287	eg14262	yciw, eck1282, jw5200	predicted oxidoreductase	0.678302	1.09429	0.986233	1.1487	1.03526	1.38511	0.997757	1.14	1.03696	0.862367	1.03063
b1288	eg11528	fabi, eck1283, envm, gts, jw1281, qmea	enoyl-	0.707107	1.19748	1.22264	1.09429	1.29235	1.43396	0.949685	0.959515	0.978486	1.11916	1.45068
b1289	eg12653	ycjd, eck1284, jw1282	conserved protein	1.36604	0.712025	0.664343	0.607097	0.655197	0.757858
b1290	eg12305	sapf, eck1285, jw1283	predicted antimicrobial peptide transporter subunit		1.21419	1.24833				0.847243	0.860349	0.834745	0.918
b1291	eg12304	sapd, eck1286, jw1284, trke	predicted antimicrobial peptide transporter subunit	1.49485
b1292	eg20256	sapc, eck1287, jw1285	predicted antimicrobial peptide transporter subunit	1.05702	0.846745	0.858565	0.823591	0.852635	1.00696
b1293	eg20255	sapb, eck1288, jw1286	predicted antimicrobial peptide transporter subunit	1.23971	1.10191	1.07177		1.02101
b1294	eg20254	sapa, eck1289, jw1287	predicted antimicrobial peptide transporter subunit	1.07923	0.933033	0.959264	0.993092	0.90125	1.09429	0.845276	0.900635	0.864871	0.846169	0.74169
b1295	eg14295	ymja, eck1290, jw1288	predicted protein	0.742262	1.10191	1.12506	1.19748	1.13288	0.965936
b1296	eg13907	puup, eck1291, jw1289, ycjj	putrescine importer	1.07923	1.06437	0.986233	0.840896	0.768438	0.716978
b1297	eg13908	puua, eck1292, jw5201, ycjk	gamma-glu-putrescine synthase	2.23457	1.94531	1.69349	1.87905	1.64718	1.34723					1.3862
b1298	eg13909	puud, eck1293, jw1291, ycjl	gamma-glu-gaba hydrolase	2.92817			1.93187	1.87905	1.33793	1.32756	1.99785	1.9532	1.53525	1.2045
b1299	eg12431	puur, eck1294, jw1292, ycjc	dna-binding transcriptional repressor		1.42405	1.56917	1.43396	1.58008	1.15669
b1300	eg10036	puuc, aldh, eck1295, jw1293	gamma-glu-gamma-aminobutyraldehyde dehydrogenase, nad(p)h-dependent							2.39563		5.9328	5.33284	5.11428
b1303	eg12344	pspf, eck1298, jw1296, ycjb	dna-binding transcriptional activator		1.22264	1.23971	1.21419	1.15669
b1304	eg10776	pspa, cog, eck1299, jw1297	regulatory protein for phage-shock-protein operon	1.43396	0.993092	1.04247	1.07177	1.03526	1.07923	1.16427	1.36299	1.07761	1.14398	0.891396
b1305	eg10777	pspb, eck1300, jw1298	dna-binding transcriptional regulator of psp operon	1.38511	0.946058	0.939523	0.965936	0.933033	1.10957	1.23643	1.50876	1.38525	1.2089	1.01143
b1306	eg10778	pspc, eck1301, jw1299	dna-binding transcriptional activator	1.45397	0.939523	0.97942	0.806642	0.933033	1.01396
b1307	eg10779	pspd, eck1302, jw1300	peripheral inner membrane phage-shock protein	1.31039	0.840896	0.852635	0.732043	0.817902
b1308	eg10780	pspe, eck1303, jw1301	thiosulfate:cyanide sulfurtransferase (rhodanese) (ec:2,8,1,1)	1.71713	0.840896	0.852635	0.76313	0.747425	0.400535
b1309	eg13910	ycjm, eck1304, jw1302	predicted glucosyltransferase	1.02811	0.779165	0.76313	0.673617	0.835088	0.864537
b1312	eg13913	ycjp, eck1307, jw1305	predicted sugar transporter subunit: membrane component of abc	1.11729
b1316	eg13917	ycjt, eck1311, jw1309	predicted hydrolase		0.562529	0.574349	0.432269	0.598739	0.678302
b1320	eg13920	ycjw, eck1316, jw1313	predicted dna-binding transcriptional regulator		1.97247	2.21914		2.34567
b1321	eg13921	ycjx, eck1317, jw1314	conserved protein with nucleoside triphosphate hydrolase domain	1.32869	1.25701	1.15669	1.21419	1.18921	1.02101			0.770486		0.932373
b1322	eg12870	ycjf, eck1318, jw1315	conserved inner membrane protein	1.44393	1.22264	1.41421	1.36604	1.26576
b1323	eg11042	tyrr, eck1319, jw1316	dna-binding transcriptional dual regulator, tyrosine-binding	0.965936	0.933033	0.933033	0.907519	0.933033	0.858565	0.898497	0.920482	0.895958	0.862567	0.827046
b1324	eg12672	tpx, eck1320, jw1317, yzzj	lipid hydroperoxide peroxidase (ec:1,11,1,-)	1.09429	1.61328	1.72907	1.40444	1.7411	1.72907	1.24051	1.42119	1.29852	1.33938	1.42796
b1325	eg13228	ycjg, eck1321, jw1318, ycjh	l-ala-d/l-glu epimerase	1.23971	0.712025	0.702222	0.574349	0.624165	0.607097	0.910555	0.796893	0.631562	0.487255	0.372147
b1326	eg13906	mpaa, eck1322, jw1319, ycji	murein peptide amidase a	0.76313	0.76313					1.12316	1.17201	0.647421	0.799	0.503551
b1327	eg13922	ycjy, eck1324, jw5804	predicted hydrolase	0.986233	0.933033	0.933033		0.835088
b1328	eg13923	ycjz, eck1325, jw1321	predicted dna-binding transcriptional regulator	0.926588	1.30134	1.26576	1.32869	1.30134	1.13288
b1329	eg13376	mppa, eck1326, jw1322, ynah	murein tripeptide (l-ala-gamma-d-glutamyl-meso-dap) transporter	1.10957	1.07923	1.08673	1.10957	0.993092	0.707107	0.823866		0.798432	0.568033	0.443439
b1330	eg13924	ynai, eck1327, jw1323	conserved inner membrane protein	0.913831	1.30134	1.45397		1.42405	1.11729
b1332	eg14294	ynaj, eck1328, jw1326	predicted inner membrane protein	1.14076	1.12506	1.18099	1.27456	1.10957	1.19748
b1333	eg11246	uspe, eck1329, jw1327, ydaa	stress-induced protein	1.45397	0.721965	0.737135	0.646176	0.673617	0.503478	0.919943	0.868666	0.749298	0.666127	0.55048
b1334	eg10325	fnr, eck1330, jw1328, nira, nirr, ossa	dna-binding transcriptional dual regulator, global regulator of	0.888843	0.946058	1.04247	0.933033	1.01396	0.812252	1.16464	1.32485	1.46955	1.47994	1.58477
b1335	eg10668	ogt, eck1331, jw1329	o-6-alkylguanine-dna:cysteine-protein methyltransferase	0.773782	0.913831	0.920188	1.01396	0.926588	0.852635					0.891514
b1337	eg13351	abgb, eck1333, jw1331, ydai	predicted peptidase, aminobenzoyl-glutamate utilization protein		0.920188
b1338	eg13352	abga, eck1334, jw5205, ydaj	predicted peptidase, aminobenzoyl-glutamate utilization protein			0.632878		0.607097	0.624165
b1339	eg13353	abgr, eck1335, jw1333	predicted dna-binding transcriptional regulator	1.10191	0.965936	0.888843	0.926588	0.82932	0.61132
b1340	eg13354	ydal, eck1337, jw1334	conserved protein	0.586417	0.882703	0.876606	0.90125	0.876606	0.692555					1.02456
b1341	eg13355	ydam, eck1338, jw5206	predicted diguanylate cyclase, ggdef domain signalling protein	0.939523	0.888843	0.864537	0.768438	0.795536	0.732043	1.13127	1.09772	1.23191	0.976501	0.793796
b1342	eg13356	ydan, eck1339, jw1336, zntb	predicted zn(ii) transporter	0.82932	0.920188	0.920188	0.790041	0.846745	0.697372
b1343	eg10210	dbpa, eck1340, jw1337, rhlc	atp-dependent rna helicase, specific for 23s rrna	1.14076	1.10191	1.18921			1.48452
b1344	eg13357	ttca, eck1341, jw1338, ydao	predicted c32 trna thiolase	1.31951	1.38511	1.52626	1.7411	1.58008		1.10569	1.86575	1.68151	2.46943	3.35208
b1356	eg13360	racr, cohr, eck1354, jw1351, ydar	rac prophage; predicted dna-binding transcriptional regulator	1.14076	1.23114	1.09429	1.97247	1.19748	1.34723		0.937739		0.866	0.722664
b1357	eg13361	ydas, eck1355, jw1352	rac prophage; predicted dna-binding transcriptional regulator				2.86791
b1361		ydaw, eck1359, jw5211	pseudogene		0.876606
b1368		ynaa, eck1365, jw1361	pseudogene		0.840896
b1370	eg60026	insh, eck0261	is5 transposase and trans-activator	0.712025	0.702222	0.594604	0.737135	0.602904	0.348686
b1372	eg13370	stfr, eck1367, jw1366, ynab	rac prophage; predicted tail fiber protein				0.817902
b1375	eg13373	ynae, eck1370, jw1369	rac prophage; predicted dna-binding transcriptional regulator	1.90528			1.79005		1.85318			0.555281	0.388
b1376	eg12674	uspf, eck1371, jw1370, ynaf, yzzl	stress-induced protein, atp-binding protein	0.641713	0.435275	0.34151	0.406126	0.273573	0.170755	0.820026		0.451192	0.254962	0.133793
b1377	eg13375	ompn, eck1372, jw1371, ynag	outer membrane pore protein n, non-specific	0.993092		0.913831		0.817902
b1378	eg13183	ydbk, eck1374, jw1372	fused predicted pyruvate-flavodoxin oxidoreductase: conserved	1.48452	1.03526	1.11729		1.03526	1.00696	0.864327	0.824137	0.746512	0.709223	0.699949
b1379	eg13181	hslj, eck1376, jw1374, ydbi	heat-inducible protein	1.24833	0.986233	1.1487	1.23971	1.1487	1.30134	0.829747		0.631372		0.854854
b1380	eg13186	ldha, eck1377, hslf, hsli, htph, jw1375	fermentative d-lactate dehydrogenase, nad-dependent (ec:1,1,1,28)	0.840896	1.11729	1.23114	1.07177	1.19748	0.870551	0.961466	1.2269	1.00835	0.922796	0.866742
b1381	eg13180	ydbh, eck1378, jw1376	predicted protein	1.05702	1.04247	1.00696	0.986233	1.00696	1.18099					0.591904
b1382	eg14298	ynbe, eck1379, jw1377	predicted lipoprotein	2.44528	1.60214	1.81504	2.23457	1.91853	2.26577	1.04465	0.971612	0.935483	0.902	0.630131
b1383	eg13733	ydbl, eck1380, jw5216	conserved protein	2.23457	1.42405	1.50525	1.7411	1.52626	1.53688
b1384	eg13422	fear, eck1381, jw1379, maob, maor, maox, ydbm	dna-binding transcriptional dual regulator	0.959264	0.510506	0.444421	0.366021	0.314253	0.19751
b1385	eg13179	feab, eck1382, jw1380, pada, ydbg	phenylacetaldehyde dehydrogenase (ec:1,2,1,39)	1.27456	0.852635	0.768438		0.692555	0.641713
b1390	eg13737	paac, eck1387, jw1385, ydbp	predicted multicomponent oxygenase/reductase subunit for	0.697372	0.578344	0.562529	0.539614	0.550953
b1391	eg13738	paad, eck1388, jw5217, ydbq	predicted multicomponent oxygenase/reductase subunit for				0.339151
b1395	eg13742	paah, eck1392, jw1390, ydbu	3-hydroxybutyryl-coa dehydrogenase (ec:1,1,1,157)	1.00696	0.655197	0.664343	0.655197	0.721965	0.757858
b1397	eg13744	paaj, eck1394, jw1392, ydbw	predicted beta-ketoadipyl coa thiolase	1.54756	0.655197	0.547147	0.521233	0.395021	0.271684
b1398	eg13745	paak, eck1395, jw5218	phenylacetyl-coa ligase (ec:6,2,1,30)	1.17283	0.659754	0.566442	0.426317	0.363493	0.183011
b1399	eg13746	paax, eck1396, jw1394, ydby	dna-binding transcriptional repressor of phenylacetic acid	1.71713	1.23971	1.23114	1.41421	1.08673		0.898833	0.679154	0.642631	0.574678	0.40831
b1400	eg13747	paay, eck1397, jw1395, ydbz	predicted hexapeptide repeat acetyltransferase	1.41421	0.876606	0.840896	0.80107	0.721965	0.578344	0.455973	0.850019	0.716543		0.210312
b1406	eg11309	ydbc, eck1399, jw1403	predicted oxidoreductase, nad(p)-binding	0.926588	0.496546	0.496546	0.360982	0.384219	0.312083	0.715383	0.496266	0.312032	0.309167	0.175115
b1410	eg13750	ynbc, eck1403, jw1407	predicted hydrolase		0.707107	0.678302	0.615572
b1411	eg13751	ynbd, eck1404, jw1408	predicted phosphatase, inner membrane protein	0.888843	0.697372	0.574349	0.50698	0.547147	0.521233
b1412	eg12695	azor, acpd, eck1405, jw1409	nadh-azoreductase, fmn-dependent (ec:3,1,4,14)	1.00696	1.28343	1.26576	1.1487	1.19748	1.23971	1.34079		1.30086	1.23763	1.26443
b1413	eg12936	hrpa, eck1406, jw5905	atp-dependent helicase	1.25701	0.846745
b1414	eg12110	ydcf, eck1407, jw1411	conserved protein	0.68302	0.823591	0.82932	0.737135	0.773782	0.550953	0.786247	0.703584	0.500777	0.520355	0.355159
b1415	eg10035	alda, ald, eck1408, jw1412	aldehyde dehydrogenase a, nad-linked (ec:1,2,1,22)	1.1487	0.460094	0.332171	0.264255	0.179244	0.042101
b1418	eg10172	cybb, eck1410, jw5224	cytochrome b561	1.01396	1.37554	1.3566	1.75321	1.6245	1.93187
b1419	eg11219	ydca, eck1411, jw1416	predicted protein	1.02811	0.702222	0.63728
b1420	eg20260	mokb, eck1413, jw5882	regulatory peptide	0.752623	0.371131	0.289172	0.230047	0.203063	0.0824692
b1421	eg11018	trg, eck1415, jw1417	methyl-accepting chemotaxis protein iii, ribose and galactose sensor	1.87905	0.726986	0.641713	0.532185	0.486327
b1422	eg13752	ydci, eck1416, jw5226	predicted dna-binding transcriptional regulator	1.26576	0.864537	0.817902	0.732043	0.668964	0.521233	1.05048	1.52529	1.0184	1.0249	0.775519
b1423	eg13753	ydcj, eck1417, jw1419	conserved protein				0.208772			0.548807	0.215323	0.132072	0.0524715	0.0259889
b1424	eg12859	opgd, eck1418, jw1420, mdod, ydcg, yzzz	glucan biosynthesis protein, periplasmic	0.876606	1.04247	0.986233	0.952638	0.959264	0.97942	0.997459	0.990232	0.927141	0.829044	0.810517
b1426	eg12865	ydch, eck1419, jw5823	predicted protein	0.965936	0.444421	0.356013		0.258816	0.30566	0.60554	0.244323	0.174962	0.0454221	0.0213531
b1427	eg10853	riml, eck1420, jw1423	ribosomal-protein-l7/l12-serine acetyltransferase (ec:2,3,1,-)	1.26576	0.907519	0.870551	0.779165	0.795536	0.757858	0.826572	0.734499		0.522456	0.403862
b1428	eg13754	ydck, eck1421, jw1424	predicted enzyme	1.23114	0.952638	1.04247	0.952638	1.00696	0.812252
b1429	eg11883	teha, eck1422, jw1425	potassium-tellurite ethidium and proflavin transporter	0.946058	1	0.870551	0.993092	0.846745	1.01396
b1430	eg11884	tehb, eck1423, jw1426	predicted s-adenosyl-l-methionine-dependent methyltransferase							1.01355	1.17841	1.33541	1.25391	1.44433
b1431	eg13755	ydcl, eck1424, jw1427	predicted lipoprotein	0.426317	0.532185	0.562529	0.486327	0.510506	0.438303	0.655695	0.408225	0.382637	0.30355	0.235162
b1432	eg13756	ydcm, eck1426, jw5228	predicted transposase	1.14076	1.04972	1.04247	0.97942	0.97942	0.895025
b1433	eg13758	ydco, eck1427, jw5229	predicted benzoate transporter	1.20581	1.06437	1.04972		1
b1434	eg13757	ydcn, eck1428, jw1430	predicted dna-binding transcriptional regulator	1.12506
b1435	eg13759	ydcp, eck1429, jw1431	predicted peptidase		1.45397	1.64718	1.77769	1.77769	1.71713
b1438	eg13760	ydcq, eck1432, hicb, jw1433	predicted dna-binding transcriptional regulator	0.817902	1.10957	1.04247	1.31951	1.02101	1					0.822441
b1439	eg13761	ydcr, eck1433, jw1434	fused predicted dna-binding transcriptional regulator/predicted		0.858565	0.907519	0.82932	0.858565	0.895025
b1440	eg13762	ydcs, eck1434, jw1435	predicted spermidine/putrescine transporter subunit	0.939523	0.188156	0.168404	0.127627	0.112656	0.0540336	0.537589	0.21999	0.132925	0.0617786	0.0225859
b1441	eg13763	ydct, eck1435, jw1436	predicted spermidine/putrescine transporter subunit	0.737135	0.30566	0.287175	0.210224	0.222211		0.53079	0.421004
b1442	eg13764	ydcu, eck1436, jw1437	predicted spermidine/putrescine transporter subunit	0.628507			0.30566
b1443	eg13765	ydcv, eck1437, jw1438	predicted spermidine/putrescine transporter subunit		0.384219				0.231647
b1444	eg13766	prr, eck1438, jw1439, ydcw	medium chain aldehyde dehydrogenase	0.50698	0.320856	0.269807	0.217638	0.194791	0.118257
b1445	eg13767	ydcx, eck1439, jw5232	predicted inner membrane protein	1.56917	1.64718	1.72907	2.18859	2.01391	2.21914
b1446	eg13768	ydcy, eck1440, jw1441	predicted protein	0.707107	1.28343	1.24833	1.29235	1.27456	1.16473
b1447	eg13769	ydcz, eck1441, jw1442	predicted inner membrane protein	1.01396	0.965936	0.972655	0.812252	0.933033
b1448	eg13770	ynca, eck1442, jw5233	predicted acyltransferase with acyl-coa n-acyltransferase domain	0.939523	0.993092	0.926588	0.986233	0.946058	0.846745	2.10934	1.8042	1.42577	1.21444	1.68912
b1449	eg13772	yncb, eck1443, jw5907	predicted oxidoreductase, zn-dependent and nad(p)-binding	0.817902	0.646176	0.692555	0.757858	0.624165	0.590496	0.675778	0.488801	0.467136	0.410106	0.295533
b1450	eg13773	mcbr, eck1444, jw1445, yncc	predicted dna-binding transcriptional regulator	0.61132	0.870551
b1452	eg13775	ynce, eck1446, jw1447	conserved protein	1.77769	2.23457	2.39496	2.32947	2.63902	2.25012	1.05804		1.93103	2.32821	1.76687
b1454	eg13777	yncg, eck1448, jw1449	predicted enzyme	0.864537	0.598739	0.602904	0.602904	0.5	0.466516
b1461	eg11761	ppta, eck1455, jw1456, ydce	4-oxalocrotonate tautomerase (ec:5,3,2,-)	1.10191	1.25701	1.24833	1.58008	1.18921	1.24833
b1462	eg13779	yddh, eck1456, jw1457	conserved protein	1.23114	0.716978	0.752623		0.712025		0.500449	0.346047
b1463	eg13780	nhoa, eck1457, jw1458, yddi	n-hydroxyarylamine o-acetyltransferase (ec:2,3,1,118)	0.732043		0.61132		0.586417	0.607097
b1464	eg11825	ydde, eck1458, jw1459	conserved protein	1.13288	1.39474	1.34723	1.3566	1.33793	1.49485		1.32857	1.12396	0.966521	1.15912
b1465	eg10644	narv, chlz, eck1459, jw1460	nitrate reductase 2 (nrz), gamma subunit (ec:1,7,99,4)	0.888843	0.615572	0.707107	0.450625	0.655197	0.68302
b1466	eg10645	narw, chlz, eck1460, jw1461	nitrate reductase 2 (nrz), delta subunit (assembly subunit)	0.952638	0.716978	0.742262	0.664343	0.768438	0.864537
b1467	eg10647	nary, chlz, eck1461, jw1462	nitrate reductase 2 (nrz), beta subunit (ec:1,7,99,4)	0.933033	0.82932	0.840896	0.840896	0.784584	0.823591
b1468	eg10648	narz, chlz, eck1462, jw1463	nitrate reductase 2 (nrz), alpha subunit (ec:1,7,99,4)	0.628507
b1473	eg12713	yddg, eck1467, jw1469	predicted methyl viologen efflux pump		1.51572	1.52626	1.65864	1.52626	1.67018
b1474	eg11227	fdng, eck1468, jw1470	formate dehydrogenase-n, alpha subunit, nitrate-inducible	0.852635	0.673617	0.673617	0.466516	0.702222	0.80107
b1477	eg13784	yddm, eck1471, jw5908	predicted dna-binding transcriptional regulator	1.18099	0.876606	0.876606	0.907519	0.852635	0.812252
b1478	eg12622	adhp, eck1472, jw1474, yddn	ethanol-active dehydrogenase/acetaldehyde-active reductase	0.624165	0.570382	0.558644	0.521233	0.426317	0.438303
b1479	eg10948	maea, eck1473, jw5238, sfca	malate dehydrogenase, (decarboxylating, nad-requiring) (malic	1.46409	1.43396	1.28343	1.32869	1.47427	1.15669	1.22812	1.43268	1.44397	1.53936	1.3749
b1480	eg11508	sra, eck1474, jw5962, rpsv	30s ribosomal subunit protein s22	0.590496	0.460094	0.376312	0.895025	0.277392	0.257028	0.911858		0.935236	0.897019	0.877419
b1482	eg10680	osmc, eck1476, jw1477	osmotically inducible, stress-inducible membrane protein	0.532185	0.469761	0.517632	0.403321	0.432269	0.358489	0.556206	0.346047	0.36019	0.304245	0.210067
b1483	eg13786	ddpf, eck1477, jw1478, yddo	d-ala-d-ala transporter subunit	0.76313	0.574349	0.570382	0.517632	0.48971	0.417544
b1484	eg13787	ddpd, eck1478, jw1479, yddp	d-ala-d-ala transporter subunit				0.678302	0.535887
b1485	eg13788	ddpc, eck1479, jw1480, yddq	d-ala-d-ala transporter subunit	1.00696	0.697372	0.737135		0.659754
b1487	eg13790	ddpa, eck1481, jw5240, ydds	d-ala-d-a la transporter subunit	0.959264	0.517632	0.432269	0.348686	0.295248	0.190782	0.620349	0.375332	0.271085
b1488	eg13791	ddpx, eck1482, jw1483, vanx, yddt	d-ala-d-ala dipeptidase, zn-dependent (ec:3,4,13,-)	1.20581	0.550953	0.423373	0.403321	0.295248	0.185565
b1489	eg13792	dos, eck1483, jw1484, yddu	camp phosphodiesterase, heme-regulated	0.876606	0.673617	0.664343	0.61132	0.697372	0.619854
b1490	eg13793	yddv, eck1484, jw5241	predicted diguanylate cyclase	0.712025	0.543367	0.558644	0.619854	0.524858	0.447513	0.547674	0.39877	0.355022	0.239399	0.182399
b1491	eg13794	yddw, eck1485, jw1486	predicted liprotein	0.574349	1.18099	1.07177	1.01396	1.06437	0.933033
b1492	eg12456	gadc, acsa, eck1486, jw1487, xasa	predicted glutamate:gamma-aminobutyric acid antiporter	0.63728	0.655197	0.90125	1.14076	0.946058	1.19748	0.506333	0.239863	0.218882	0.354246	0.24031
b1493	eg11490	gadb, eck1487, jw1488	glutamate decarboxylase b, plp-dependent (ec:4,1,1,15)	0.339151	0.395021	0.558644	0.673617	0.659754	0.747425				0.553043
b1494	eg11744	pqql, eck1488, jw1489, pqqe, pqqm, yddc	predicted peptidase	2.58471				2.21914	2
b1495	eg11743	yddb, eck1489, jw1490	predicted porin protein	2.42839	2.31338	2.18859	2.44528	2.28153
b1498	eg13796	yden, eck1492, jw5243	conserved protein	2.32947	1.77769	1.51572	1.47427	1.1487	0.550953	2.08986	2.12032	2.94299	1.46004	1.04822
b1503	eg13800	yder, eck1496, fmam, jw1497	predicted fimbrial-like adhesin protein	1.29235
b1507	eg10443	hipa, eck1500, jw1500	regulator with hipb	1.09429	1.28343	1.25701	1.26576	1.23971	1.06437
b1511	eg13804	lsrk, eck1504, jw1504, ydev	autoinducer-2 (ai-2) kinase	1.36604	0.432269	0.287175	0.228458	0.230047	0.164938	0.510958	0.35454	0.137692	0.067
b1512	eg13805	lsrr, eck1505, jw1505, ydew	lsr operon transcriptional repressor		0.50698	0.376312	0.285191	0.30566		0.994447		0.427609		0.150803
b1513	eg13806	lsra, eck1506, ego, jw1506, ydex	fused ai2 transporter subunits of abc superfamily: atp-binding	5.06303	0.429283	0.231647	0.175556	0.157127	0.0908733	0.808124	0.699626	0.473407	0.13
b1514	eg13807	lsrc, eck1507, jw1507, ydey	ai2 transporter		0.403321	0.269807	0.20166	0.200267	0.15283
b1515	eg13808	lsrd, eck1508, jw1508, ydez	ai2 transporter		0.5	0.269807		0.20733
b1516	eg13809	lsrb, eck1509, jw1509, ynea	ai2 transporter	0.939523	0.450625	0.210224	0.132127			0.802611	0.469622	0.236238	0.045	0.0243408
b1517	eg13810	lsrf, eck1510, jw1510, yneb	putative autoinducer-2 (ai-2) aldolase	0.926588	0.473029		0.175556			0.790303		0.221554		0.0644777
b1518	eg13811	lsrg, eck1511, jw1511, ynec	autoinducer-2 (ai-2) modifying protein lsrg	1.18921	0.403321	0.183011	0.118257	0.116629	0.0703162	0.695299	0.443431
b1519	eg13812	tam, eck1512, jw1512, lsre, yned	trans-aconitate methyltransferase (ec:2,1,1,144)	0.721965	0.554785	0.535887	0.466516	0.444421	0.356013	0.728368		0.512673	0.43956	0.237505
b1521	eg11065	uxab, eck1514, jw1514	altronate oxidoreductase, nad-dependent (ec:1,1,1,58)	0.817902	0.687771	0.673617	0.615572	0.628507
b1522	eg13814	ynef, eck1515, jw5825	predicted diguanylate cyclase	1.51572
b1523	eg13815	yneg, eck1516, jw1516	conserved protein		1.10191	1.12506	1.18099	1.16473	1.37554
b1524	eg13816	yneh, eck1517, jw1517	glutaminase	0.768438	1.24833	1.27456	1.38511	1.3566	1.53688
b1525	eg13817	sad, eck1518, jw5247, ynei	predicted aldehyde dehydrogenase (ec:1,2,1,24)							1.32157		1.76359	1.76687	1.72011
b1526	eg13818	ynej, eck1519, jw1519	predicted dna-binding transcriptional regulator	0.528509	0.752623	0.702222	0.68302	0.716978	0.619854
b1528	eg11636	ydea, eck1521, jw1521	predicted arabinose transporter		1.02811	1.07177	1.23114	1.17283	2.28153
b1529	eg11637	marc, eck1522, jw1522, ydeb, ydec	conserved protein	0.933033	0.946058	1.01396	1.07923	1.07177	1.13288
b1530	eg11435	marr, cfxb, eck1523, inar, jw5248, soxq	dna-binding transcriptional repressor of multiple antibiotic	0.673617	1.36604	1.31039		1.38511	1.18921		1.57785	1.8112
b1531	eg11434	mara, cfxb, eck1524, inar, jw5249, nfxc, norb, soxq	dna-binding transcriptional dual activator of multiple antibiotic	0.840896	1.40444	1.47427	1.47427	1.45397	1.36604
b1533	eg11639	eama, eck1526, jw5250, yded	cysteine and o-acetyl-l-serine efflux system	1.04972	0.986233	0.965936	0.90125	0.823591	0.773782
b1535	eg11643	ydeh, eck1528, jw1528, ydeg	conserved protein	1.27456	1.29235		1.39474	1.42405	1.49485
b1536	eg11644	ydei, eck1529, jw1529	conserved protein	0.864537	0.702222	0.806642	0.90125	0.790041	0.712025	0.59564				0.549135
b1537	eg11645	ydej, eck1530, jw1530	conserved protein	0.835088	0.852635	0.926588		0.888843	0.812252
b1538	eg10212	dcp, eck1531, jw1531	dipeptidyl carboxypeptidase ii (ec:3,4,15,5)	1.10957	1.15669	1.05702		1.04247	0.986233	1.03008	1.08569	0.99912	0.913172	0.903337
b1539	eg12345	ydfg, eck1532, jw1532	l-allo-threonine dehydrogenase, nad(p)-binding	1.03526	1.33793	1.32869	1.23971	1.27456	1.21419	1.10094	1.09982	0.972125	1.07009	0.904371
b1540	eg13820	ydfh, eck1533, jw1533	predicted dna-binding transcriptional regulator	0.972655	1.15669	1.17283		1.20581	1.28343
b1541	eg13838	ydfz, eck1534, jw1534	conserved protein	1.47427	1.42405	1.53688	1.53688	1.53688	2.05623				0.428
b1542	eg13821	ydfi, eck1535, jw1535	predicted mannonate dehydrogenase	0.659754		0.50698		0.543367	0.535887
b1545	eg13824	pinq, eck1538, jw1538, ydfl	qin prophage; predicted site-specific recombinase	0.721965	0.80107	0.687771		0.806642	0.812252
b1547	eg13826	stfq, eck1540, jw1540, ydfn	qin prophage; predicted side tail fibre assembly protein	0.840896	0.582367	0.619854	0.447513	0.586417	0.615572
b1550	eg13837	gnsb, eck1544, jw5253, ydfy	qin prophage; predicted protein							1.12952	0.915767	0.997639	0.893477	0.861803
b1555	eg13830	ydfr, eck1549, jw1547	qin prophage; predicted protein	1.28343	1.05702	1.09429	0.946058	1.00696	1.32869
b1557	eg12203	cspb, eck1551, jw1549	qin prophage; cold shock protein	6.19026	2.71321	2.86791	4		7.31065
b1558	eg12205	cspf, eck1552, jw1550	qin prophage; cold shock protein					2.32947	3.41054
b1560	eg13833	ydfu, eck1554, jw5909	qin prophage; predicted protein	0.926588	0.721965	0.779165	0.432269	0.726986	0.712025
b1563	eg11131	rele, eck1557, jw1555	qin prophage; toxin of the rele-relb toxin-antitoxin system	1.06437	0.779165	0.806642	0.707107	0.779165	0.716978	1.15707	1.25116	1.27752	1.255	0.983172
b1564	eg10836	relb, eck1558, jw1556, rc	qin prophage; bifunctional antitoxin of the rele-relb	1.05702	0.993092	0.913831	0.882703	0.913831	0.858565	0.821114	0.988965		0.831
b1566	eg13429	flxa, eck1560, jw1558	qin prophage; predicted protein	2.04202	1.7411	1.41421	2.63902	1.61328	1.33793
b1570	eg10226	dica, eck1564, ftst, jw1562	qin prophage; predicted regulator for dicb	1.07923	1.14076	1.23114	1.67018	1.29235	1.03526	1.09977		0.898938		0.607902
b1580	eg12452	rspb, eck1575, jw1572	predicted oxidoreductase, zn-dependent and nad(p)-binding	1.02101			0.582367	0.768438
b1582	eg13839	ynfa, eck1577, jw1574	conserved inner membrane protein	0.959264	0.920188	0.870551		0.795536	0.795536
b1583	eg13840	ynfb, eck1578, jw1575	predicted protein	0.602904	1.15669	1.01396	1.10191	1.04972	0.90125
b1584	eg12447	speg, eck1579, jw1576	spermidine n1-acetyltransferase (ec:2,3,1,57)	0.790041		1.24833				1.0935	1.11897	1.24348	1.1809	1.05592
b1586	eg13842	ynfd, eck1581, jw5259	predicted protein	1.07177	0.882703	0.870551	0.972655	0.80107	0.673617			0.64808
b1587	eg13843	ynfe, eck1582, jw1579	oxidoreductase subunit	1.00696	0.823591	0.82932	0.664343	0.784584	0.993092
b1590	eg13846	ynfh, eck1585, jw5261	oxidoreductase, membrane subunit	1.38511	1.18921	1.18099		1.13288
b1591	eg13847	dmsd, eck1586, jw5262, ynfi	twin-argninine leader-binding protein for dmsa and tora	1.07177	1.14076	1.23971	1.31039	1.19748	1.58008	1.14589	1.18676	1.14908	1.20626	1.82172
b1593	eg13849	ynfk, eck1588, jw5264	predicted dethiobiotin synthetase	0.97942	0.913831	0.806642	0.846745	0.707107		0.898442	0.645262	0.478481	0.452
b1594	eg13156	dgsa, eck1589, jw1586, mlc	dna-binding transcriptional repressor	0.607097		1	0.986233	0.913831		1.71522	1.79621	0.885729
b1596	eg12951	ynfm, eck1591, jw1588, yzyc	predicted transporter	0.926588	0.946058	0.920188	0.840896	0.895025	1.08673
b1597	eg12149	asr, eck1592, jw5826	acid shock-inducible periplasmic protein	0.972655	0.972655		1.09429	0.920188	0.946058
b1598	eg13925	ydgd, eck1593, jw1590	predicted peptidase	1.40444	0.747425	0.812252	0.768438	0.768438	0.590496
b1600	eg13927	mdtj, eck1595, jw1592, ydgf	multidrug efflux system transporter	1.07923	0.76313			0.882703
b1601	eg13928	tqsa, eck1596, jw1593, ydgg	predicted inner membrane protein		0.876606	0.870551		0.870551
b1602	eg10745	pntb, eck1597, jw1594	pyridine nucleotide transhydrogenase, beta subunit (ec:1,6,1,2)	1.7411	1.64718	1.64718	1.40444	1.60214	2.17347	1.3004		1.62871	1.80775	2.25589
b1603	eg10744	pnta, eck1598, jw1595	pyridine nucleotide transhydrogenase, alpha subunit (ec:1,6,1,2)	1.18921	1.54756	1.44393	1.67018	1.55833	2.12874	1.28888		1.47836	1.6549	1.92072
b1604	eg13929	ydgh, eck1599, jw1596	predicted protein	0.790041	1.29235	1.30134	1.38511	1.19748	1.04247	1.03746	1.03102	1.06342	0.993057	0.945891
b1605	eg13930	ydgi, arcd, eck1600, jw1597	predicted arginine/ornithine antiporter transporter		0.757858		0.82932		0.986233
b1606	eg13189	folm, eck1601, jw1598, ydgb	dihydrofolate reductase isozyme (ec:1,5,1,3)	1.06437	1.23971	1.21419	1.25701	1.14076	1.05702
b1607	eg13191	ydgc, eck1602, jw1599	conserved inner membrane protein associated with alginate	1.38511	1.37554	1.31951	1.61328	1.31039	1.32869
b1608	eg13190	rsta, eck1603, jw1600, urpt	dna-binding response regulator in two-component regulatory system		0.817902	0.768438	0.712025	0.779165		0.832621	0.69275	0.564777	0.576507	0.560146
b1610	eg11038	tus, eck1605, jw1602, tau	inhibitor of replication at ter, dna-binding protein	1.13288	1.21419	1.12506	1.10191	1.07177	1.03526
b1611	eg10358	fumc, eck1606, jw1603	fumarate hydratase (fumarase c),aerobic class ii (ec:4,2,1,2)	0.90125	0.692555	0.61132	0.50698	0.423373	0.193446
b1612	eg10356	fuma, eck1607, jw1604	fumarate hydratase (fumarase a), aerobic class i (ec:4,2,1,2)	1.55833	1.1487	1.13288	0.882703	0.90125	0.343885	1.71095	2.27373	2.21558	1.84544	1.22718
b1613	eg10566	mana, eck1608, jw1605, pmi	mannose-6-phosphate isomerase (ec:5,3,1,8)	0.926588	1.65864	1.59107	1.70527	1.68179	1.54756	1.11019	1.11002	1.11664	1.08985	1.13371
b1614	eg12457	ydga, eck1609, jw1606	conserved protein	1.76541	1.20581	1.26576	1.34723	1.37554	1.43396	0.844306	0.781833	0.894941	0.971758	0.950702
b1615	eg12668	uidc, eck1610, gusc, jw1607	predicted outer membrane porin protein	1.07177	0.721965	0.812252	0.524858	0.795536	0.888843
b1618	eg12667	uidr, eck1613, gusr, jw1610	dna-binding transcriptional repressor	1.71713	0.965936	1.00696	0.97942	0.939523	1.14076		1.13814		0.998	1.00116
b1619	eg10425	hdha, eck1614, hsd, hsdh, jw1611	7-alpha-hydroxysteroid dehydrogenase, nad-dependent (ec:1,1,1,159)	0.578344	0.697372	0.790041	1.07177	0.812252	0.817902	0.644001	0.45462	0.542119	0.544952	0.520188
b1620	eg10557	mali, eck1615, jw1612	dna-binding transcriptional repressor	1.09429	0.779165	0.737135	0.742262	0.779165	0.779165
b1621	eg10563	malx, eck1616, jw1613	fused maltose and glucose-specific pts enzymes: iib component, iic		1.28343	1.42405	1.23114	1.32869
b1622	eg10564	maly, eck1617, jw1614	bifunctional beta-cystathionase, plp-dependent/regulator of maltose	1.00696						1.07964		1.16085
b1623	eg10030	add, eck1618, jw1615	adenosine deaminase (ec:3,5,4,4)	1	0.946058					0.928212	0.83888	0.681589	0.53903	0.413546
b1624	eg13931	ydgj, eck1619, jw5265	predicted oxidoreductase	0.80107	0.858565	0.895025	0.737135	0.876606	0.779165	0.8412	0.558358	0.39678	0.365532	0.299004
b1625	eg14303	cnu, eck1621, jw1617, ydgt	predicted regulator		2.86791	2.82843	3.81055	2.88786	2.31338
b1626	eg13932	ydgk, eck1622, jw1618, rsxp	conserved inner membrane protein		1.54756	1.40444		1.42405
b1627	eg13933	rsxa, eck1623, jw1619, rnfa, ydgl	predicted inner membrane subunit	0.532185	0.959264	0.90125	0.993092	0.835088	0.952638
b1628	eg13934	rsxb, eck1624, jw1620, rnfb, ydgm	predicted iron-sulfur protein	1
b1629	eg13935	rsxc, eck1625, jw1621, rnfc, ydgn	fused predicted 4fe-4s ferredoxin-type protein/conserved protein		1.84038		1.90528
b1630	eg13936	rsxd, eck1626, jw1622, rnfd, ydgo	predicted inner membrane oxidoreductase	1.65864	1.42405	1.34723	1.47427	1.32869	1.79005
b1631	eg13937	rsxg, eck1627, jw1623, rnfg, ydgp	predicted oxidoreductase	1.87905	1.6245	1.60214		1.70527		1.32875	1.21353	1.35916	1.487	1.39349
b1632	eg13938	rsxe, eck1628, jw1624, rnfe, ydgq	predicted inner membrane nadh-quinone reductase	1.89212	1.6358	1.67018	1.72907	1.75321	2.02792
b1633	eg10662	nth, eck1629, jw1625	dna glycosylase and apyrimidinic (ap) lyase (endonuclease iii)	2.54912	1.81504	1.91853	2.11404	2.12874	2.44528					1.43294
b1634	eg13939	tppb, dtpa, eck1630, jw1626, ydgr	predicted transporter	1.12506	1.02811	0.933033		0.907519
b1635	eg12613	gst, eck1631, jw1627	glutathionine s-transferase (ec:2,5,1,18)	0.632878	0.784584	0.773782	0.641713	0.692555	0.528509	0.935498	0.766831	0.847643	0.74219	0.704456
b1636	eg13940	pdxy, eck1632, jw1628, ydgs	pyridoxal kinase 2/pyridoxine kinase (ec:2,7,1,35)	1.23971	1.37554	1.41421		1.51572				0.973324	1.31753	1.27355
b1637	eg11043	tyrs, eck1633, jw1629	tyrosyl-trna synthetase (ec:6,1,1,1)	0.835088	1.05702	1.12506	1.13288	1.15669	1.36604	1.13347	1.22292	1.21522	1.4049	1.48646
b1638	eg11487	pdxh, eck1634, jw1630	pyridoxine 5'-phosphate oxidase (ec:1,4,3,5)	0.697372	1.26576	1.18921	1.22264	1.23971	1.30134	1.04635	1.14035	1.00388	1.06912	1.09605
b1639	eg11488	mlic, eck1635, jw1631, ydha	predicted lipoprotein	1.23971	1.23971	1.28343	1.22264	1.24833	1.33793	1.18954	0.858526	0.815392		0.771986
b1640	eg13942	anmk, eck1636, jw1632, ydhh	conserved protein	0.812252	0.795536	0.732043	0.582367	0.68302	0.655197	1.02682	0.742107	0.721493	0.498057	0.531192
b1641	eg13409	slyb, eck1637, jw1633	outer membrane lipoprotein	0.779165	0.840896	0.840896	0.895025	0.835088	0.812252	1.0428	0.825723	0.975606	0.953439	1.11404
b1642	eg13408	slya, eck1638, jw5267	dna-binding transcriptional activator	1.31039	1.08673	1.15669	1.27456	1.16473	1.21419	1.04382	1.16835	1.12004	1.02706	1.11517
b1643	eg13943	ydhi, eck1639, jw1635	predicted inner membrane protein		1.91853	1.95884	2.31338	2.09943
b1644	eg13944	ydhj, eck1640, jw1636	undecaprenyl pyrophosphate phosphatase				1.31951	1.27456
b1645	eg13945	ydhk, eck1641, jw1637	conserved inner membrane protein	1.15669				0.835088
b1646	eg13419	sodc, eck1642, jw1638	superoxide dismutase, cu, zn (ec:1,15,1,1)	0.90125	0.619854	0.628507	0.747425	0.598739	0.426317	0.549106	0.508494	0.452098	0.408	0.386181
b1647	eg13420	ydhf, eck1643, jw1639	predicted oxidoreductase	0.870551	0.732043	0.712025			0.550953	0.686463	0.51479	0.463534	0.360604	0.270217
b1648	eg13946	ydhl, eck1644, jw5827	conserved protein	1.07923	0.817902	0.846745	0.933033	0.840896	0.716978
b1649	eg13947	nemr, eck1645, jw5874, ydhm	predicted dna-binding transcriptional regulator	0.90125	1.14076	1.16473	1.23114	1.25701	1.23971
b1650	eg13546	nema, eck1646, jw1642, ydhn	n-ethylmaleimide reductase, fmn-linked (ec:1,-,-,-)	1.36604	1.48452	1.39474	1.33793	1.44393	1.68179	1.36098	1.84664	1.93345	2.18506	2.4856
b1651	eg13421	gloa, eck1647, jw1643	glyoxalase i, ni-dependent (ec:4,4,1,5)	1.37554	1.79005	1.86607		1.94531	1.87905	0.698235	0.806053		0.849	0.741745
b1652	eg11547	rnt, eck1648, jw1644	ribonuclease t (rnase t) (ec:3,1,13,-)	0.668964	1.45397	1.40444	1.51572	1.47427	1.61328	1.24723		1.32399	1.33385	1.80493
b1653	eg11548	lhr, eck1649, jw1645, rhlf	predicted atp-dependent helicase	1.34723	0.823591	0.835088	0.747425	0.80107	0.840896
b1654	eg12181	grxd, eck1650, jw1646, ydhd	conserved protein	0.624165	1.07177	1.13288	1.49485	1.30134	1.36604	0.961206	1.05943	1.14834	1.32873	1.53576
b1655	eg13949	ydho, eck1651, jw5270	predicted lipoprotein	0.521233	1.17283	1.18099	1.29235	1.17283	0.907519
b1656	eg10954	sodb, eck1652, jw1648	superoxide dismutase, fe (ec:1,15,1,1)							1.28304	1.97787	1.7326	1.71047	1.57792
b1657	eg13950	ydhp, eck1653, jw1649	predicted transporter		1.17283	1.14076	1.06437	1.05702	1.51572
b1658	eg10800	purr, eck1654, jw1650	dna-binding transcriptional repressor, hypoxanthine-binding	0.376312	1.14076	1.13288	1	1.10191	1.18099	0.960012	0.941514	0.851243	0.79279	0.954149
b1659	eg12140	ydhb, eck1655, jw1651	predicted dna-binding transcriptional regulator	0.82932	1.01396	1.17283	1.12506	1.08673
b1661	eg11531	cfa, cdfa, eck1657, jw1653	cyclopropane fatty acyl phospholipid synthase	0.646176	0.795536	0.840896	0.687771	0.721965	0.712025	1.0457	1.14874	1.46147	1.27443	1.54706
b1662	eg11406	ribc, eck1658, jw1654, ribe	riboflavin synthase, alpha subunit (ec:2,5,1,9)	0.895025	1.27456	1.36604	1.38511	1.37554	1.28343	1.19146	1.26194	1.51658	1.66552	1.73479
b1663	eg12400	mdtk, eck1659, jw1655, norm, ydhe	multidrug efflux system transporter	0.926588	1.26576	1.20581	1.17283	1.13288	1.16473
b1664	eg13951	ydhq, eck1660, jw1656	conserved protein	0.876606	0.993092	0.920188	0.895025	0.972655	0.907519		1.3923	1.5676	1.71311	2.14436
b1667	eg13952	ydhr, eck1663, jw1657	predicted protein	1.60214	1.34723	1.30134	1.68179	1.18099	1.04972	1.01217	0.944112	0.87165	0.747873	0.662894
b1668	eg13953	ydhs, eck1664, jw1658	conserved protein with fad/nad(p)-binding domain	1.10957	0.659754	0.773782	0.692555	0.742262	0.692555	0.741212	0.508102	0.616414	0.538188	0.469663
b1670	eg13955	ydhu, eck1666, jw1660	predicted cytochrome		0.946058			0.946058
b1675	eg13960	ydhz, eck1671, jw1665	predicted protein	1.27456	0.952638	1.07923	0.876606	1.10191	1.23114	0.807682	0.837781	0.664974	0.989	1.16612
b1676	eg10804	pykf, eck1672, jw1666	pyruvate kinase i (ec:2,7,1,40)	0.45376	0.757858	0.773782	0.795536	0.876606	0.965936	0.790338	0.673749	0.814383	0.839766	0.896189
b1677	eg10544	lpp, eck1673, jw1667, mlpa, muli	murein lipoprotein	2	2.58471					2.18291	2.4593	2.36648	2.39861	1.86963
b1678	eg14015	ynhg, eck1674, jw1668	murein l,d-transpeptidase	1.67018	1.04247	1.23114	1.21419	1.30134	1.07177	0.694241		1.03471	1.13333	1.41234
b1679	eg13961	sufe, eck1675, jw1669, ynha	sulfur acceptor protein	1.64718	0.920188	1	1.01396	1.01396	1.06437	0.962752	0.904041		0.728	0.765675
b1680	eg13962	sufs, csdb, eck1676, jw1670, ynhb	selenocysteine lyase, plp-dependent (ec:4,4,1,16)	1.48452	0.972655	0.895025	0.972655	0.858565	0.993092	0.783203	0.645326	0.694799	0.593907	0.492567
b1681	eg13963	sufd, eck1677, jw1671, ynhc	component of sufbcd complex	1.1487	0.852635	0.835088	0.926588	0.806642	0.870551	0.896053		0.760119
b1682	eg13964	sufc, eck1678, jw1672, ynhd	component of sufbcd complex, atp-binding component of abc	1.32869	0.90125	0.926588	0.939523	0.907519	0.946058	0.697551	0.628664	0.671162	0.70306	0.659935
b1683	eg13965	sufb, eck1679, jw5273, ynhe	component of sufbcd complex	1.24833	0.823591	0.858565	0.882703	0.870551	0.846745
b1684	eg11378	sufa, eck1680, jw1674, ydic	fe-s cluster assembly protein	1.07177	0.864537	0.852635	0.965936	0.823591	0.757858	0.864563		0.876137	0.925	0.956281
b1685	eg13967	ydih, eck1682, jw1675	predicted protein		1.22264	1.08673				0.785881	1.05373	1.02826		1.34245
b1686	eg13968	ydii, eck1683, jw1676	conserved protein	2.05623	1.07923	1.12506	0.946058	1.11729	1.26576	1.36357	1.3216	1.36097	1.185	1.5142
b1687	eg13969	ydij, eck1684, jw1677	predicted fad-linked oxidoreductase	1.6245	1.30134	1.18921	1.25701	1.21419	1.55833	1.23326	1.286	1.25792	1.25334	1.25998
b1693	eg10076	arod, eck1691, jw1683	3-dehydroquinate dehydratase (ec:4,2,1,10)	0.882703	1.46409	1.32869	1.31039	1.44393	1.39474	1.0377	1.06802	0.921003	0.907878	1.00159
b1696	eg13975	ydip, eck1694, jw1686	predicted dna-binding transcriptional regulator	0.840896	1.02811	0.946058		0.959264	0.835088
b1702	eg10759	pps, eck1700, jw1692, ppsa	phosphoenolpyruvate synthase (ec:2,7,9,2)	0.835088	0.812252	0.673617	0.524858	0.521233	0.441351	1.07592		0.76992	0.515591	0.464077
b1703	eg11132	ydia, eck1701, jw1693	conserved protein	0.795536	1.22264	1.15669	1.21419	1.14076	0.90125	0.964636	0.889722	0.879371	0.905505	0.891307
b1704	eg10080	aroh, eck1702, jw1694	3-deoxy-d-arabino-heptulosonate-7-phosphate synthase, tryptophan		1.94531	2.15846	2.14355	2.42839	3.07375	1.27084		1.22627	2.06546	2.1297
b1706	eg13980	ydiu, eck1704, jw1696	conserved protein							1.06149		0.929296	0.780707	0.821427
b1707	eg13981	ydiv, eck1705, jw1697	conserved protein		1.82766			2.41162	2.86791
b1708	eg11133	nlpc, eck1706, jw1698	predicted lipoprotein	0.558644	0.933033	0.946058	0.773782	0.888843	0.562529
b1709	eg10128	btud, eck1707, jw1699	vitamin b12 transporter subunit : atp-binding component of abc						1.02811			1.22281		0.90032
b1710	eg10129	btue, eck1708, jw1700	predicted glutathione peroxidase	0.510506	0.716978	0.742262	0.790041	0.721965	0.779165	0.742736	0.598344	0.724873	0.628663	0.565378
b1711	eg10127	btuc, eck1709, jw1701	vitamin b12 transporter subunit: membrane component of abc	0.721965	0.817902	0.732043	0.80107	0.76313	0.823591
b1712	eg10440	ihfa, eck1710, hid, hima, jw1702	integration host factor (ihf), dna-binding protein, alpha subunit							0.811532	0.644817	0.697344	0.606159	0.548033
b1713	eg10710	phet, eck1711, jw1703	phenylalanine trna synthetase, beta subunit (ec:6,1,1,20)							1.32446		1.71099	2.10297	2.43861
b1716	eg10881	rplt, eck1714, jw1706, pdza	50s ribosomal subunit protein l20	0.920188		0.858565		0.823591	0.823591	1.15506	1.10271	1.30944	1.58593	1.45465
b1717	eg11231	rpmi, eck1715, jw1707	50s ribosomal subunit protein l35	1.01396	0.742262	0.795536	0.411796	0.795536	0.858565
b1718	eg10506	infc, eck1716, fit, jw5829, srja	protein chain initiation factor if-3	0.80107	0.757858	0.773782	0.779165	0.712025	0.76313	1.02292	1.16738	1.14194	1.23964	1.4531
b1719	eg11001	thrs, eck1717, jw1709	threonyl-trna synthetase (ec:6,1,1,3)		0.768438	0.664343	0.752623	0.68302	0.619854	1.0906	1.10098	1.10045	0.972437	0.933788
b1722	eg13984	ydiy, eck1720, jw1711	conserved protein		2.25012	2.41162	2.44528	2.58471	3.16017
b1723	eg10700	pfkb, eck1721, jw5280	6-phosphofructokinase ii (ec:2,7,1,11)	0.933033	1.24833	1.1487	1.18921	1.18099	1.19748	0.999588	0.876296	0.956631	0.856521	0.829887
b1724	eg13985	ydiz, eck1722, jw1713	predicted protein	0.784584	0.687771	0.668964	0.817902	0.574349	0.650671
b1725	eg13986	ynia, eck1723, jw1714	predicted phosphotransferase/kinase	0.823591	0.547147	0.510506	0.50698	0.447513	0.373712	0.636059	0.475313	0.401231	0.287954	0.210585
b1726	eg13987	ynib, eck1724, jw1715	predicted inner membrane protein	1.24833	0.959264	0.97942	1.23971	1	1.12506
b1727	eg13988	ynic, eck1725, jw1716	predicted hydrolase	0.628507	1.3566	1.3566	1.31039	1.42405	1.09429	1.15222	1.21382	1.26616	1.33351	1.25389
b1729	eg13990	ydjn, eck1727, jw1718	predicted transporter	0.678302	1.38511	1.46409	1.70527	1.69349	3.34035	1.33462	1.25873	1.38259	1.80446	2.23822
b1731	eg13992	ceda, eck1729, jw1720, ydjp	cell division modulator		0.97942	1.00696		1.00696	0.965936			0.616101
b1732	eg10509	kate, eck1730, jw1721	hydroperoxidase hpii(iii) (catalase) (ec:1,11,1,6)	0.476319	0.628507	0.61132	0.598739	0.521233	0.550953	0.824586	0.946047	0.833187	0.759573	0.738005
b1733	eg12198	chbg, eck1731, jw1722, ydjc	conserved protein	1.11729	1.09429	1.07923	0.933033	1.03526	1.06437
b1734	eg10144	chbf, celf, eck1732, jw1723, ydjd	cryptic phospho-beta-glucosidase, nad(p)-binding (ec:3,2,1,86)	1.31039	1.32869	1.18921		1.18921
b1735	eg10143	chbr, celd, eck1733, jw1724	dna-binding transcriptional dual regulator	1.36604	1.45397	1.47427	1.54756		1.10957
b1736	eg10142	chba, celc, eck1734, jw1725	n,n'-diacetylchitobiose-specific enzyme iia component of pts	1.18921
b1737	eg10141	chbc, celb, eck1735, jw1726	n,n'-diacetylchitobiose-specific enzyme iic component of pts					0.68302
b1738	eg10140	chbb, cela, eck1736, jw1727	n,n'-diacetylchitobiose-specific enzyme iib component of pts							0.850337	0.750612	0.714527	0.56227	0.503068
b1739	eg10044	osme, anr, eck1737, jw1728	dna-binding transcriptional activator	1.20581	0.82932	1.07923	0.90125	0.939523	0.602904	0.787628	0.745632	0.832851	0.851099	0.688953
b1740	eg10663	nade, eck1738, efg, jw1729, ntrl	nad synthetase, nh3/glutamine-dependent (ec:6,3,5,1)	1.00696	1.14076	1.25701	1.22264	1.33793	1.39474	0.995756	1.00286	1.14353	1.04596	1.22082
b1741	eg13993	cho, dinm, eck1739, jw1730, sosd, ydjq	endonuclease of nucleotide excision repair (ec:3,1,25,-)	1.37554	1.53688	1.37554	1.49485	1.3566	1.46409
b1742	eg13994	ves, eck1740, jw1731, ydjr	conserved protein	0.779165					0.768438
b1743	eg13490	spy, eck1741, jw1732	envelope stress induced periplasmic protein	1.34723	0.76313	0.795536	0.742262	0.619854	0.528509
b1744	eg13995	aste, eck1742, jw1733, ydjs	succinylglutamate desuccinylase (ec:3,5,1,-)	1.09429	0.615572			0.420448
b1745	eg13996	astb, eck1743, jw1734, ydjt	succinylarginine dihydrolase (ec:3,5,3,-)	1.10957	0.68302	0.590496	0.482968	0.482968	0.450625
b1746	eg13997	astd, eck1744, jw5282, ydju	succinylglutamic semialdehyde dehydrogenase (ec:1,2,1,-)	1.02811	0.628507	0.566442	0.447513	0.48971		0.745276	0.56774	0.370854	0.185
b1747	eg13998	asta, eck1745, jw1736, ydjv	arginine succinyltransferase (ec:2,3,1,109)	1.60214	0.68302	0.524858	0.420448	0.386891	0.295248
b1748	eg13999	astc, argm, cstc, eck1746, jw1737, ydjw	succinylornithine transaminase, plp-dependent (ec:2,6,1,17 2,6,1,11)	1.49485	0.570382	0.429283	0.353553	0.366021	0.277392	0.872497	0.577431	0.405775	0.177709	0.0915203
b1749	eg11073	xtha, eck1747, jw1738, xth	exonuclease iii (ec:3,1,11,2)	0.632878	1.18921	1.15669	1.12506	1.17283	1.13288	1.03634	1.03601	1.06114	0.954395	0.998249
b1752	eg14002	ydjz, eck1750, jw1741	conserved inner membrane protein	0.840896	0.817902	0.752623	0.773782	0.732043	0.768438
b1753	eg14003	ynja, eck1751, jw1742	conserved protein	0.952638	0.933033				0.673617					0.315835
b1754	eg14004	ynjb, eck1752, jw5284	conserved protein	0.664343	0.946058			0.895025	0.773782	0.944645		1.15462	0.693
b1757	eg14007	ynje, eck1755, jw5287	predicted thiosulfate sulfur transferase	0.907519	0.993092	0.907519	0.840896	0.835088		0.949782	0.891329	0.643463
b1758	eg14008	ynjf, eck1756, jw1747	predicted phosphatidyl transferase, inner membrane protein	0.707107	0.858565	0.858565	0.90125	0.773782
b1759	eg14009	nudg, eck1757, jw1748, orf135, ynjg	pyrimidine (deoxy)nucleoside triphosphate pyrophosphohydrolase	0.757858	0.82932	0.846745	0.852635	0.907519	0.823591
b1760	eg14010	ynjh, eck1758, jw1749	predicted protein	1.25701	1.72907	1.75321	1.84038	1.72907	1
b1761	eg10372	gdha, eck1759, jw1750	glutamate dehydrogenase, nadp-specific (ec:1,4,1,4)	1.55833	2	1.87905	1.90528	1.94531	1.91853	2.39192		2.51764	3.35277	2.61453
b1763	eg11014	topb, eck1761, jw1752, mutr	dna topoisomerase iii (ec:5,99,1,2)	1.67018	1.27456	1.36604			1.3566
b1764	eg10943	seld, eck1762, fdhb, jw1753	selenophosphate synthase (ec:2,7,9,3)	1.20581	1.02101	1.06437	0.933033	1.01396	0.907519	1.1099	1.13553	1.09745	0.978289	0.966144
b1765	eg11134	ydja, eck1763, jw1754	predicted oxidoreductase	1.34723	1.23971	1.14076	1.21419	1.04972	1.21419	1.6044	1.48503	1.2116	1.16864	0.984369
b1766	eg10968	sppa, eck1764, jw1755	protease iv (signal peptide peptidase) (ec:3,4,-,-)	1.15669	1.31951	1.27456	1.23971	1.33793	1.69349
b1767	eg10045	ansa, eck1765, jw1756	cytoplasmic l-asparaginase i (ec:3,5,1,1)	0.420448	1.22264	1.09429	1.31039	1.21419	1.38511	0.826192	0.719671	0.732486	0.815885	0.777053
b1768	eg11135	pnca, eck1766, jw1757, nam, ydjb	nicotinamidase/pyrazinamidase (ec:3,5,1,19 3,5,1,-)	0.852635	1.17283	1.1487	1.06437	1.15669	1.41421	0.881539	0.827401	0.822863	0.897319	0.847461
b1769	eg12369	ydje, eck1767, jw1758	predicted transporter	1.50525
b1770	eg13482	ydjf, eck1768, jw1759	predicted dna-binding transcriptional regulator	1.20581		1.32869		1.29235	1.31951	1.03744	1.13804	0.855432	0.891805	0.682068
b1771	eg13483	ydjg, eck1769, jw1760	predicted oxidoreductase				1.91853
b1777	eg13489	yeac, eck1775, jw1766	conserved protein	1.10957	0.812252	0.790041	0.80107	0.678302	0.48971
b1778	eg12394	msrb, eck1776, jw1767, yeaa	methionine sulfoxide reductase b (ec:1,8,4,12)	1.04972	0.80107	0.697372	0.68302	0.664343	0.602904	1.34213	1.10391	0.936542	0.742	0.691592
b1779	eg10367	gapa, eck1777, jw1768	glyceraldehyde-3-phosphate dehydrogenase a (ec:1,2,1,12)	0.972655	1.6245	1.84038				1.41054	2.08723	1.59519	1.99382	1.2796
b1780	eg12679	yead, eck1778, jw1769, yzzq	conserved protein		2.49666			3.09513		1.44091		2.16159	2.56559	2.87538
b1781	eg13491	yeae, eck1779, jw1770	predicted oxidoreductase	1.64718	1.23971	1.23114	1.22264	1.15669	1.11729
b1782	eg13492	mipa, eck1780, jw1771, yeaf	scaffolding protein for murein synthesizing machinery	0.61132	2.01391	1.97247	1.7411	2.08493	2	1.34136	1.24413	1.72406	1.60248	2.0897
b1783	eg13493	yeag, eck1781, jw1772	conserved protein with nucleoside triphosphate hydrolase domain	0.678302	0.358489	0.389582	0.363493	0.363493	0.260616	0.854672		0.900218	0.736732	0.715059
b1784	eg13494	yeah, eck1782, jw1773	conserved protein	0.726986	0.517632	0.624165	0.619854	0.574349	0.463294	0.773457		0.924112	0.767374	0.731914
b1785	eg13495	yeai, eck1783, jw1774	predicted diguanylate cyclase	1.60214
b1786	eg13496	yeaj, eck1784, jw5291	predicted diguanylate cyclase		1.70527	1.97247	2.23457	1.90528	1.81504
b1787	eg13497	yeak, eck1785, jw1776	conserved protein	1.29235	1.64718	1.75321	1.6245	1.69349	1.6358	1.19408	1.4063	1.38888	1.45231	1.64385
b1789	eg13498	yeal, eck1787, jw1778	conserved inner membrane protein	0.933033	0.806642		0.858565	0.852635	1.04972
b1790	eg13499	yeam, eck1788, jw1779	predicted dna-binding transcriptional regulator		1.21419	1.23971	1.38511	1.45397	1.26576
b1792	eg13501	yeao, eck1790, jw1781	conserved protein	1.23114	1.15669	1.12506	1.38511	1.09429	1.04247	0.797737	0.778376	0.815974	0.690902	0.720698
b1794	eg13502	yeap, eck1792, jw5292	predicted diguanylate cyclase	1.11729	1.67018	1.77769	2.05623	1.84038	1.93187
b1795	eg13503	yeaq, eck1793, jw1784	conserved inner membrane protein	1.3566	1.90528	2.34567	4.53154	2.47942	4.28709
b1799	eg13506	yeat, eck1797, jw1788	predicted dna-binding transcriptional regulator	1.81504	0.876606	0.876606	0.90125	0.82932	0.543367
b1800	eg13507	yeau, eck1798, jw1789	predicted dehydrogenase	0.835088		0.726986		0.773782	0.707107
b1804	eg10858	rnd, eck1802, jw1793	ribonuclease d (ec:3,1,26,3)	1.30134	1.39474	1.39474	1.24833	1.31951	1.44393
b1805	eg11530	fadd, eck1803, jw1794, oldd	acyl-coa synthetase (long-chain-fatty-acid--coa ligase) (ec:6,2,1,3)	3.01049	0.852635	0.817902	0.641713	0.574349	0.395021	0.840923	0.690723	0.639794	0.364608	0.226508
b1806	eg13511	yeay, eck1804, jw1795	predicted lipoprotein	0.82932	0.570382	0.624165	0.528509	0.61132	0.707107	0.68818	0.548476	0.323659	0.287409	0.226996
b1807	eg13512	yeaz, eck1805, jw1796	predicted peptidase	0.550953	0.864537	0.823591				1.00816	0.952859	0.98421	1.03495	1.35437
b1809	eg13514	yoab, eck1807, jw5295	conserved protein	0.76313	1.12506	1.22264	1.06437	1.26576	1.19748	1.03577	0.955403	1.02426	1.08368	1.07359
b1810	eg13515	yoac, eck1808, jw5296	predicted protein	0.664343	0.664343	0.692555	1	0.697372	0.641713
b1811	eg14306	yoah, eck1809, jw1800	conserved protein	0.895025	0.888843	1.06437	1.05702	1.00696	0.972655
b1812	eg10683	pabb, eck1810, jw1801	aminodeoxychorismate synthase, subunit i (ec:2,6,1,85)	0.876606
b1813	eg12693	nudl, eck1811, jw1802, yeab	predicted nudix hydrolase	0.907519	1.00696	0.993092	1.04247	0.972655	0.965936	0.992207	0.652578	0.760284	0.654952	0.668085
b1814	eg10930	sdaa, eck1812, jw1803	l-serine deaminase i (ec:4,3,1,17)			0.835088							1.481
b1815	eg13516	adrb, eck1813, jw1804, yoad	predicted phosphodiesterase	0.673617	0.655197	0.646176	0.641713	0.624165
b1816	eg13517	yoae, borg, eck1814, jw1805	fused predicted membrane protein/conserved protein	1.75321	1.61328	1.52626	1.53688	1.55833	1.6358
b1817	eg10567	manx, eck1815, gptb, jw1806, mpt, ptsl, ptsx	fused mannose-specific pts enzymes: iia component/iib component	2.07053	2.8481	2.37841	2.82843	1.97247	0.482968	1.40974	1.78288	1.96099	1.56291	0.825007
b1818	eg10568	many, eck1816, jw1807, pel, ptsp, ptsx	mannose-specific enzyme iic component of pts	2.07053	2.96905	3.07375	3.13834	2.04202	0.429283	1.4476		1.89708	1.41262	0.526503
b1819	eg10569	manz, eck1817, gptb, jw1808, mpt, ptsm, ptsx	mannose-specific enzyme iid component of pts	2.53151	2.75108	2.58471	1.91853	2.11404	0.532185	1.30764	1.63074	1.40754	1.57825	0.623409
b1820	eg13948	yobd, eck1818, jw1809	conserved inner membrane protein	2.05623			2.25012	1.85318
b1821	eg14012	yebn, eck1819, jw5830	conserved inner membrane protein		1.24833	1.19748	1.25701	1.24833	1.08673
b1822	eg12207	rlma, eck1820, jw1811, rrma, yebh	23s rrna m(1)g745 methyltransferase (ec:2,1,1,51)	0.972655	1.27456	1.27456	1.33793	1.32869	1.77769	1.12641	1.18687	1.19891	1.12	1.89858
b1823	eg12204	cspc, eck1821, jw1812, msmb	stress protein, member of the cspa-family	0.888843	1.10957	0.965936	2.36199	0.986233	1.00696	1.13456	1.3671	1.4072	1.42221	1.33997
b1825	eg14014	yebo, eck1823, jw1814	predicted protein	1.52626
b1826	eg14383	mgrb, eck1824, jw1815, yobg	predicted protein	1.89212	1.23114	1.27456		1.40444	1.71713
b1827	eg14018	kdgr, eck1826, jw1816, yebp	predicted dna-binding transcriptional regulator	0.726986	0.692555	0.773782		0.757858	0.68302	1.02858	0.980662	0.937616	0.776295	0.769021
b1828	eg14019	yebq, eck1827, jw5299	predicted transporter			0.864537
b1829	eg10462	htpx, eck1828, jw1818	predicted endopeptidase	1.38511	1.39474	1.40444	1.44393	1.34723	1.14076	3.1781	1.1365	1.14656	1.24226	0.950726
b1830	eg10760	prc, eck1829, jw1819, tsp	carboxy-terminal protease for penicillin-binding protein 3	2.04202	1.3566	1.55833	1.71713	1.61328	1.93187	1.06286	1.0836	1.10539	1.0812	1.09869
b1831	eg12866	proq, eck1830, jw5300, yebj, yobe, yoec	predicted structural transport element	0.615572	1	1.06437	1.10957	1.15669	1.23114	1.11019	1.23797	1.4595	1.52773	1.8001
b1832	eg14020	yebr, eck1831, jw1821	free methionine-(r)-sulfoxide reductase	0.655197	1.17283	1.34723	1.59107	1.43396	1.52626	1.04099	1.14905	1.13038	1.3146	1.46524
b1833	eg14021	yebs, eck1832, jw1822	conserved inner membrane protein	1.42405	1.04247	1.00696	1.04972	0.913831
b1834	eg14022	yebt, eck1833, jw1823	conserved protein	0.993092	0.864537			0.846745		1.01294	1.17017	0.50919		1.03425
b1835	eg14023	rsmf, eck1834, jw5301, yebu	16s rrna m(5)c1407 methyltransferase, sam-dependent		1.36604	1.36604	1.46409	1.45397	1.72907
b1836	eg14024	yebv, eck1835, jw5302	predicted protein	0.768438	0.248273	0.277392	0.225313	0.22688	0.216134	0.479199	0.422274	0.396372	0.31	0.336465
b1837	eg14025	yebw, eck1836, jw5303	predicted protein	1.13288	0.570382	0.524858	0.687771	0.456916	0.466516
b1838	eg14026	ppha, eck1837, jw1827, prpa, yebx	serine/threonine-specific protein phosphatase 1 (ec:3,1,3,16)	1.50525	0.823591	0.933033	1.02811	0.864537	1.04247
b1839	eg14027	yeby, eck1840, jw1828	predicted protein	1.07177	1.09429	1.10191	1.3566	1.37554	2.01391
b1841	eg14029	yoba, eck1842, jw1830	conserved protein	1.84038	1.48452	1.69349		2.37841	3.65533
b1842	eg11505	hole, eck1843, jw1831	dna polymerase iii, theta subunit (ec:2,7,7,7)	0.742262	1.40444	1.31951	1.91853	1.48452	1.36604	1.41514				1.94636
b1843	eg14030	yobb, eck1844, jw1832	conserved protein	0.493116					0.784584
b1844	eg14031	exox, eck1845, jw1833, yobc	dna exonuclease x (ec:3,1,11,-)		1.05702	1	0.933033	0.933033
b1845	eg11004	ptrb, eck1846, jw1834, opdb, tlp	protease ii (ec:3,4,21,83)	1.36604	1.04247	1.10957	1.16473	1.18921	1.18099
b1846	eg11806	yebe, eck1847, jw1835	conserved protein	1.21419	1.02101	1.04972		0.97942	0.920188	0.776866	0.738329	0.562261	0.588278	0.431119
b1847	eg11807	yebf, eck1848, jw1836	predicted protein	0.76313	0.678302	0.742262	0.790041	0.721965	0.768438	0.675375	0.691342	1.13236	1.33734	1.40446
b1848	eg11808	yebg, eck1849, jw1837	conserved protein regulated by lexa	1.58008	1.30134	1.40444	1.59107	1.3566	1.45397
b1849	eg11809	purt, eck1850, jw1838	phosphoribosylglycinamide formyltransferase 2 (ec:2,7,2,1)	0.858565		1.72907			2.51403	1.12567		1.27629	1.89048	2.29762
b1850	eg10256	eda, eck1851, hga, jw1839, kdga, kga	multifunctional 2-keto-3-deoxygluconate 6-phosphate aldolase and	0.784584	1.33793	1.25701	1.16473	1.34723	1.39474	0.967469	1.00193	1.04139	1.07836	1.32524
b1851	eg10257	edd, eck1852, jw1840	6-phosphogluconate dehydratase (ec:4,2,1,12)	0.812252
b1852	eg11221	zwf, eck1853, jw1841	glucose-6-phosphate dehydrogenase (ec:1,1,1,49)	1.15669	1.14076	1.29235	1.10191	1.22264	1.33793	0.992567	0.901313	0.941326	0.939999	0.929505
b1853	eg12860	yebk, eck1854, hexr, jw1842	predicted dna-binding transcriptional regulator	0.673617	1.12506	1.03526	1.02811	0.97942	0.473029	1.06536	1.01626	1.00062	0.769176	0.501839
b1854	eg10803	pyka, eck1855, jw1843	pyruvate kinase ii (ec:2,7,1,40)	1.00696	1.20581	1.19748	1.00696	1.1487	0.757858	0.981444	1.03053	1.12809	0.974728	0.791367
b1855	eg10614	lpxm, eck1856, jw1844, mlt, msbb, waan	myristoyl-acyl carrier protein (acp)-dependent acyltransferase	0.646176	0.920188	0.939523	0.952638	0.972655	0.993092		0.693711	0.781925	0.794601	0.951197
b1856	eg10013	yeba, eck1857, jw5304	predicted peptidase	0.913831	0.716978	0.68302	0.678302	0.619854	0.535887
b1857	eg12678	znua, eck1858, jw5831, yebl, yzzp	zinc transporter subunit: periplasmic-binding component of abc	0.721965	0.913831	0.986233							1.037
b1858	eg13132	znuc, eck1859, jw1847, yebm	zinc transporter subunit: atp-binding component of abc superfamily	1.12506	1.09429	1.3566	1.11729	1.19748	1.23971
b1859	eg12368	znub, eck1860, jw1848, yebi	zinc transporter subunit: membrane component of abc superfamily	0.946058	1.07923	0.986233		0.907519	1.07177
b1860	eg10924	ruvb, eck1861, jw1849	atp-dependent dna helicase, component of ruvabc resolvasome	0.779165	1.02101	1.02811	0.926588	0.986233	0.840896	1.07031	1.0075	1.10256	1.03117	0.909184
b1861	eg10923	ruva, eck1862, jw1850	component of ruvabc resolvasome, regulatory subunit (ec:3,1,22,4)	0.986233	1.03526	0.965936	0.986233	1.05702	0.986233			1.03834
b1863	eg10925	ruvc, eck1864, jw1852	component of ruvabc resolvasome, endonuclease (ec:3,1,22,4)	1.82766	1.42405		1.65864	1.67018	1.87905
b1864	eg11137	yebc, eck1865, jw1853	conserved protein	1.07177	1.03526	1.02811	0.864537	1.07177	1.18099	1.06095	1.10145	1.10648	1.07019	1.11203
b1865	eg11138	nudb, eck1866, jw1854, ntpa, orf17, yebd	datp pyrophosphohydrolase (ec:3,6,1,-)	1.33793	1.10957	1.10957	1.19748	1.21419	1.44393
b1866	eg10097	asps, eck1867, jw1855, tls	aspartyl-trna synthetase (ec:6,1,1,12)	0.959264	1.07923	1.09429	1.07923	1.19748	1.48452	0.978373	1.05521	1.15565	1.1773	1.13895
b1867	eg12378	yecd, eck1868, jw5307	predicted hydrolase							0.966399		0.740684	0.63886	0.598143
b1869	eg14032	yecn, eck1870, jw5308	predicted inner membrane protein	0.858565	0.939523	0.870551	1.08673	0.876606	0.835088
b1870	eg14033	cmoa, eck1871, jw1859, yeco	trna cmo(5)u34 methyltransferase, sam-dependent	0.888843	1.22264	1.23971	1.41421	1.38511	1.58008	1.0196	1.02333	1.13436	1.12943	1.41552
b1871	eg14034	cmob, eck1872, jw1860, yecp	trna mo(5)u34 methyltransferase, sam-dependent	1.09429	1.29235	1.39474	1.31951	1.40444	1.77769	0.975294		1.03964	1.13921	1.42668
b1872	eg13276	torz, bisz, eck1873, jw1861	trimethylamine n-oxide reductase system iii, catalytic subunit	1.11729		0.870551
b1873	eg13277	tory, eck1874, jw1862, yeck	tmao reductase iii (toryz), cytochrome c-type subunit						0.795536
b1874	eg12956	cutc, eck1875, jw1863	copper homeostasis protein	1.06437	1.05702			1.01396	1	1.04055	0.891854	0.924837	0.93458	0.980705
b1875	eg13405	yecm, eck1876, jw5309, yecl	predicted metal-binding enzyme	0.790041	0.926588	0.858565	0.823591	0.858565	0.846745	0.860417	0.768444	0.790857	0.715883	0.855116
b1876	eg10071	args, eck1877, jw1865, lov	arginyl-trna synthetase (ec:6,1,1,19)	0.543367	1.24833	1.25701	1.24833	1.31951	1.50525	1.08598	1.07407	1.04297	1.11213	1.26675
b1878	eg14013	flhe, eck1879, jw1867	conserved protein	1.55833	1.17283	1.11729		1.15669	0.986233
b1879	eg14273	flha, eck1880, flah, jw1868	predicted flagellar export pore protein	1.3566	0.907519	0.858565	0.817902	0.846745	0.602904
b1880	eg14035	flhb, eck1881, flag, jw1869, yecq	predicted flagellar export pore protein	1.07923	0.993092	0.939523	0.876606	0.926588	0.721965
b1881	eg10151	chez, eck1882, jw1870	chemotaxis regulator, protein phosphatase for chey	2.51403	1.86607	1.89212	1.52626	1.69349	1.17283
b1882	eg10150	chey, eck1883, jw1871	chemotaxis regulator transmitting signal to flagellar motor	2.8481	2.08493	1.90528	1.98618	1.89212	1.52626
b1883	eg10147	cheb, eck1884, jw1872	fused chemotaxis regulator: protein-glutamate methylesterase in	1.91853	1.39474	1.24833	1.24833	1.27456	1.10957
b1884	eg10148	cher, chex, eck1885, jw1873	chemotaxis regulator, protein-glutamate methyltransferase	2.53151	1.64718	1.53688	1.61328	1.48452	1.18921
b1885	eg10987	tap, eck1886, jw1874	methyl-accepting protein iv	2.08493	1.30134	1.19748	1.1487	1.04972	0.721965
b1886	eg10988	tar, chem, eck1887, jw1875	methyl-accepting chemotaxis protein ii	1.20581	1.38511	1.07177	1.1487	1	0.716978
b1887	eg10149	chew, eck1888, jw1876	purine-binding chemotaxis protein	1.71713	1.64718	1.56917	1.41421	1.42405	1
b1888	eg10146	chea, eck1889, jw1877	fused chemotactic sensory histidine kinase in two-component	1.47427	1.52626		1.23114	1.30134	0.913831
b1889	eg10602	motb, eck1890, flaj, jw1878	protein that enables flagellar motor rotation	2.39496	1.3566	1.23971	1.19748	1.07923	0.742262
b1890	eg10601	mota, eck1891, flaj, jw1879	proton conductor component of flagella motor	2.05623	1.23971	1.20581	1.04972	0.986233	0.655197
b1891	eg10319	flhc, eck1892, flai, jw1880	dna-binding transcriptional dual regulator with flhd	0.702222	0.993092	0.876606	0.913831	0.870551	0.423373
b1892	eg10320	flhd, eck1893, flbb, jw1881	dna-binding transcriptional dual regulator with flhc	0.628507	1.02101	0.907519	0.952638	0.926588	0.482968
b1895	eg12862	uspc, eck1894, jw1884, yecg	universal stress protein	2.17347	1.54756				1.36604	0.964294	0.977677	0.9292
b1896	eg11751	otsa, eck1895, jw5312, pexa	trehalose-6-phosphate synthase (ec:2,4,1,15)	0.757858	0.737135	0.817902		0.752623	0.673617	0.746019	0.678423	0.693988	0.575649	0.509798
b1897	eg11752	otsb, eck1896, jw1886, otsp	trehalose-6-phosphate phosphatase, biosynthetic (ec:3,1,3,12)	0.668964	0.479632	0.479632	0.521233	0.426317	0.450625	0.841751	0.9489	0.743621		0.301881
b1901	eg10057	araf, eck1899, jw1889	l-arabinose transporter subunit	0.812252	0.406126	0.303549	0.257028	0.198884	0.124137	0.722302	0.400109	0.237175	0.0681321	0.0289382
b1904	eg14036	yecr, eck1903, jw1892	predicted protein	1.20581	1.41421	1.39474	1.76541	1.45397	0.920188
b1905	eg10921	ftna, eck1904, ftn, gen-165, jw1893, rsga	ferritin iron storage protein (cytoplasmic)	0.795536		1.42405	1.60214		1.40444	1.37573	1.28191	1.33495	1.4774	1.18201
b1907	eg11041	tyrp, eck1906, jw1895	tyrosine transporter		1.25701			1.26576
b1908	eg11139	yeca, eck1907, jw1896	conserved metal-binding protein	1.31039	1.14076	1.10957	1.05702	1.07177	1.06437	0.99644	1.07075	1.01415	1.08567	1.05139
b1912	eg10706	pgsa, eck1911, jw1897	phosphatidylglycerophosphate synthetase (ec:2,7,8,5)	0.752623	1.08673	1.11729	0.993092	1.02811	0.946058
b1913	eg11063	uvrc, eck1912, jw1898	excinuclease uvrabc, endonuclease subunit	1.70527	1.22264	1.37554	1.31039	1.29235	1.61328	0.998003		1.01726	0.910748	1.33703
b1914	eg11140	uvry, eck1913, jw1899, sira, yecb	dna-binding response regulator in two-component regulatory system	0.737135	1.12506	1.10191		1.16473	1.10191	1.31605	1.47429	1.15799	1.26568	1.5501
b1915	eg12861	yecf, eck1914, jw1900	predicted protein						3.83706
b1916	eg10935	sdia, eck1915, jw1901, uvrx	dna-binding transcriptional activator	1.23971	1.21419	1.29235	1.54756	1.30134	1.37554
b1917	eg12347	yecc, eck1916, jw1902	predicted transporter subunit: atp-binding component of abc	1.32869	1.13288	1.22264		1.18099	1.28343	1.01992	0.984156	1.03501	1.06737	1.18731
b1918	eg14037	yecs, eck1917, jw1903	predicted transporter subunit: membrane component of abc superfamily	1.27456	1.23971	1.31039	1.31039	1.26576	1.50525	0.965477	1.14164	1.21985	1.17473	0.994307
b1919	eg14038	dcyd, eck1918, jw5313, yedo	d-cysteine desulfhydrase, plp-dependent (ec:4,4,1,15)	0.986233	1.22264	1.08673	1.17283	1.03526	1.23114	0.936754	0.853409	0.877876	0.812373	0.728092
b1920	eg12680	fliy, eck1919, jw1905, yzzr	cystine transporter subunit	1.05702	1.27456	1.22264	1.29235	1.21419	1.30134	1.09062	1.14845	1.35391	1.52138	1.42705
b1921	eg11356	fliz, eck1920, jw1906, yedh	predicted regulator of flia activity	1.33793	1.10191	0.895025	0.835088	0.790041	0.366021
b1922	eg11355	flia, eck1921, flad, jw1907, rpof	rna polymerase, sigma 28 (sigma f) factor	1.43396	0.870551	0.707107	0.673617	0.659754	0.316439
b1923	eg10321	flic, eck1922, flaf, h, hag, jw1908	flagellar filament structural protein (flagellin)		1.65864	2.04202		1.28343	0.558644
b1924	eg10841	flid, eck1923, flbc, jw1909, rfs	flagellar filament capping protein	1.31039	1.58008	1.40444	1.46409	1.42405	0.913831
b1925	eg11388	flis, eck1924, jw1910	flagellar protein potentiates polymerization	1.70527	1.38511	1.39474	1.27456	1.40444	0.812252
b1926	eg11389	flit, eck1925, jw1911	predicted chaperone	1.77769	1.38511	1.41421	1.31951	1.38511	0.90125
b1927	eg11387	amya, eck1926, jw1912, yedc	cytoplasmic alpha-amylase (ec:3,2,1,1)	0.876606	0.773782	0.90125	0.82932	0.920188	0.882703	0.603036	0.719515	0.770015	0.787011	0.710508
b1928	eg11659	yedd, eck1927, jw1913	predicted protein	0.659754	0.959264	0.933033	0.959264	0.959264	0.959264	0.902672	0.760938	0.862715	0.898431	0.979003
b1929	eg11660	yede, eck1928, jw1914	predicted inner membrane protein		1.04247	0.840896	0.757858	0.632878	0.277392
b1930	eg11661	yedf, eck1929, jw1915	conserved protein	0.926588	0.933033	0.90125	0.823591	0.697372	0.301452	1.32957	1.40033	1.20667
b1931	eg13278	yedk, eck1930, jw1916, yedg	predicted protein	0.907519	0.913831	0.823591	0.870551	0.80107	0.570382
b1932	eg13279	yedl, eck1931, jw1917	predicted acyltransferase					0.664343	0.615572
b1937	eg11346	flie, eck1935, flaai, flan, jw1921	flagellar basal-body component						0.659754
b1938	eg11347	flif, eck1936, flaaii,1, flabi, jw1922	flagellar basal-body ms-ring and collar protein	1.30134	1.09429	1.04247	1.07177	0.986233
b1939	eg11654	flig, eck1937, flaaii,2, flabii, jw1923	flagellar motor switching and energizing component	1.48452	1.02811	1.03526	0.952638	1.03526	0.707107
b1940	eg11656	flih, eck1938, flaaii,3, flabiii, jw1924	flagellar biosynthesis protein	1.60214	1.02811	1.03526	0.965936	1.04247	0.615572
b1941	eg20266	flii, eck1939, flac, jw1925	flagellum-specific atp synthase (ec:3,6,3,14)					1.04247	0.726986
b1942	eg20267	flij, eck1940, flao, jw1926	flagellar protein		1.10191	0.946058		1.00696	0.732043
b1943	eg20268	flik, eck1941, flae, jw1927	flagellar hook-length control protein	1.89212	1.28343	1.04972	1.07177	1.00696	0.784584
b1944	eg10322	flil, chec1, eck1942, flaai, flaqi, jw1928	flagellar biosynthesis protein	1.02101	1.28343	1.22264	1.26576	1.16473	0.632878
b1945	eg10323	flim, chec2, eck1943, flaa, flaaii, flaqii, jw1929	flagellar motor switching and energizing component	1.26576	1.60214	1.43396	1.58008	1.52626	0.972655
b1946	eg10324	flin, eck1944, jw1930, motd	flagellar motor switching and energizing component	1.02101	1.17283	1.10957			0.823591
b1948	eg11975	flip, eck1946, flar, jw1932	flagellar biosynthesis protein	1.28343	1.36604	1.33793	1.45397	1.37554	1.16473
b1949	eg11976	fliq, eck1947, flaq, jw1933	flagellar biosynthesis protein	1.04247	1.27456	1.26576	1.3566	1.26576	0.972655
b1950	eg11977	flir, eck1948, flap, jw1934	flagellar export pore protein			1.64718	2.05623	1.70527
b1951	eg10820	rcsa, cpsr, eck1949, jw1935	dna-binding transcriptional activator, co-regulator with rcsb						2.75108
b1952	eg12636	dsrb, eck1950, jw1936	predicted protein		0.757858	0.895025	1.07923	1
b1953	eg14387	yodd, eck1951, jw5317	predicted protein	1.1487	0.417544	0.438303	0.524858	0.378929	0.314253
b1955	eg14039	yedp, eck1953, jw1938	conserved protein	0.773782	0.50698	0.554785	0.476319	0.482968	0.297302	0.53745	0.316419	0.279925	0.29344	0.19875
b1956	eg14040	yedq, eck1954, jw5832	predicted diguanylate cyclase	0.993092	0.747425	0.817902		0.823591
b1957	eg14307	yodc, eck1955, jw1940	predicted protein	0.757858	0.493116	0.594604	0.550953	0.550953	0.444421
b1958	eg12709	yedi, eck1956, jw1941	conserved inner membrane protein	1.01396	0.835088	0.840896	0.790041	0.858565	0.986233
b1959	eg11141	yeda, eck1957, jw1942	predicted inner membrane protein		0.795536	0.673617	0.61132	0.619854	0.697372
b1960	eg11068	vsr, eck1958, jw1943	dna mismatch endonuclease of very short patch repair (ec:3,1,-,-)	1.13288
b1961	eg10211	dcm, eck1959, jw1944, mec	dna cytosine methylase (ec:2,1,1,37)		0.882703	0.895025	0.846745	0.876606	0.965936	1.53143	1.1752	1.07155	1.06779	1.00219
b1962	eg12710	yedj, eck1960, jw1945	predicted phosphohydrolase	0.939523	1.07923	1.21419
b1963	eg14041	yedr, eck1961, jw1946	predicted inner membrane protein	0.993092
b1967	eg11755	hcha, eck1963, jw1950, yedu, yzzc	hsp31 molecular chaperone	0.632878	0.795536	0.913831	0.870551	0.835088	0.586417	0.635569	0.469139	0.558653	0.550567	0.379297
b1968	eg14044	yedv, eck1964, jw1951	predicted sensory kinase in two-component regulatory system with		1.72907
b1969	eg14045	yedw, eck1965, jw5322	predicted dna-binding response regulator in two-component system	1.22264	1.47427	1.56917	1.94531	1.75321	1.61328
b1970	eg14046	hiuh, eck1966, jw1953, yedx	hydroxyisourate hydrolase		1.87905	1.85318		1.77769	1.94531			1.13447
b1971	eg14047	yedy, eck1967, jw1954	predicted reductase	0.870551	0.68302	0.692555	0.578344	0.624165	0.493116	0.625791			0.475323
b1972	eg14048	yedz, eck1968, jw1955	conserved inner membrane protein	0.933033	0.870551	0.852635	0.907519	0.846745	0.692555
b1976	eg13377	mtfa, eck1972, jw1958, yeei	conserved protein	0.90125	0.535887	0.438303	0.450625	0.327598	0.205898	0.871683	0.861506	0.648939	0.378824	0.186736
b1978	eg13378	yeej, eck1974, jw5833	adhesin	1.65864	1.3566	1.50525	1.49485		1.52626
b1981	eg20205	shia, eck1976, jw1962, yeem	shikimate transporter	1.17283	1.31951	1.3566	1.29235	1.31039	1.38511
b1982	eg10039	amn, eck1977, jw1963	amp nucleosidase (ec:3,2,2,4)	1.3566	1.60214	1.49485	1.67018	1.42405	1.42405	1.13868	1.24968	1.28102	1.23236	1.2065
b1983	eg13382	yeen, eck1978, jw1964	conserved protein	1.31039		2.26577				1.38285		1.74162	2.18242	2.48742
b1985	eg13383	yeeo, eck1980, jw1965	predicted multidrug efflux system	1.04972	0.790041	0.823591		0.840896
b1987	eg14264	cbl, eck1982, jw1966	dna-binding transcriptional activator of cysteine biosynthesis	1.28343	2.15846	2.34567	2.56685	2.58471	2.86791
b1990	eg12682	erfk, eck1985, jw1968, srfk, yeeg, yzzt	l,d-transpeptidase linking lpp to murein	1.40444	0.858565	0.972655		0.907519	0.80107	0.754874	0.653926	0.762688	0.652631	0.642802
b1991	eg12151	cobt, eck1986, jw1969	nicotinate-nucleotide dimethylbenzimidazole-p phophoribosyl	1.53688	1.3566	1.34723	1.45397	1.3566	1.34723
b1992	eg12150	cobs, eck1987, jw1970	cobalamin 5'-phosphate synthase (ec:2,-,-,-)	1.06437	1.20581	1.07177	1.08673	1.02811	1.05702
b1993	eg13238	cobu, eck1988, jw1971	bifunctional cobinamide kinase/cobinamide phosphate	0.946058	1.03526	0.97942	0.952638	0.907519	0.846745
b1994	eg60032	insh, eck0261	is5 transposase and trans-activator	0.726986	0.702222	0.578344	0.646176	0.582367	0.323088
b1999		yeep, eck1991, jw5327	pseudogene	0.959264	0.692555	0.707107	0.632878	0.707107	0.726986
b2000	eg12686	flu, agn, agn43, eck1993, jw1982, yeeq, yzzx	cp4-44 prophage; antigen 43 (ag43) phase-variable biofilm formation	1.10191	0.959264	0.68302	0.63728	0.574349	0.482968
b2001	eg13385	yeer, eck1994, jw1983	cp4-44 prophage; predicted membrane protein	2.26577	1.77769	1.52626	1.55833	1.41421	1.21419
b2007	eg13391	yeex, eck2001, jw1989	conserved protein	0.812252	1.37554	1.6245	2.09943	1.56917	1.53688	1.03602	1.17766	1.10735	1.15678	1.14008
b2008	eg11891	yeea, eck2002, jw1990	conserved inner membrane protein	0.993092	0.965936	1.01396	1.06437	0.972655	0.82932
b2009	eg11892	sbmc, dgi, eck2003, gyri, jw1991, yeeb	dna gyrase inhibitor							0.747542		0.559016	0.43561	0.370606
b2011	eg10926	sbcb, cpea, eck2005, jw1993, xona	exonuclease i (ec:3,1,11,1)	1.28343	1.07923	1.09429	0.993092	1.10957	1.12506	0.946787	1.05889	1.16395	1.00689	1.06931
b2012	eg11894	yeed, eck2006, jw1994	conserved protein	1.13288	0.97942	1.09429	1.18921	0.946058	0.97942
b2013	eg11895	yeee, eck2007, jw1995	predicted inner membrane protein	0.768438	1.09429	1.10191	0.965936	1.01396	1.00696
b2015	eg13392	yeey, eck2009, jw5834	predicted dna-binding transcriptional regulator	1.01396	0.702222	0.650671		0.716978	0.721965
b2016	eg13393	yeez, eck2010, jw1998	predicted epimerase, with nad(p)-binding rossmann-fold domain	1.08673	0.965936	0.97942	1.00696	1.02101	1.03526	1.01203	0.980913	0.947848	0.905242	0.994884
b2017	eg12844	yefm, eck2012, jw5835	antitoxin of the yoeb-yefm toxin-antitoxin system	0.97942	0.870551	0.795536	0.926588	0.779165	0.926588
b2019	eg10449	hisg, eck2014, jw2001	atp phosphoribosyltransferase (ec:2,4,2,17)							1.30606		1.6987	2.14367	2.45456
b2020	eg10447	hisd, eck2015, jw2002	bifunctional histidinal dehydrogenase/histidinol dehydrogenase	1.32869	1.60214	1.45397		1.6245		1.06299	1.29188	1.32184	1.75323	1.67223
b2021	eg10446	hisc, eck2016, jw2003	histidinol-phosphate aminotransferase (ec:2,6,1,9)	1.6245	1.7411	1.6358	2.11404	1.91853	2.56685	1.17256	1.31121	1.3965	1.78265	1.94964
b2022	eg10445	hisb, eck2017, jw2004	fused histidinol-phosphatase/imidazoleglycerol-phosphate dehydratase	1.86607	1.98618	1.90528	2.31338	2.12874	2.67586	1.08447		1.36282	1.98073	1.87962
b2023	eg10450	hish, eck2018, jw2005	imidazole glycerol phosphate synthase, glutamine amidotransferase	1.65864	1.75321	1.71713	2.05623	1.97247	2.49666	1.07544	1.14746	1.42229	1.67806	2.10677
b2024	eg10444	hisa, eck2019, jw2006	n-(5'-phospho-l-ribosyl-formimino)-5-amino-1-(5'-phosphoribosyl)-4-i	1.56917	1.58008	1.65864	1.75321	1.71713	2.23457	1.1722		1.55758	1.86101	2.38639
b2025	eg10448	hisf, eck2020, jw2007	imidazole glycerol phosphate synthase, catalytic subunit with hish	1.94531	1.94531	1.95884	2.34567	2.31338	2.90795	1.25117		1.60782	1.77915	2.18774
b2026	eg10451	hisi, eck2021, hise, hisie, jw2008	fused phosphoribosyl-amp cyclohydrolase/phosphoribosyl-atp	2.08493	1.75321	1.82766	1.95884		2.75108	1.31546		1.64111	2.69246	2.72249
b2027	eg13406	cld, eck2022, jw5836, rol, wzz, wzzb	regulator of length of o-antigen component of lipopolysaccharide	0.594604	1.04972	1.19748	1.19748	1.24833	1.53688	1.31009	1.627	1.46168	1.58957	1.52542
b2028	eg13407	ugd, eck2023, jw2010, paga, pmre, udg, yefa	udp-glucose 6-dehydrogenase (ec:1,1,1,22)	1.30134
b2029	eg10411	gnd, eck2024, jw2011	gluconate-6-phosphate dehydrogenase, decarboxylating (ec:1,1,1,44)	1.34723	1.72907	1.87905	1.85318	2.28153	2.80889	1.20031		1.60738	1.95588	2.53033
b2032	eg11985	wbbk, eck2026, jw2017, yefi	lipopolysaccharide biosynthesis protein	4.40762	2.58471		4.59479		5.6962	1.30089	1.61005	1.45063	1.68251	1.65062
b2033	eg11984	wbbj, eck2027, jw2018, yefh	predicted acyl transferase	2.21914	1.56917	1.6358	1.95884	1.86607	2.65737	1.333	1.30385	1.43722	1.54692	1.69734
b2034	eg11983	wbbi, eck2028, jw2019, yefg	conserved protein							1.17879	1.33614	1.45128	1.65585	1.83888
b2036	eg11981	glf, eck2030, jw2021, yefe	udp-galactopyranose mutase, fad/nad(p)-binding (ec:5,4,99,9)		1.54756	1.38511	2.15846		2.80889	1.12052	1.42366	1.373	1.29384	1.49024
b2037	eg11980	rfbx, eck2031, jw2022, wzx, wzxb	predicted polisoprenol-linked o-antigen transporter	3.24901			3.73213		4.99332
b2038	eg11979	rfbc, eck2032, jw2023, rfbd, rmlc	dtdp-4-deoxyrhamnose-3,5-epimerase (ec:5,1,3,13)	3.29436	2.02792	2.32947	2.69447	2.80889	3.91768	1.17621	1.44421	1.51815	1.41311	1.45055
b2039	eg11978	rfba, eck2033, jw2024, rmla, som	glucose-1-phosphate thymidylyltransferase (ec:2,7,7,24)	1.98618	1.52626	1.47427	1.84038	1.67018	2.36199	1.18554	1.2784	1.3112	1.31844	1.42119
b2040	eg12411	rfbd, eck2034, jw2025, rmld	dtdp-4-dehydrorhamnose reductase subunit, nad(p)-binding, of	1.44393	1.37554	1.29235	1.55833	1.52626	2.09943	1.29784	1.5711	1.52622	1.57884	1.82535
b2041	eg12412	rfbb, eck2035, jw2026, rmlb, som	dtdp-glucose 4,6 dehydratase, nad(p)-binding (ec:4,2,1,46)	1.20581	1.3566	1.32869	1.52626	1.51572	2.09943	1.23687	1.48699	1.66922	1.90445	2.19935
b2042	eg13578	galf, eck2036, jw2027, wcan	predicted subunit with galu	0.408951	1.03526	1.14076	1.1487	1.16473	1.29235	0.951741		0.899439	0.963917	1.26352
b2043	eg12651	wcam, eck2037, jw2028, yefk	predicted colanic acid biosynthesis protein				3.22657
b2046	eg13576	wzxc, eck2040, jw2031, wzx	colanic acid exporter		0.697372
b2049	eg10161	cpsb, eck2043, jw2034, manc, mni, rfbm	mannose-1-phosphate guanyltransferase (ec:2,7,7,22)	1.16473	0.965936	0.959264	1.00696	1	1.10957
b2053	eg11787	gmd, eck2047, jw2038, yefa, yefn	gdp-d-mannose dehydratase, nad(p)-binding (ec:4,2,1,47)			0.668964		0.641713	0.76313
b2055	eg13573	wcae, eck2049, jw2040	predicted glycosyl transferase				1.28343
b2059	eg13569	wcaa, eck2053, jw2044	predicted glycosyl transferase	0.882703	0.752623		0.521233	0.773782	0.97942
b2063	eg14051	yegh, eck2057, jw5336	fused predicted membrane protein/predicted membrane protein	1.42405	1.44393	1.49485	1.60214	1.53688	1.93187
b2064	eg11361	asma, eck2058, jw2049, yega	predicted assembly protein	1.11729	0.986233	0.933033	0.835088	0.846745	0.846745	1.06415	1.08264	0.913357	0.706897	0.517858
b2065	eg11418	dcd, dus, eck2059, jw2050, paxa	2'-deoxycytidine 5'-triphosphate deaminase (ec:3,5,4,13)	1.10191	1.13288	1.11729	1.00696	1.07177	0.952638	1.18667	1.18924	1.2075	0.981662	0.866705
b2066	eg11701	udk, eck2060, jw2051	uridine/cytidine kinase (ec:2,7,1,48)	0.795536	1.6245	1.71713	1.79005	1.81504	2.09943	1.30275	1.44045	1.59689	1.65727	1.85497
b2067	eg12396	yege, eck2061, jw2052	predicted diguanylate cyclase, ggdef domain signalling protein	1.37554		1.09429	1.07177	1.04247
b2068	eg11222	alka, aida, eck2062, jw2053	3-methyl-adenine dna glycosylase ii (ec:3,2,2,21)	0.895025	0.737135	0.712025	0.692555	0.697372	0.659754		0.79931	0.635813	0.779	0.65543
b2069	eg12200	yegd, eck2063, jw2054	predicted chaperone		1.30134	1.37554		1.39474
b2073	eg14055	yegl, eck2067, jw2058	conserved protein	0.888843	0.678302			0.737135	0.757858
b2076	eg14058	mdtc, eck2072, jw2061, yego	multidrug efflux system, subunit c	1.15669	0.773782	0.784584	0.817902	0.790041	0.952638
b2078	eg11617	baes, eck2074, jw2063	sensory histidine kinase in two-component regulatory system with		0.852635
b2079	eg11618	baer, eck2075, jw2064	dna-binding response regulator in two-component regulatory system	0.835088	1.01396	0.946058	1.04247	1.00696	0.97942	0.965837	0.951389	0.904342	0.834028	0.970201
b2080	eg14059	yegp, eck2076, jw5339	predicted protein	0.532185	0.486327	0.482968	0.514057	0.41466	0.323088	0.624938	0.387092	0.334407	0.237813	0.15652
b2081	eg14060	yegq, eck2077, jw2066	predicted peptidase		1.26576	1.27456	1.22264	1.34723	1.55833	1.48024	1.80813	1.66791	1.69931	1.84418
b2082	eg12425	ogrk, eck2079, jw2067	dna-binding transcriptional regulator prophage p2 remnant	1.45397	1.49485	1.59107	1.79005	1.51572	1.38511
b2085	eg14061	yegr, eck2081, jw5837	predicted protein	3.97237	3.75809	4.16986	4.75683	4.14106	4.08405	1.07262	1.31323	1.20362
b2086	eg14367	yegs, eck2082, jw2070	phosphatidylglycerol kinase, metal-dependent		0.692555	0.716978	0.790041	0.716978	0.712025	0.643815	0.525194	0.562864	0.309
b2091	eg12417	gatd, eck2084, jw2075	galactitol-1-phosphate dehydrogenase, zn-dependent and	1.17283	0.460094	0.325335	0.231647	0.200267	0.0334929
b2092	eg12416	gatc, eck2085, jw2076	galactitol-specific enzyme iic component of pts	1.93187	1.08673	0.716978	0.702222	0.438303	0.059954
b2093	eg12415	gatb, eck2086, jw2077	galactitol-specific enzyme iib component of pts (ec:2,7,1,69)		1.46409	0.846745	1.13288	0.532185	0.0915054
b2094	eg12414	gata, eck2087, jw2078, jw2081	galactitol-specific enzyme iia component of pts (ec:2,7,1,69)	2.51403	1.13288	0.768438	1.12506	0.503478	0.073812	1.41523	1.50941	1.15164	0.958509	0.449382
b2095	eg12418	gatz, eck2088, jw2082	d-tagatose 1,6-bisphosphate aldolase 2, subunit (ec:4,1,2,40)	2.46229	1.17283	0.68302	0.888843		0.0674518
b2096	eg12419	gaty, eck2089, jw5343, yegf	d-tagatose 1,6-bisphosphate aldolase 2, catalytic subunit	1.45397	0.779165	0.473029	0.673617	0.312083	0.129408
b2097	eg14062	fbab, dhna, eck2090, jw5344	fructose-bisphosphate aldolase class i (ec:4,1,2,13)	0.678302	0.707107	0.673617	0.574349	0.578344	0.48971	1.70569	2.62342	1.10226	0.854348	0.757156
b2098	eg14063	yegt, eck2091, jw2085	predicted nucleoside transporter		1.31039	1.15669	1.28343	1.04972
b2099	eg14064	yegu, eck2092, jw2086	predicted hydrolase	0.784584	0.768438		0.707107	0.697372	0.650671
b2100	eg14065	yegv, eck2093, jw2087	predicted kinase	1.07923	0.835088	0.812252	0.790041	0.864537	0.846745
b2101	eg14066	yegw, eck2094, jw2088	predicted dna-binding transcriptional regulator	0.920188	1.02101	0.907519
b2103	eg14068	thid, eck2096, jw2090, thia, thij, thin	bifunctional hydroxy-methylpyrimidine	0.993092	0.959264	0.913831	0.907519	0.895025	1.04247	0.946351	0.942656	0.814263	0.843227	0.810268
b2104	eg14069	thim, eck2097, jw2091	hydoxyethylthiazole kinase (ec:2,7,1,50)	0.876606	0.993092	0.913831	0.959264	0.939523	1.05702	1.02824	1.00857	0.919519	0.895203	0.961743
b2105	eg14070	rcnr, eck2098, jw2092, yohl	conserved protein	0.939523	0.952638	1.02101	1.20581	0.986233	0.926588	1.04221		0.836341	0.810117	0.82334
b2106	eg14071	rcna, eck2099, jw2093, yohm	membrane protein conferring nickel and cobalt resistance	1.04972	1.06437	1	1	1.06437	1.07923
b2107	eg14072	yohn, eck2100, jw5346	predicted protein	0.870551	1.26576	1.32869	1.42405	1.34723	1.26576	0.902205			1.23022	0.71063
b2112	eg11991	yehe, eck2105, jw2099	predicted protein	0.895025	0.952638	1.01396	1.23971	0.933033	0.707107
b2113	eg10611	mrp, apbc, eck2106, jw2100	antiporter inner membrane protein	1.29235	1.33793	1.59107	1.52626	1.67018	1.89212	1.0338	1.01597	1.12833	1.19578	1.51522
b2114	eg10586	metg, eck2107, jw2101	methionyl-trna synthetase (ec:6,1,1,10)	1.04972	1.60214	1.39474	1.67018	1.52626	1.79005	1.13291	1.18684	1.18098	1.31815	1.44742
b2124	eg12005	yehs, eck2116, jw2112	conserved protein	1.7411	1.30134	1.49485	1.59107	1.61328	1.41421
b2125	eg12006	yeht, eck2117, jw5352	predicted response regulator in two-component system withyehu	1.36604	0.97942	0.986233	0.993092	0.965936		1.19891	1.07337	0.92195	1.081	0.501008
b2126	eg12007	yehu, eck2118, jw5353	predicted sensory kinase in two-component system with yeht	1.49485	1.11729	1.12506	1.09429	1.02811	0.486327
b2127	eg12008	mlra, eck2119, jw2115, yehv	dna-binding transcriptional regulator	0.366021	0.432269	0.473029	0.411796	0.386891	0.228458
b2128	eg12009	yehw, eck2121, jw2116	predicted transporter subunit: membrane component of abc superfamily	1.07923	0.817902	0.82932		0.806642
b2129	eg12010	yehx, eck2122, jw2117	predicted transporter subunit: atp-binding component of abc	0.926588	0.716978					0.556514	0.506939	0.561572
b2130	eg12011	yehy, eck2123, jw2118	predicted transporter subunit: membrane component of abc superfamily	0.823591	0.742262	0.732043		0.732043	0.913831
b2131	eg12012	osmf, eck2124, jw2119, yehz	predicted transporter subunit: periplasmic-binding component of abc	0.726986	0.747425	0.80107	0.823591	0.747425	0.650671	0.692078	0.474954	0.54535	0.563114	0.436268
b2132	eg12013	bglx, eck2125, glh, jw2120, yoha	beta-d-glucoside glucohydrolase, periplasmic (ec:3,2,1,21)	1.34723	1.48452	1.3566	1.40444	1.44393	1.56917	1.31792	1.59013	1.33716	1.28966	1.51726
b2133	eg10231	dld, eck2126, jw2121	d-lactate dehydrogenase, fad-binding, nadh independent (ec:1,1,1,28)	1.6245	1.26576	1.16473	1.07923	1.03526	0.888843	1.14537	1.36515	1.18097	0.966628	0.702565
b2134	eg12015	pbpg, eck2127, jw5355, yohb	d-alanyl-d-alanine endopeptidase	0.76313	1.30134	1.34723	1.28343	1.29235	1.23971					2.4138
b2135	eg12016	yohc, eck2128, jw5356	predicted inner membrane protein	0.68302	0.285191	0.266093	0.22688	0.192109	0.143587
b2136	eg12017	yohd, eck2129, jw2124	conserved inner membrane protein	0.812252	0.757858	0.697372	0.779165	0.673617	0.678302
b2137	eg12019	yohf, eck2130, jw2125, yohe	predicted oxidoreductase with nad(p)-binding rossmann-fold domain	0.888843	0.528509	0.594604	0.547147	0.547147	0.463294	0.574178	0.386587	0.349591	0.39291	0.294116
b2140	eg12022	dusc, eck2133, jw2128, yohi	trna-dihydrouridine synthase c		0.795536	0.80107	0.779165	0.882703	0.90125
b2141	eg12023	yohj, eck2134, jw2129	conserved inner membrane protein		1.07177	1.25701		1.09429	1.31951
b2142	eg12024	yohk, eck2135, jw2130	predicted inner membrane protein	0.835088
b2143	eg10137	cdd, eck2136, jw2131	cytidine/deoxycytidine deaminase (ec:3,5,4,5)	0.659754	0.712025	0.76313	0.716978	0.659754	0.835088	0.572643	0.355738	0.334749	0.356806	0.272751
b2144	eg12025	sana, eck2137, jw2132, sfixst, yeif	predicted protein		1.17283	1.17283	1.28343	1.23114	0.913831		0.879845	0.62783		0.574559
b2145	eg14073	yeis, eck2138, jw5359	predicted inner membrane protein		1.58008			1.93187
b2146	eg14074	yeit, dpda, eck2139, jw2133	dihydropyrimidine dehydrogenase, nadh-dependent, subunit a	1.30134	1.18921	1.11729	1.07923	0.946058
b2147	eg11289	yeia, dpdb, eck2140, jw2134	dihydropyrimidine dehydrogenase, nadh-dependent, subunit b					0.795536	0.562529
b2148	eg10594	mglc, eck2141, jw2135, mglp	methyl-galactoside transporter subunit	1.36604	1.36604	1.18921	1.13288	0.920188	0.15822
b2149	eg10592	mgla, eck2142, jw2136, mglp	fused methyl-galactoside transporter subunits of abc superfamily:	1.12506	1.18099	1.1487	1.06437	0.882703	0.107321	0.966925	0.959908	1.00167	0.604519	0.230967
b2150	eg10593	mglb, eck2143, jw2137	methyl-galactoside transporter subunit	0.63728	0.742262	0.655197	0.524858	0.406126	0.0743254
b2151	eg10365	gals, eck2144, jw2138, mgld	dna-binding transcriptional repressor	1.33793	0.882703	0.823591	0.82932	0.742262
b2152	eg11290	yeib, eck2145, jw2139	conserved inner membrane protein	1.26576
b2153	eg11375	fole, eck2146, jw2140	gtp cyclohydrolase i (ec:3,5,4,16)	1.04247	1.43396	1.56917	1.33793	1.67018	2.18859	1.23698		1.39676	1.53746	1.78516
b2154	eg12026	yeig, eck2147, jw2141	predicted esterase (ec:3,1,1,-)	1.38511	1.22264	1.17283	1.07177	1.10957	0.882703	1.23426	1.47337	1.23874	1.01072	0.926069
b2155	eg10155	cira, cir, eck2148, feua, jw2142	ferric iron-catecholate outer membrane transporter	1.20581	1.19748	1.28343	1.16473	1.33793	1.19748	2.56623		5.24929	6.08217	4.69013
b2156	eg11337	lysp, cadr, eck2149, jw2143	lysine transporter	0.80107	1.61328	1.67018	1.85318	2.14355
b2157	eg12105	yeie, eck2150, jw2144	predicted dna-binding transcriptional regulator							0.888378	0.88512	0.918158	0.846507	0.83675
b2158	eg12027	yeih, eck2151, jw2145	conserved inner membrane protein	0.712025
b2159	eg10651	nfo, eck2152, jw2146	endonuclease iv with intrinsic 3'-5' exonuclease activity	0.986233	1.10191	1.10957	1.06437	1.02811	1.07177	0.940838	1.3354	1.34438	1.37863	1.40332
b2160	eg12028	yeii, eck2153, jw2147	predicted kinase	1	1.09429	1.07177	1.00696	1.04247	1.18099
b2161	eg12029	nupx, eck2154, jw2148, yeij	predicted nucleoside transporter		0.558644	0.539614	0.5	0.539614
b2166	eg11646	psuk, eck2159, jw2153, yeic	pseudouridine kinase	0.543367	0.835088	0.76313	0.747425	0.624165
b2167	eg10336	frua, eck2160, jw2154, ptsf	fused fructose-specific pts enzymes: iibcomponent/iic components	1.30134	0.858565	0.895025	0.82932	0.817902	0.532185	0.851217	0.726511	0.845676	0.707719	0.539407
b2168	eg10337	fruk, eck2161, fpk, jw2155	fructose-1-phosphate kinase (ec:2,7,1,56)	1.14076	1.18099	1.06437	1.07923	1.02811	0.550953	0.921955		0.937815	1.09334	0.884675
b2169	eg10005	frub, eck2162, fpr, fruf, jw2156	fused fructose-specific pts enzymes: iia component/hpr component						0.628507	0.925342	0.854849	0.85306	0.836043	0.626752
b2171	eg12035	yeip, eck2165, jw5362	predicted elongtion factor	0.554785	1.47427	1.58008	1.77769	1.68179	1.60214	1.09355	1.22153	1.24112	1.42635	1.4807
b2172	eg12036	yeiq, eck2166, jw2160	predicted dehydrogenase, nad-dependent	1.16473	1.31951	1.21419		1.18099	0.840896
b2173	eg12104	yeir, eck2167, jw2161	predicted enzyme		1.02101	0.946058	1.00696	1.01396	1	1.09373	0.739888	0.773426		1.09307
b2174	eg14075	lpxt, eck2168, jw2162, yeiu	undecaprenyl pyrophosphate phosphatase		1.6358	1.68179	2.01391	1.95884	2.56685
b2175	eg14076	spr, eck2169, jw2163, yeiv	predicted peptidase, outer membrane lipoprotein	0.234881		0.965936		0.90125	0.628507
b2176	eg14077	rtn, eck2170, jw2164	conserved protein	1.39474	1.36604	1.24833	1.34723	1.26576	1.04247
b2177	eg12037	yeja, eck2171, jw2165	predicted oligopeptide transporter subunit							0.944882		0.908521	0.735697	0.732931
b2178	eg12038	yejb, eck2172, jw2166	predicted oligopeptide transporter subunit	1.09429	0.993092	0.972655	0.870551	0.90125	0.965936
b2179	eg12040	yeje, eck2173, jw2167	predicted oligopeptide transporter subunit	1.16473	0.858565	0.835088		0.812252	1.00696
b2180	eg12041	yejf, eck2174, jw2168	fused predicted oligopeptide transporter subunits of abc	1.68179	1.22264	1.26576	1.31951	1.23971	1.31039	0.696249
b2181	eg12042	yejg, eck2175, jw2169	predicted protein	2	0.913831	0.946058	0.812252	0.840896	0.784584	2.01338	1.89719	1.51335	1.621	1.47522
b2182	eg11419	bcr, bica, bicr, eck2176, jw5363, sur, suxa	bicyclomycin/multidrug efflux system	0.97942	1.07177	1.04972	1.14076	1.04972	1.31951
b2183	eg12044	rsua, eck2177, jw2171, yejd	16s rrna pseudouridylate 516 synthase (ec:4,2,1,70)	0.779165	1.33793	1.31039	1.38511	1.41421	1.52626	1.13226	1.20137	1.26301	1.30354	1.54444
b2184	eg12045	yejh, eck2178, jw2172, yeji, yejj	predicted atp-dependet helicase	1.36604	1.50525	1.50525	1.6245	1.41421	1.71713
b2185	eg10885	rply, eck2179, jw2173	50s ribosomal subunit protein l25	0.493116	1.01396	1.1487	1.36604	1.23971	1.24833	1.02263	1.15549	1.23851	1.42783	1.68606
b2186	eg12048	yejk, eck2180, jw2174	nucleotide associated protein	0.823591	1.12506	1.07923	1.08673	1.06437	1.23971	0.987781	0.967165	0.905931	0.85069	0.882183
b2187	eg12043	yejl, eck2181, jw2175	conserved protein	0.578344	0.965936	1.04972	1.02101	1.10191	0.97942
b2188	eg12049	yejm, eck2182, jw2176, yejn	predicted hydrolase, inner membrane	0.959264	1.04247	1.04972	0.972655	0.959264	0.864537					0.667305
b2190		yejo, eck2184, jw5839	pseudogene	1.06437	0.846745	0.806642	0.806642	0.835088	0.846745
b2193	eg11527	narp, eck2185, jw2181	dna-binding response regulator in two-component regulatory system	0.920188	1.21419	1.25701	1.31951	1.27456	1.04247	1.19152	1.16114	1.10816	1.02182	0.998687
b2194	eg12052	ccmh, eck2186, jw2182, yejp	heme lyase, ccmh subunit					1.09429
b2195	eg12053	ccmg, dsbe, eck2187, jw2183, yejq	periplasmic thioredoxin of cytochrome c-type biogenesis	1.24833	0.835088	0.817902	0.784584	0.888843	0.965936
b2196	eg12054	ccmf, eck2188, jw2184, yejr	heme lyase, ccmf subunit	0.732043	0.659754	0.602904	0.566442	0.61132	0.63728
b2198	eg12169	ccmd, eck2190, jw2186, yojm	cytochrome c biogenesis protein	1.18921	1.06437	1.08673	1.08673	1.02811
b2199	eg12057	ccmc, eck2191, jw2187, yejt, yeju	heme exporter subunit	0.768438
b2200	eg12058	ccmb, eck2192, jw2188, yejv	heme exporter subunit	0.712025	0.817902	0.747425	0.790041	0.752623
b2202	eg12060	napc, eck2194, jw2190, yejx	nitrate reductase, cytochrome c-type, periplasmic	1.09429				0.784584
b2204	eg12062	naph, eck2196, jw2192, yejz	ferredoxin-type protein essential for electron transfer from	0.784584	0.628507	0.602904	0.554785	0.602904	0.692555
b2205	eg12064	napg, eck2197, jw2193, yoja, yojb	ferredoxin-type protein essential for electron transfer from			0.566442
b2206	eg12067	napa, eck2198, jw2194, yojc, yojd, yoje	nitrate reductase, periplasmic, large subunit (ec:1,7,99,4)	1.04247					0.615572
b2209	eg10255	eco, eck2201, eti, jw2197	ecotin, a serine protease inhibitor	1.77769	1.46409	1.37554		1.44393	1.31951	1.39556	1.27295	1.4224	1.23078	1.14431
b2210	eg12069	mqo, eck2202, jw2198, yojh	malate dehydrogenase, fad/nad(p)-binding domain (ec:1,1,99,16)	1.29235
b2211	eg12070	yoji, eck2203, jw2199, yojj	fused predicted multidrug transport subunits of abc superfamily:	0.895025	1.10957	1.14076	1.23971	1.20581	1.46409
b2212	eg10037	alkb, aidd, eck2204, jw2200	oxidative demethylase of n1-methyladenine or n3-methylcytosine dna	1.25701
b2213	eg10029	ada, eck2205, jw2201	fused dna-binding transcriptional dual	0.779165	0.528509	0.521233	0.486327	0.5	0.496546
b2214	eg12073	apbe, eck2206, jw5368, yojk, yojl	predicted thiamine biosynthesis lipoprotein		1.14076	1.10957	1.10191	1.17283	1.33793
b2215	eg10670	ompc, eck2207, jw2203, meoa, par	outer membrane porin protein c	0.888843	0.737135			0.742262	1.01396	0.954122	0.634891	0.586116	0.56831	0.716702
b2216	eg12385	rcsd, eck2209, jw2204, yojn, yojp, yojq	phosphotransfer intermediate protein in two-component regulatory		1.06437	1	1.07923	1.05702	1.23971	1.04947	1.04371	0.952505	0.820149	0.843796
b2217	eg10821	rcsb, eck2210, jw2205, viaa	dna-binding response regulator in two-component regulatory system	1.04972	1.06437	1.15669	1.02811	1.10957	1.00696	1.09942	1.17783	1.06149	0.96873	1.11533
b2218	eg10822	rcsc, eck2211, jw5917, jw5920	hybrid sensory kinase in two-component regulatory system with rcsb	1.37554	1.04247		0.933033			1.04462		1.03666	0.892313	0.906577
b2219	eg11667	atos, eck2212, jw2213	sensory histidine kinase in two-component regulatory system with	1.81504	0.97942	0.888843	0.888843	0.673617
b2220	eg11668	atoc, az, eck2213, jw2214	fused response regulator of ato operon, in two-component system with		1.04972				0.607097	1.18058		0.738854
b2231	eg10423	gyra, eck2223, hisw, jw2225, nala, nfxa, nora, pard	dna gyrase (type ii topoisomerase), subunit a (ec:5,99,1,3)	1.28343	1.37554	1.49485	1.26576	1.48452	1.69349	1.16568		1.2931	1.32167	1.36191
b2232	eg11143	ubig, eck2224, jw2226, pufx, yfab	bifunctional 3-demethylubiquinone-9	0.68302	1.23971	1.28343	1.33793	1.26576	1.39474	1.2123	1.34752	1.36828	1.48472	1.6041
b2233	eg12850	yfal, eck2225, jw2227, yfaf, yfaj, yfak	adhesin	1.07177	0.876606	0.784584		0.795536	0.80107
b2234	eg10660	nrda, dnaf, eck2226, jw2228	ribonucleoside diphosphate reductase 1, alpha subunit (ec:1,17,4,1)	1	1.70527	1.72907	1.79005	1.76541	1.85318	1.17456	1.33221	1.4413	1.51774	1.34709
b2235	eg10661	nrdb, eck2227, ftsb, jw2229	ribonucleoside diphosphate reductase 1, beta subunit, ferritin-like	1.37554	1.50525	1.60214	1.55833	1.58008	1.75321	1.00515	1.11575	1.27161	1.362	1.2578
b2239	eg10399	glpq, eck2231, jw2233	periplasmic glycerophosphodiester phosphodiesterase (ec:3,1,4,46)	1.17283	0.888843	0.852635	0.840896	0.812252	0.641713	0.608513		0.678901	0.430996	0.203154
b2242	eg10392	glpb, eck2234, jw2236, psi-51	sn-glycerol-3-phosphate dehydrogenase (anaerobic), membrane anchor			0.61132
b2246	eg14084	yfav, eck2239, jw2240	predicted transporter				0.812252
b2247	eg14085	yfaw, eck2240, jw2241	predicted enolase	0.773782	0.447513	0.334482	0.293209	0.260616	0.153893
b2249	eg14087	yfay, cina, eck2242, jw2243	conserved protein	1.07177	1.02811	1.01396	1.04972	1.07177	1.19748	1.20831	1.15674	1.29084	1.1699	1.45018
b2250	eg14088	yfaz, eck2243, jw5371	predicted outer membrane porin protein	0.895025	0.732043	0.747425	0.692555	0.779165	0.835088
b2251	eg13275	nudi, eck2244, jw2245, yfao	predicted nudix hydrolase		1.82766			1.64718
b2252	eg13155	ais, eck2245, jw2246, pagh, pmrg	conserved protein	0.435275	1.61328	1.65864	1.84038	1.61328	1.15669
b2253	eg14089	arnb, eck2246, jw5372, pgbp1, pmrh, yfbe	uridine 5'-(beta-1-threo-pentapyranosyl-4-ulose diphosphate)	0.389582	1.34723	1.11729	1.06437	0.920188	0.517632
b2254	eg14090	arnc, eck2247, jw2248, orf2, pmrf, yfbf	undecaprenyl phosphate-l-ara4fn transferase	1.04972	1.71713	1.49485	1.70527	1.40444	1.24833	1.49851			1.06	1.00733
b2255	eg14091	arna, eck2248, jw2249, pbgp3, pmri, saf, yfbg	fused udp-l-ara4n formyltransferase/udp-glca c-4'-decarboxylase	2.47942	1.54756	1.41421		1.29235
b2256	eg14092	arnd, eck2249, jw2250, pbgp4, yfbh	conserved protein	2.32947	1.43396	1.38511	1.26576	1.23114	1.00696
b2259	eg12671	pmrd, eck2253, jw2254	polymyxin resistance protein b	2.54912	1.10191	1	1.41421	0.933033	2.08493
b2261	eg11532	menc, eck2255, jw2256	o-succinylbenzoyl-coa synthase (ec:4,2,1,-)	1.12506	1.11729	1.12506	1.12506	1.15669	1.38511
b2262	eg11368	menb, eck2256, jw2257	dihydroxynaphthoic acid synthetase (ec:4,1,3,36)	0.852635	0.986233	1.03526	0.986233	1.09429	1.20581	0.921817	0.934548	1.08145	1.1966	1.27248
b2263	eg12438	yfbb, eck2257, jw2258	predicted peptidase	0.933033	0.790041
b2264	eg10579	mend, eck2258, jw5374	bifunctional 2-oxoglutarate decarboxylase/shchc synthase	1.07177		0.920188	0.907519	0.933033	1.18921
b2265	eg12362	menf, eck2259, jw2260, yfba	isochorismate synthase 2 (ec:5,4,4,2)	1.11729	1.20581	1.20581	1.31951	1.23971	1.49485
b2266	eg13185	elab, eck2260, jw2261, yfbd	conserved protein	0.602904	0.586417	0.664343	0.628507	0.624165	0.582367	0.776492		0.593187	0.599146	0.441069
b2267	eg13184	elaa, eck2261, jw2262, yfbc	predicted acyltransferase with acyl-coa n-acyltransferase domain	1.12506						1.11354	1.37983	1.69616	1.8539	2.13805
b2268	eg14260	rbn, eck2262, ecoz, elac, jw2263, rnz, zipd	binuclear zinc phosphodiesterase	0.823591	1.27456	1.27456	1.23114	1.20581	1.29235
b2270	eg14095	yfbk, eck2264, jw2265	conserved protein	1.36604					1.31951
b2276	eg12093	nuon, eck2270, jw2271	nadh:ubiquinone oxidoreductase, membrane subunit n	1.42405	1.45397	1.24833	1.30134	1.25701	1.17283
b2278	eg12092	nuol, eck2272, jw2273	nadh:ubiquinone oxidoreductase, membrane subunit l	1.68179	1.54756	1.32869	1.6358	1.43396	1.28343
b2279	eg12091	nuok, eck2273, jw2274	nadh:ubiquinone oxidoreductase, membrane subunit k	1.61328	1.42405	1.38511	1.3566	1.36604	1.25701
b2280	eg12090	nuoj, eck2274, jw2275	nadh:ubiquinone oxidoreductase, membrane subunit j	1.69349	1.3566	1.27456	1.31951	1.25701	1.13288
b2281	eg12089	nuoi, eck2275, jw2276	nadh:ubiquinone oxidoreductase, chain i (ec:1,6,5,3)	2.02792	1.54756	1.54756	1.61328	1.61328	1.3566	1.07821		1.18833	1.25076	0.900883
b2282	eg12088	nuoh, eck2276, jw2277	nadh:ubiquinone oxidoreductase, membrane subunit h	1.76541	1.45397	1.40444	1.53688	1.41421	1.24833	1.25974	1.60786	1.17059		0.832434
b2283	eg12087	nuog, eck2277, jw2278	nadh:ubiquinone oxidoreductase, chain g (ec:1,6,5,3)	1.71713	1.3566	1.37554	1.46409	1.43396	1.07923	1.11071	1.25422	1.309	1.36742	1.27502
b2284	eg11774	nuof, eck2278, jw2279, nuob	nadh:ubiquinone oxidoreductase, chain f (ec:1,6,5,3)	1.39474	1.43396	1.38511	1.49485	1.50525	1.03526	0.971574	1.16648	1.11128	1.20732	0.943949
b2285	eg12086	nuoe, eck2279, jw2280	nadh:ubiquinone oxidoreductase, chain e (ec:1,6,5,3)	1.20581	1.05702	1.08673	1.07177	0.939523	0.664343	1.18056			1.085
b2286	eg12084	nuoc, eck2280, jw5375, nuocd, nuod	nadh:ubiquinone oxidoreductase, chain c,d (ec:1,6,5,3)	1.27456	1.46409	1.33793	1.68179	1.38511	1.02811	1.17545	1.58803	1.52043	1.48392	1.16055
b2287	eg12083	nuob, eck2281, jw5875	nadh:ubiquinone oxidoreductase, chain b (ec:1,6,5,3)	0.965936	1.17283	1.18099	1.47427	1.15669	0.790041	0.939901	1.06227	1.02236	1.20375	0.770531
b2288	eg12082	nuoa, eck2282, jw2283	nadh:ubiquinone oxidoreductase, membrane subunit a	0.907519	1.11729	1	1.17283	0.97942	0.664343	1.34662	1.46372	1.39062	1.479	0.976371
b2289	eg12123	lrha, eck2283, genr, jw2284	dna-binding transcriptional repressor of flagellar, motility and	1.14076	0.742262	0.619854	0.594604	0.50698	0.373712	1.13262	0.811688	0.73462	0.386	0.313099
b2290	eg14101	yfbq, eck2284, jw2287	predicted aminotransferase	1.14076	1.40444	1.24833	1.32869	1.1487	1.08673	1.33761	1.76886	1.55947	1.23404	1.18069
b2291	eg14102	yfbr, eck2285, jw2288	deoxyribonucleoside 5'-monophosphatase	1.41421	1.64718	1.85318	1.95884	1.89212	1.75321	0.935158	0.944808		1.044	1.30902
b2292	eg14103	yfbs, eck2286, jw2289	predicted transporter	1.07923	0.823591
b2293	eg14104	yfbt, eck2287, jw5376	predicted hydrolase or phosphatase	1.07177	1.46409	1.54756	1.6245	1.49485	1.3566	0.998606	0.987971	1.03236	1.09079	0.980474
b2294	eg14105	yfbu, eck2288, jw2291	conserved protein	0.864537	1.44393	1.51572	1.48452	1.51572	1.32869	1.00144	1.00254	1.13354	1.199	1.207
b2295	eg14106	yfbv, eck2289, jw2292	conserved inner membrane protein	1.14076	0.920188	0.864537		0.840896	0.795536
b2296	eg10027	acka, eck2290, jw2293	acetate kinase a and propionate kinase 2 (ec:2,7,2,- 2,7,2,1)	0.628507	0.737135	0.664343	0.673617	0.602904	0.650671	0.791774	0.8954	0.711141	0.598266	0.58118
b2297	eg20173	pta, eck2291, jw2294	phosphate acetyltransferase (ec:2,3,1,8)	0.726986	0.817902	0.870551	0.659754	0.784584	0.806642	0.888392	0.722642	0.786623	0.621981	0.544344
b2299	eg14107	yfcd, eck2293, jw2296	predicted nudix hydrolase	0.48971	1.10191	1.23114	1.04972	1.23114	0.870551	1.15624	1.20306	1.44908	1.54565	1.53343
b2300	eg14108	yfce, eck2294, jw5377	predicted phosphatase	0.655197	1.14076	1.14076	1.14076	1.13288	0.993092	1.00654	0.958859	0.981989	0.841	1.07985
b2301	eg14109	yfcf, eck2295, jw2298	predicted enzyme	0.823591	0.840896	0.913831	0.933033	0.90125	0.939523	0.81091	0.836469	0.866107	0.914278	0.949382
b2302	eg14110	yfcg, eck2296, jw2299	predicted glutathione s-transferase	0.697372			0.702222		0.547147	0.726276		0.480866	0.505876	0.413699
b2303	eg14263	folx, eck2297, jw2300	d-erythro-7,8-dihydroneopterin triphosphate 2'-epimerase and	0.757858	0.959264	0.946058	1.04247	1	1.01396	1.23976	1.25749	1.31897	1.42891	1.57346
b2304	eg14111	yfch, eck2298, jw2301	conserved protein with nad(p)-binding rossmann-fold domain	0.852635	0.68302	0.659754	0.615572	0.615572	0.521233	0.779826	0.524742	0.415565	0.302893	0.223059
b2305	eg14112	yfci, eck2299, jw2302	conserved protein	1.18921	1.22264	1.24833		1.29235	1.22264
b2306	eg10452	hisp, eck2300, jw2303	histidine/lysine/arginine/ornithine transporter subunit	1.18099	0.840896	0.840896	0.757858	0.806642	0.840896	1.23901	1.16834	0.929968	0.935176	0.795564
b2307	eg10007	hism, eck2301, jw2304	histidine/lysine/arginine/ornithine transporter subunit	1.07177	1.05702	0.952638	1.09429	0.972655
b2308	eg12125	hisq, eck2302, jw2305	histidine/lysine/arginine/ornithine transporter subunit	1.1487	0.90125	0.835088	0.790041	0.757858	0.888843	1.02599	0.990699	0.779207	0.685937	0.528053
b2309	eg12124	hisj, eck2303, jw2306	histidine/lysine/arginine/ornithine transporter subunit	0.784584	0.742262	0.646176	0.707107	0.562529	0.566442	1.08448	0.977777	1.12494	1.24262	1.40115
b2310	eg10072	argt, eck2304, jw2307	lysine/arginine/ornithine transporter subunit	0.619854	0.444421	0.417544	0.273573	0.255253	0.119908	0.859579	0.632404	0.441666	0.4592	0.172355
b2311	eg11044	ubix, dedf, eck2305, jw2308	3-octaprenyl-4-hydroxybenzoate carboxy-lyase (ec:4,1,1,-)	0.61132	0.965936	0.946058	0.926588	0.959264	1.02101			0.74719		0.604989
b2312	eg10794	purf, ade, eck2306, jw2309, purc	amidophosphoribosyltransferase (ec:2,4,2,14)	0.716978	1.39474	1.40444	1.49485	1.61328	2.20381	1.09787		1.66436	2.17463	2.83833
b2313	eg10169	cvpa, dede, eck2307, jw2310	membrane protein required for colicin v production	0.479632	1.25701	1.25701	1.7411	1.50525	2.11404
b2314	eg10218	dedd, eck2308, jw5378	conserved protein	1.03526	0.737135	0.752623		0.726986	0.697372		0.866075	0.903672		0.821557
b2315	eg10327	folc, dedc, eck2309, jw2312	bifunctional folylpolyglutamate synthase/dihydrofolate synthase	0.888843						1.0757		1.41803	1.68644	1.5972
b2316	eg10217	accd, dedb, eck2310, jw2313, usg	acetyl-coa carboxylase, beta (carboxyltranferase) subunit	0.550953	0.959264	0.939523	0.90125	0.965936	0.82932	0.976664	0.94947	0.975659	0.971712	1.0326
b2317	eg10216	deda, eck2311, jw2314	conserved inner membrane protein	1.24833	1.05702	0.97942	1.03526	0.965936	1.21419
b2318	eg10454	trua, asuc, eck2312, hist, jw2315, leuk	pseudouridylate synthase i (ec:4,2,1,70)	1.32869	1.01396	1.04972	1.03526	1.02811	1.10957
b2319	eg11059	usg, eck2313, jw2316	predicted semialdehyde dehydrogenase	1.17283	1.28343	1.20581	1.1487	1.20581	1.32869	0.937116	1.16878	1.05963	0.941253	0.966171
b2320	eg10692	pdxb, eck2314, jw2317	erythronate-4-phosphate dehydrogenase (ec:1,1,1,-)	0.757858		1.14076				0.923398	1.03846	0.99422	0.961639	0.898301
b2322	eg14113	yfcj, eck2316, jw2319	predicted transporter				0.678302		1
b2323	eg10274	fabb, eck2317, fabc, jw2320	3-oxoacyl-	0.231647	0.493116	0.514057	0.469761	0.503478	0.403321	0.838849	0.702936	0.593748	0.566348	0.489627
b2324	eg14114	mnmc, eck2318, jw5380, yfck	fused 5-methylaminomethyl-2-thiouridine-forming enzyme	0.888843
b2325	eg14115	yfcl, eck2319, jw2322	predicted protein			1.23971		1.31951		1.76429	1.541	1.54901	2.232	3.35511
b2326	eg14116	yfcm, eck2320, jw5381	conserved protein	1.93187	1.24833	1.23971	1.27456	1.28343	1.47427
b2327	eg11144	yfca, eck2321, jw2324	conserved inner membrane protein		0.965936
b2328	eg10580	mepa, eck2322, jw2325	murein dd-endopeptidase (ec:3,4,24,-)	1.16473	1.23971	1.20581	1.14076	1.31951	1.52626	1.02732	1.08465	1.19082	1.33034	1.50847
b2329	eg10075	aroc, eck2323, jw2326	chorismate synthase (ec:4,2,3,5)	1.04247	1.30134	1.27456	1.3566	1.36604	1.45397	1.04273	1.40314	1.22025	1.06983	1.18711
b2330	eg12449	prmb, eck2324, jw5841, yfcb	n5-glutamine methyltransferase (ec:2,1,1,-)	0.598739	1.16473	0.993092	1.08673	1.05702	1.04247	1.06226	1.01185	0.973378	0.909278	0.98058
b2331	eg14117	yfcn, eck2325, jw2328	conserved protein	0.840896						1.12568			1.17937	1.28541
b2332	eg14118	yfco, eck2326, jw2329	predicted protein	0.757858	0.795536	0.779165		0.721965	0.528509
b2333	eg14119	yfcp, eck2327, fmap, jw2330	predicted fimbrial-like adhesin protein	1.11729	0.882703	0.882703	0.570382	0.817902	0.895025
b2340	eg14126	sixa, eck2334, jw2337, yfcw	phosphohistidine phosphatase (ec:3,1,3,-)	0.737135	0.615572	0.582367	0.554785	0.510506	0.323088
b2341	eg14127	fadj, eck2335, jw2338, yfcx	fused enoyl-coa hydratase and epimerase and	1.31039	0.594604	0.692555	0.521233	0.447513	0.271684	0.951741	0.891761	0.652349	0.372889	0.239179
b2342	eg14128	fadi, eck2336, jw2339, yfcy	beta-ketoacyl-coa thiolase, anaerobic, subunit (ec:2,3,1,16)	2.75108	0.817902	0.716978	0.63728	0.566442	0.31864	0.944409	0.905104	0.731411	0.425869	0.233565
b2343	eg14129	yfcz, eck2337, jw2340	conserved protein	0.82932	0.895025	1.05702	0.882703	0.97942	0.882703	0.722654	0.619039	0.623842	0.586	0.473289
b2344	eg10280	fadl, eck2338, jw2341, ttr	long-chain fatty acid outer membrane transporter	0.993092	0.5	0.510506	0.312083	0.343885	0.220676	0.717097	0.490956	0.390292	0.188577	0.0822282
b2346	eg14276	vacj, eck2340, jw2343	predicted lipoprotein	0.742262	0.846745	0.952638	0.678302	0.952638	0.965936	1.19947	1.18757	1.26961	1.24462	0.881511
b2347	eg12420	yfdc, eck2341, jw2344	predicted inner membrane protein	0.926588	0.784584	0.840896	0.655197	0.823591
b2349	eg12413	ints, eck2343, intc, jw2345, yfdb	cps-53 (kple1) prophage; predicted prophage cps-53 integrase		1.56917	1.72907	1.67018	1.77769	1.61328
b2350	eg14131	gtra, eck2344, jw2346, yfdg	cps-53 (kple1) prophage; bactoprenol-linked glucose translocase	0.697372	1.64718	1.6245	1.81504	1.94531	1.94531
b2351	eg14132	gtrb, eck2345, jw2347, yfdh	cps-53 (kple1) prophage; bactoprenol glucosyl transferase	0.712025	1.70527	1.64718	2.34567	1.91853	2.65737	1.0561	1.25697	1.29232	1.36639	1.50158
b2352	eg14133	gtrs, eck2346, gtriv, jw5382, yfdi	cps-53 (kple1) prophage; predicted inner membrane protein						10.5561
b2353		tfas, eck2347, jw5383, yfdj	pseudogene		0.624165	0.607097		0.539614	0.742262
b2364	eg13161	dsdc, eck2360, jw2361	dna-binding transcriptional dual regulator		0.888843	0.876606		0.965936	0.895025
b2366	eg10249	dsda, eck2362, jw2363	d-serine ammonia-lyase (ec:4,3,1,18)	1.05702				1.07923
b2369	eg11609	evga, eck2365, jw2366	dna-binding response regulator in two-component regulatory system		3.31728	3.73213	4.75683		5.02805			3.72255	3.88282	5.71294
b2370	eg11610	evgs, eck2366, jw2367	hybrid sensory histidine kinase in two-component regulatory system	3.13834	2.78949	2.94854	3.22657	3.03143	3.78423
b2375	eg14146	yfdx, eck2371, jw2372	predicted protein	1.32869			1.11729	1.04247	1.16473
b2377	eg14147	yfdy, eck2373, jw2374	predicted inner membrane protein	1.32869	1.02101	1.02101	1.22264	0.959264	1.00696
b2378	eg12901	lpxp, ddg, eck2374, jw2375	palmitoleoyl-acyl carrier protein (acp)-dependent acyltransferase			0.946058	1.18099	0.965936
b2379	eg14198	yfdz, eck2375, jw2376	prediected aminotransferase, plp-dependent	1.01396	1.08673	1.08673	0.959264	1.04972	0.952638	0.934214	0.903534	1.06236	0.993018	0.974516
b2380	eg14148	ypda, eck2376, jw5388	predicted sensory kinase in two-component system with ypdb	1.15669	0.952638	0.993092	1.07923	0.913831
b2381	eg14149	ypdb, eck2377, jw2378	predicted response regulator in two-component system withypda	1.05702	1.02811	1.05702	1.14076	1.10191	0.817902	0.821249	0.651213	0.854198	0.801109	0.871667
b2382	eg14150	ypdc, eck2378, jw2379	predicted dna-binding protein		0.959264				1.10191
b2383	eg14151	frya, eck2379, jw2380, ypdd	fused predicted pts enzymes: hpr component/enzyme i component/enzyme	0.790041	0.63728	0.607097	0.417544	0.590496	0.721965
b2388	eg12957	glk, eck2384, jw2385	glucokinase (ec:2,7,1,2)	0.80107	0.952638	0.965936		0.90125	0.650671	0.992217	1.02395	0.875369	0.866989	0.537528
b2389	eg14156	yfeo, eck2385, jw2386	predicted ion channel protein		0.920188	0.926588	0.846745	0.858565
b2390	eg14385	ypec, eck2386, jw2387	conserved protein	0.876606	0.835088	0.80107	0.721965	0.712025	0.702222
b2392	eg14157	mnth, eck2387, jw2388, mnta, yfep	manganese/divalent cation transporter	1.21419	0.615572	0.619854	0.664343	0.63728	0.668964
b2393	eg11971	nupc, cru, eck2388, jw2389	nucleoside (except guanosine) transporter	0.846745	1.71713	1.58008	1.71713	1.64718	1.31951	1.08346	1.04286	1.15142	1.14328	0.856511
b2394	eg60039	insl, eck0016	is186/is421 transposase	0.707107	0.806642	0.795536	0.965936	0.882703	0.726986
b2395	eg11145	yfea, eck2389, jw5391	predicted diguanylate cyclase	1.31951	1.18099	1.23971	1.34723	1.31951	1.39474
b2398	eg11431	yfec, eck2392, jw2393	predicted dna-binding transcriptional regulator	1.77769	1.21419	1.19748	1.37554	1.11729	1.44393
b2399	eg11432	yfed, eck2393, jw2394	predicted dna-binding transcriptional regulator	1.7411	1.17283	1.31039		1.22264	1.30134
b2400	eg10407	gltx, eck2394, jw2395	glutamyl-trna synthetase (ec:6,1,1,17)	0.80107		1.24833				1.10644	1.29868	1.24564	1.39354	1.55349
b2405	eg11146	xapr, eck2399, jw2396, prndr, yfeb	dna-binding transcriptional activator	0.582367
b2409	eg14159	yfer, eck2403, jw2400, osmt	predicted dna-binding transcriptional regulator	0.510506	0.619854	0.678302	0.668964	0.678302	0.619854
b2410	eg12376	yfeh, eck2404, jw5876	predicted inner membrane protein	0.852635	0.913831	0.913831			1.13288
b2411	eg10534	liga, dnal, eck2406, jw2403, lig, lop, pdec	dna ligase, nad(+)-dependent (ec:6,5,1,2)	1.11729	0.835088	0.895025			0.965936	0.873805	0.798846	0.857085	0.825332	0.857073
b2412	eg14169	zipa, eck2407, jw2404	cell division protein involved in z ring assembly	0.812252	1.09429	1.05702	1.02811	1.07923	0.858565	0.997024		0.79856	0.781825	0.699509
b2413	eg10003	cysz, eck2408, jw2406	predicted inner membrane protein		1.20581					1.25015	1.00957		0.924	0.464768
b2414	eg10192	cysk, cysz, eck2409, jw2407	cysteine synthase a, o-acetylserine sulfhydrolase a subunit	0.590496	1.08673	1.20581	1.41421	1.27456	1.47427	1.12834		1.17767	1.26618	1.25408
b2415	eg10788	ptsh, ctr, eck2410, hpr, jw2408	phosphohistidinoprotein-hexose phosphotransferase component of pts	0.784584	1.64718	1.86607	1.8025	2.07053	1.00696	1.21435	1.52106	1.46468	1.58099	1.25484
b2416	eg10789	ptsi, ctr, eck2411, jw2409	pep-protein phosphotransferase of pts system (enzyme i) (ec:2,7,3,9)							1.243	1.472	1.71899	1.83474	1.44351
b2417	eg10165	crr, eck2412, gsr, iex, jw2410, tgs, tred	glucose-specific enzyme iia component of pts (ec:2,7,1,69)	0.870551	0.716978	0.939523	0.835088	0.933033	0.768438	0.853931	0.834059	0.831755	0.798251	0.669717
b2418	eg12642	pdxk, eck2413, jw2411, pdxl, thij, yfei	pyridoxal-pyridoxamine kinase/hydroxymethylpyrimidine kinase	1.52626	1.70527	1.77769	1.7411	1.81504	1.98618	1.40397		1.66452	1.69256	2.07459
b2419	eg12644	yfek, eck2414, jw2412	predicted protein	1.07177	0.933033	1.01396	1.13288	1.00696	0.952638
b2420	eg14160	yfes, eck2415, jw2413	conserved protein		1.43396	1.56917		1.68179	1.69349
b2421	eg10193	cysm, eck2416, jw2414	cysteine synthase b (o-acetylserine sulfhydrolase b) (ec:2,5,1,47)	1.43396	1.3566	1.33793	1.52626	1.55833	1.89212	1.16357	1.51956	1.46381	1.97579	2.31632
b2422	eg10183	cysa, eck2417, jw2415	sulfate/thiosulfate transporter subunit (ec:3,6,3,25)	1.52626	1.01396	1.01396	1.00696	1.04972	1.05702	1.4262	1.97185	1.93591	2.04941	2.23469
b2423	eg10198	cysw, eck2418, jw2416	sulfate/thiosulfate transporter subunit	1.69349	1.00696	1.04247	1.06437	1.10957	1.32869
b2424	eg10197	cysu, cyst, eck2419, jw2417	sulfate/thiosulfate transporter subunit	1.38511	1.07923	1.06437	1.18921	1.15669	1.38511
b2425	eg10195	cysp, eck2420, jw2418	thiosulfate transporter subunit	0.757858	1.06437	1.04247	1	1.11729	1.46409	1.03388	1.02323	1.06673	1.1797	1.30206
b2426	eg12133	ucpa, eck2421, jw5394, yfef	predicted oxidoredutase, sulfate metabolism protein	1.87905	0.619854	0.547147	0.514057	0.438303	0.376312	0.981668	1.2243	0.894167	0.527486	0.319185
b2427	eg14161	murr, eck2422, jw2420, yfet	predicted dna-binding transcriptional regulator	1.09429	0.888843	0.846745	0.840896	0.90125	0.888843
b2428	eg14162	murq, eck2423, jw2421, yfeu	predicted pts component	1.16473	0.986233	0.876606	0.907519	0.812252	0.582367	0.932901		0.726657	0.513969	0.364444
b2429	eg14163	murp, eck2424, jw2422, yfev	fused predicted pts enzymes: iib component/iic component	0.913831	0.732043	0.692555	0.773782	0.594604
b2430	eg14164	yfew, eck2425, jw5395, pbp4b	predicted periplasmic esterase	1.1487	0.747425	0.716978	0.668964	0.650671	0.586417
b2431	eg14165	yfex, eck2426, jw2424	conserved protein	0.97942	1.23114	1.22264	1.14076	1.15669	1.11729	1.10791	1.39827	1.23813	1.11339	1.19348
b2432	eg14166	yfey, eck2427, jw2425	predicted protein	0.737135	0.888843	0.852635	0.939523	0.812252	0.806642	0.893732	0.607162	0.662866	0.498649	0.528551
b2433	eg14167	yfez, eck2428, jw2426	predicted inner membrane protein	0.846745	0.840896	0.790041	0.752623	0.773782	0.773782
b2434	eg14168	ypea, eck2429, jw2427	predicted acyltransferase with acyl-coa n-acyltransferase domain	1	1.10191	1.08673	0.986233	0.993092	0.882703	1.20051	1.43913		1.33	1.60027
b2435	eg11823	amia, eck2430, jw2428, yfee	n-acetylmuramoyl-l-alanine amidase i (ec:3,5,1,28)	1.30134	1.91853	1.97247	2.01391	2.11404	1.93187				1.837
b2436	eg12189	hemf, eck2431, jw2429, popb, sec	coproporphyrinogen iii oxidase (ec:1,3,3,3)	0.80107		1.20581		1.21419	1.28343	1.08473	1.2762			1.55398
b2437	eg12190	eutr, eck2432, jw2430, yfeg	predicted dna-binding transcriptional regulator	0.993092	0.726986	0.664343	0.687771	0.624165
b2438	eg14170	eutk, eck2433, jw2431, yffi	predicted carboxysome structural protein with predicted role in	1.49485	1	1.00696	0.972655	0.972655	0.90125
b2439	eg14171	eutl, eck2434, jw2432, yffj	predicted carboxysome structural protein with predicted role in	1.32869	1	0.913831	0.946058	0.90125	0.920188	0.901014		1.43965	0.78584	0.526217
b2440	eg50007	eutc, eck2435, jw2433	ethanolamine ammonia-lyase, small subunit (light chain) (ec:4,3,1,7)		0.97942	0.90125				0.980567
b2442	eg14172	intz, eck2437	cpz-55 prophage; predicted integrase		0.972655	0.959264		0.952638	1.20581
b2443	eg14173	yffl, eck2438	cpz-55 prophage; predicted protein	1.05702	1.13288	1.07923	1.10191	1.18099	0.952638
b2446	eg14176	yffo, eck2441	cpz-55 prophage; predicted protein	1.08673	1.17283	1.12506			1
b2447	eg14177	yffp, eck2442	cpz-55 prophage; predicted protein		0.90125	0.823591	0.858565
b2448	eg14178	yffq, eck2443	cpz-55 prophage; predicted protein	1.36604	1.10957	1.12506	0.846745	1.07923	1.15669
b2449	eg14179	yffr, eck2444	cpz-55 prophage; predicted protein	0.888843	0.768438	0.721965		0.716978	0.668964
b2450	eg14180	yffs, eck2445	cpz-55 prophage; predicted protein	1.30134	1.07177	0.913831		1.00696	0.737135	0.988798	0.856197	0.89	0.72545	0.584494
b2452	eg14182	euth, eck2447, jw2436, yffu	predicted inner membrane protein	1.07923	0.779165	0.712025	0.590496	0.707107	0.673617
b2456	eg14186	eutn, cchb, eck2451, jw2440, yffy	predicted carboxysome structural protein, ethanolamine utilization		0.351111		0.31864
b2457	eg14187	eutm, ccha, eck2452, jw2441, yffz	predicted carboxysome structural protein, ethanolamine utilization	1.08673	0.692555	0.687771	0.61132	0.61132		1.37643	0.787322	0.84795
b2459	eg14189	eutt, eck2454, jw2443, ypfb	predicted cobalamin adenosyltransferase in ethanolamine utilization						0.655197
b2460	eg14190	eutq, eck2455, jw2444, ypfc	conserved protein	0.773782	0.469761	0.447513	0.41466	0.417544	0.392292
b2461	eg14191	eutp, eck2456, jw2445, ypfd	conserved protein with nucleoside triphosphate hydrolase domain	1.26576	0.779165	0.659754	0.68302	0.586417
b2462	eg14192	euts, eck2457, jw2446, ypfe	predicted carboxysome structural protein with predicted role in	1.24833	0.68302
b2463	eg14193	maeb, eck2458, jw2447, ypff	fused malic enzyme predicted oxidoreductase/predicted	1.36604	0.939523	0.817902	0.68302	0.678302		1.27026	1.39694	1.19118	0.796646	0.428229
b2464	eg11797	tala, eck2459, jw2448	transaldolase a (ec:2,2,1,2)	0.50698	0.582367	0.532185	0.602904	0.514057	0.547147	0.611986	0.419098	0.469622	0.443068	0.379009
b2465	eg12100	tktb, eck2460, jw2449	transketolase 2, thiamin-binding (ec:2,2,1,1)	0.692555	0.624165	0.773782	0.532185	0.664343	0.742262	0.771683	0.534785	0.73104	0.696219	0.545288
b2466	eg14194	ypfg, eck2461, jw2450	predicted protein	0.864537	0.664343	0.664343	0.692555	0.659754	0.817902
b2467	eg12410	nudk, eck2462, jw2451, yffh	predicted nudix hydrolase	2.07053	1.68179	1.82766	2.01391	1.87905	2.11404	1.2465		1.71345
b2468	eg12409	aega, eck2463, jw2452, yffg	fused predicted oxidoreductase: fes binding subunit/nad/fad-binding				0.562529
b2469	eg11460	narq, eck2464, jw2453	sensory histidine kinase in two-component regulatory system with		0.888843	0.926588		0.817902
b2470	eg10014	acrd, eck2465, jw2454, yffa	aminoglycoside/multidrug efflux system	0.920188
b2471	eg11147	yffb, eck2466, jw2455	conserved protein							1.13201	1.15214	1.07453	1.073	1.21063
b2472	eg10208	dape, eck2467, jw2456, msgb	n-succinyl-diaminopimelate deacylase (ec:3,5,1,18)	1.04972						1.08603	1.08921	1.07787	1.15794	1.23544
b2473	eg14195	ypfh, eck2469, jw5396	predicted hydrolase	1.04247	0.784584	0.790041			0.82932	0.818914	0.661739	0.696765	0.75	0.759591
b2474	eg14196	tmca, eck2470, jw2459, ypfi	elongator methionine trna (ac4c34) acetyltransferase		0.76313			0.806642
b2475	eg14197	ypfj, eck2471, jw2460	conserved protein	0.993092	0.939523	0.933033	0.920188	0.959264	1.03526	0.656875	0.587475	0.784821	0.634756	0.634659
b2476	eg10791	purc, ade, eck2472, jw2461	phosphoribosylaminoimidazole-succinocarboxamide synthetase	0.325335	1.1487	1.18921	0.986233	1.31951	1.61328	1.15928	1.33809	1.03942	1.24886	1.28804
b2477	eg10658	bamc, dapx, eck2473, jw2462, nlpb	lipoprotein	0.806642	1.29235	1.3566		1.44393	1.54756	1.03948	1.04896	1.00471	1.03119	1.13731
b2478	eg10205	dapa, eck2474, jw2463	dihydrodipicolinate synthase (ec:4,2,1,52)	0.721965	1.10191	1.11729	1.10957	1.22264	1.13288	1.27225	1.64664	1.57006	1.69673	1.26401
b2479	eg11149	gcvr, eck2475, jw2464, yffd	dna-binding transcriptional repressor, regulatory protein accessory	0.514057	1.02101	0.993092	1.29235	1.02101	0.965936		0.782922	0.891364	0.912	1.11825
b2480	eg10108	bcp, eck2476, jw2465	thiol peroxidase, thioredoxin-dependent (ec:1,11,1,- 1,11,1,7)	0.444421	1.24833	1.41421	1.7411	1.6245	1.45397	0.962609	0.953242	1.11478	1.24315	1.42815
b2487	eg14215	hyfg, eck2483, jw2472	hydrogenase 4, subunit (ec:1,-,-,-)				0.429283
b2492	eg14220	focb, eck2488, jw2477	predicted formate transporter	0.882703	0.673617	0.664343	0.578344	0.646176	0.68302
b2493	eg14221	yfgo, eck2489, jw2478, perm	predicted inner membrane protein	0.888843	1.07923	0.986233	0.993092	0.920188	0.952638
b2494	eg14199	yfgc, eck2490, jw2479	predicted peptidase	0.687771	0.823591	0.742262	0.68302	0.757858	0.628507	0.866657	0.760864	0.620405	0.487667	0.471523
b2495	eg14200	yfgd, eck2491, jw2480	predicted oxidoreductase	0.876606	0.972655	1.00696	0.907519	0.97942	0.965936	1.05693	1.21406	1.46717	1.347	1.679
b2496	eg14201	hda, eck2492, idab, jw5397, yfge	atpase regulatory factor involved in dnaa inactivation	0.907519	1.39474	1.50525
b2497	eg12129	uraa, eck2493, jw2482	uracil transporter	1.76541
b2498	eg11332	upp, eck2494, jw2483, urap	uracil phosphoribosyltransferase (ec:2,4,2,9)	1.07923	2.9897	3.55537	3.4822	3.75809	3.81055	1.59266		2.03823	2.75427	2.77756
b2499	eg10798	purm, eck2495, jw2484, purg, puri	phosphoribosylaminoimidazole synthetase (ec:6,3,3,1)	0.368567	1.55833	1.6245	1.76541	1.79005	2.36199	1.15102		1.44446	1.93997	2.28507
b2500	eg10799	purn, ade, eck2496, jw2485	phosphoribosylglycinamide formyltransferase 1 (ec:2,1,2,2)	0.615572	1.52626	1.54756	1.8025	1.82766	2.20381	1.02948	0.952296	1.32129	1.306	1.72402
b2501	eg11510	ppk, eck2497, jw2486	polyphosphate kinase, component of rna degradosome (ec:2,7,4,1)	1.26576	1.30134	1.22264	1.34723	1.30134	1.31951	1.02642	1.02308	0.951821	0.870188	0.875519
b2502	eg11403	ppx, eck2498, jw2487	exopolyphosphatase (ec:3,6,1,11)	1.33793	1.13288	1.13288	1.09429	1.14076	1.25701	0.944984	1.04288	1.04674	1.06381	0.997793
b2504	eg14203	yfgg, eck2500, jw5399	predicted protein	0.812252	1.01396	0.993092	1.24833	0.965936	0.479632
b2506	eg14205	yfgi, eck2502, jw2490	conserved protein	1.04247	0.858565	0.907519		0.888843	0.965936
b2507	eg10420	guaa, eck2503, jw2491	gmp synthetase (glutamine aminotransferase) (ec:6,3,5,2 6,3,4,1)	1.29235	1.32869	1.45397	1.25701	1.54756	2.44528	1.16877		1.56171	1.90981	2.51225
b2508	eg10421	guab, eck2504, guar, jw5401	imp dehydrogenase (ec:1,1,1,205)		1.43396	1.31951	1.58008	1.46409	2.82843	1.18924	1.62726	1.41999	1.8834	2.25002
b2509	eg11072	xsea, eck2505, jw2493, xse	exonuclease vii, large subunit (ec:3,1,11,6)	0.784584	1.36604	1.34723	1.33793	1.31039	1.6358
b2510	eg14206	yfgj, eck2506, jw5402	predicted protein	1.98618	1.10957	1.32869	1.10957	1.28343	1.47427
b2511	eg14207	der, eck2507, enga, jw5403, yfgk	predicted gtp-binding protein	1.18921	0.90125	1.04972	0.864537	0.986233	1.24833	0.903707	0.892356	0.96688	0.975751	0.894331
b2512	eg14208	bamb, eck2508, jw2496, yfgl	protein assembly complex, lipoprotein component	0.965936	0.870551	0.972655	0.926588	1.00696	1.1487	1.05235		1.06054	1.00624	1.18661
b2513	eg14209	yfgm, eck2509, jw2497	conserved protein	1.18099	1.13288	1.08673	1.18921	1.17283	1.22264	0.986908	1.04964	1.03308	1.04871	1.11322
b2514	eg10453	hiss, eck2510, jw2498	histidyl trna synthetase (ec:6,1,1,21)	1.06437	1.01396	0.959264	0.952638	0.993092	1.14076	1.06975	1.11369	1.17583	1.16661	1.26206
b2515	eg10370	ispg, eck2511, gcpe, jw2499	1-hydroxy-2-methyl-2-(e)-butenyl 4-diphosphate synthase	1.08673	1.06437	1.02811	1.11729	1.07923		1.08129	1.09305	1.11514	1.05884	1.10992
b2516	eg10015	rodz, eck2512, jw2500, yfga	conserved protein	0.858565	0.907519	0.846745	0.876606	0.82932	0.835088	0.970036	1.00928	0.823777	0.752649	0.676088
b2517	eg12401	rlmn, eck2513, jw2501, yfgb	23s rrna m(2)a2503 methyltransferase, sam-dependen	0.659754	1.22264	1.29235	1.33793	1.22264	1.38511	1.26959	1.5909	1.64724	1.50248	1.41693
b2518	eg10650	ndk, eck2514, jw2502	multifunctional nucleoside diphosphate kinase and apyrimidinic	0.190782	1.75321	1.94531	1.93187	1.69349	0.817902	1.70578	2.27163	2.27113	2.15177	1.42888
b2519	eg14210	pbpc, eck2515, jw2503, yfgn	fused transglycosylase/transpeptidase (ec:2,4,1,-)	0.550953	0.510506	0.48971		0.476319	0.547147
b2520	eg13394	yfhm, eck2516, jw2504	conserved protein	1.41421	0.823591	0.812252	0.716978	0.795536	0.707107	0.827775	0.673635	0.668012	0.587558	0.552738
b2521	eg11600	ssea, eck2517, jw2505	3-mercaptopyruvate sulfurtransferase (ec:2,8,1,2)	1.21419	0.742262	0.664343	0.594604	0.590496	0.503478	0.874793	0.726809	0.679003	0.526702	0.459733
b2522	eg11601	sseb, eck2519, jw5404	rhodanase-like enzyme, sulfur transfer from thiosulfate	1.91853	1.38511	1.44393	1.32869	1.58008	1.51572
b2523	eg12310	pepb, eck2520, jw2507, yfhi	aminopeptidase b (ec:3,4,11,23)	1.56917	1.18921	1.14076	1.10191	1.14076	0.933033	1.08903	1.77539	1.20526	1.18549	1.23962
b2524	eg12311	iscx, eck2521, jw2508, yfhj	conserved protein	1.67018	1.25701	1.24833	1.30134	1.50525	1.45397
b2525	eg11328	fdx, eck2522, jw2509		1.48452	1.25701	1.22264	1.25701	1.33793	1.47427	1.12046	1.26058	1.23078	1.2468	1.40097
b2526	eg12130	hsca, eck2523, hsc, jw2510	dnak-like molecular chaperone specific for iscu	1.36604	1.20581	1.20581	1.30134	1.34723	1.43396	1.13579	1.30536	1.38523	1.38791	1.64539
b2527	eg12131	hscb, eck2524, jw2511, yfhe	dnaj-like molecular chaperone specific for iscu	1.1487	1.32869	1.27456		1.36604		1.22716	1.10753	1.29171	1.358	1.54787
b2528	eg12132	isca, eck2525, jw2512, yfhf	fes cluster assembly protein	0.895025	0.846745	0.773782	0.784584	0.721965	0.574349	1.35792	1.56108	1.45833	1.48429	1.54534
b2529	eg13395	iscu, eck2526, jw2513, nifu, yfhn	scaffold protein	0.823591	0.752623	0.716978	0.707107	0.697372	0.558644	1.33553	1.68855	1.48441	1.38389	1.33946
b2530	eg12677	iscs, eck2527, jw2514, nuvc, yfho, yzzo	cysteine desulfurase (trna sulfurtransferase), plp-dependent	0.716978	0.835088	0.835088	0.742262	0.726986	0.590496	1.15287	1.18191	1.21619	1.16322	1.12748
b2531	eg13397	iscr, eck2528, jw2515, yfhp	dna-binding transcriptional repressor	0.435275	0.82932	0.702222	0.752623	0.628507	0.406126	1.16517	1.14651	1.09451	0.979563	0.843917
b2532	eg13452	trmj, eck2529, jw2516, yfhq	trna mc32/mu32 methyltransferase, sam-dependent	0.97942	0.993092	0.972655	1.03526	1.08673	1.27456	1.16671	1.21919	1.32799	1.3542	1.84924
b2533	eg10983	suhb, eck2530, jw2517, ssya	inositol monophosphatase (ec:3,1,3,25)	0.339151	1.77769	1.84038	1.76541	2		1.40259		1.80522	2.37999	2.37804
b2535	eg13418	csie, csi-16, eck2532, jw5878	stationary phase inducible protein	0.721965	0.444421	0.403321	0.389582	0.363493
b2536	eg13454	hcat, eck2533, jw2520, yfhs	predicted 3-phenylpropionic transporter	0.907519
b2537	eg13455	hcar, eck2534, jw2521, phdr, yfht	dna-binding transcriptional activator of 3-phenylpropionic acid	0.737135	0.517632	0.444421	0.400535	0.314253	0.193446
b2538	eg13456	hcae, diga, eck2535, hcaa, hcaa1, jw2522, phdc1, yfhu	3-phenylpropionate dioxygenase, large (alpha) subunit	0.946058	1.04972	0.882703	0.870551	0.737135	0.63728
b2539	eg13457	hcaf, digb, eck2536, hcaa, hcaa2, hcab, jw2523, phdc2, yfhv	3-phenylpropionate dioxygenase, small (beta) subunit (ec:1,14,12,19)	1.00696	0.888843	0.757858	0.737135	0.726986	0.632878
b2540	eg13458	hcac, eck2537, hcaa3, jw2524, phdb, yfhw	3-phenylpropionate dioxygenase, predicted ferredoxin subunit	0.876606	0.779165	0.687771	0.721965	0.678302	0.619854
b2541	eg13459	hcab, eck2538, jw2525, phdd, yfhx	2,3-dihydroxy-2,3-dihydrophenylpropionate dehydrogenase (ec:1,3,1,-)	0.846745	0.697372	0.726986	0.737135	0.712025	0.602904
b2542	eg13460	hcad, eck2539, hcaa4, jw2526, phda, yfhy	phenylpropionate dioxygenase, ferredoxin reductase subunit					0.835088	0.757858
b2543	eg13462	ypha, eck2540, jw2527	predicted inner membrane protein	0.732043	0.692555	0.790041	0.864537	0.678302	0.737135
b2544	eg13463	yphb, eck2541, jw2528	conserved protein					0.574349	0.566442
b2545	eg13464	yphc, eck2542, jw5842	predicted oxidoreductase, zn-dependent and nad(p)-binding	0.939523	0.779165				0.641713
b2546	eg13465	yphd, eck2543, jw2530	predicted sugar transporter subunit: membrane component of abc	0.939523	0.692555	0.63728	0.514057	0.615572	0.692555
b2547	eg13466	yphe, eck2544, jw2531	fused predicted sugar transporter subunits of abc superfamily:					0.570382	0.539614
b2549	eg13468	yphg, eck2546, jw5405	conserved protein	0.895025		0.707107		0.806642
b2550	eg13469	yphh, eck2547, jw5406	predicted dna-binding transcriptional regulator	0.946058	0.876606	0.864537			0.864537
b2551	eg10408	glya, eck2548, jw2535	serine hydroxymethyltransferase (ec:2,1,2,1)	0.80107	1.08673	1.26576	0.939523	1.16473	1.55833	1.25349		1.28193	1.77114	1.77783
b2552	eg10456	hmp, eck2549, fsrb, hmpa, jw2536	fused nitric oxide dioxygenase/dihydropteridine reductase 2	0.795536					0.933033
b2553	eg10384	glnb, eck2550, jw2537	regulatory protein p-ii for glutamine synthetase	0.97942	1.25701	1.38511	1.59107	1.44393	1.48452	1.11507	1.08284	1.21993	1.22984	1.17495
b2554	eg11285	qsef, eck2551, jw2538, yfha	predicted dna-binding response regulator in two-component system	1.07923	0.952638	0.959264	1.01396	1	1.10191
b2555	eg12139	qseg, eck2552, jw2539, yfhg	conserved protein	1.10957	1.25701	1.18921	1.30134	1.23114	1.25701					0.784704
b2556	eg13461	qsee, eck2553, jw5407, yfhk, yfhz	predicted sensory kinase in two-component system	0.876606	0.907519	0.986233	0.920188	0.907519	0.773782
b2557	eg10797	purl, eck2555, jw2541, purg, puri	phosphoribosylformyl-glycineamide synthetase (ec:6,3,5,3)	1.91853	1.16473	1.25701	1.06437	1.44393	1.49485	1.22508	1.46578	1.44614	1.71044	2.14694
b2558	eg11373	mltf, eck2556, jw2542, yfhd	predicted periplasmic binding protein/transglycosylase	0.870551	0.972655	0.97942		0.946058	0.852635
b2559	eg11372	tada, eck2557, jw2543, yfhc	trna-specific adenosine deaminase (ec:3,5,4,-)	1.20581	1.38511	1.41421	1.51572	1.60214
b2560	eg11371	yfhb, eck2558, jw5408	conserved protein	1.11729	0.895025	0.920188		0.876606	0.870551	1.33003	0.920147	1.06918	0.995	0.753521
b2561	eg12308	yfhh, eck2559, jw2545	predicted dna-binding transcriptional regulator		1.1487	1.10957	1.01396	1.03526	0.80107
b2562	eg13215	yfhl, eck2560, jw2546	predicted 4fe-4s cluster-containing protein		2.18859	2.20381	2.71321	2.56685	2.11404
b2563	eg10247	acps, dpj, eck2561, jw2547	holo-	1.13288	1.45397	1.56917				1.09718	1.08513	1.14796	1.18173	1.1828
b2564	eg10693	pdxj, eck2562, jw2548	pyridoxine 5'-phosphate synthase	1.06437	1.29235	1.33793	1.23971	1.33793	1.24833			1.71645	1.712	2.4243
b2565	eg10832	reco, eck2563, jw2549	gap repair protein	1.23971	1.12506	1.16473	1.11729	1.23114	1.40444
b2566	eg10270	era, eck2564, jw2550, sdge	membrane-associated, 16s rrna-binding gtpase	0.90125	1.05702	1.18099	0.920188	1.14076	1.28343	1.1531	1.2383	1.31708	1.31949	1.25721
b2567	eg10857	rnc, eck2565, jw2551, rana	rnase iii (ec:3,1,26,3)	0.655197	0.90125	0.888843	0.939523	0.946058	1.10191	1.12804	1.17927	1.23616	1.19933	1.40551
b2568	eg10530	lepb, eck2566, jw2552, lep	leader peptidase (signal peptidase i) (ec:3,4,21,89)	0.965936	0.63728	0.68302				1.07877	1.06983	1.02777	0.947474	0.794448
b2569	eg10529	lepa, eck2567, jw2553	gtp-binding membrane protein	0.882703	1.03526	1.11729	1.01396	1.10957	1.21419	1.0469	1.02236	1.02125	1.02151	0.962263
b2570	eg13178	rsec, eck2568, jw2554	rsec protein involved in reduction of the soxr iron-sulfur cluster	0.817902	0.678302	0.664343	0.664343	0.641713	0.76313
b2571	eg13177	rseb, eck2569, jw2555	anti-sigma factor	0.768438	0.615572	0.594604	0.602904	0.566442	0.578344	0.832742	0.5863	0.52848	0.406329	0.383848
b2572	eg12341	rsea, eck2570, jw2556, mcla, yfij	anti-sigma factor	0.566442	0.251739	0.258816	0.213159	0.213159	0.189465	1.17193	1.21002	0.986902
b2573	eg11897	rpoe, eck2571, jw2557, sige	rna polymerase, sigma 24 (sigma e) factor	0.594604	0.255253	0.234881	0.216134	0.208772	0.198884	0.877529	0.800492	0.810134	0.745167	0.80603
b2574	eg10631	nadb, eck2572, jw2558, nic, nicb	quinolinate synthase, l-aspartate oxidase (b protein) subunit	0.812252	1.31951	1.18921	1.38511		1.28343	1.62374		1.43193	1.83441	1.63855
b2575	eg11538	yfic, eck2573, jw2559	predicted s-adenosyl-l-methionine-dependent methyltransferase	0.598739	0.835088	0.795536	0.835088	0.795536	0.888843		1.32347
b2576	eg10975	srmb, eck2574, jw2560, rbab, rhla	atp-dependent rna helicase (ec:2,7,7,-)	0.68302	1.31039	1.23971	1.31951	1.29235	1.37554	0.97161	1.02672	0.976342	0.919912	0.894037
b2577	eg11785	yfie, eck2575, jw2561	predicted dna-binding transcriptional regulator	1.34723	1.19748	1.24833	1.23971	1.24833	1.23971
b2578	eg12445	eamb, eck2576, jw2562, yfik	neutral amino-acid efflux system				0.532185
b2579	eg11784	yfid, eck2577, grca, jw2563	pyruvate formate lyase subunit	1.04972	0.752623	0.965936	0.692555	1.04972		0.902448		0.743065	0.935233	1.49111
b2580	eg11058	ung, eck2578, jw2564	uracil-dna-glycosylase (ec:3,2,2,-)	0.986233	1.23114	1.18099	1.25701	1.09429	1.07177	1.19275	1.25259	1.35612	1.3698	1.47743
b2581	eg11786	yfif, eck2579, jw2565	predicted methyltransferase	0.80107	1.1487	1.24833	1.10191	1.21419		0.936557	0.877669	0.820945	0.865898	0.864449
b2582	eg11887	trxc, eck2580, jw2566, yfig	thioredoxin 2 (ec:1,8,1,8)	0.835088	1.28343	1.33793	1.61328	1.3566	1.05702	0.989011		1.28908	1.21238	1.33839
b2583	eg14223	yfip, eck2581, jw5409	conserved protein			1.02811	1.06437	1.10191
b2584	eg14224	yfiq, eck2582, jw2568, pat	fused predicted acyl-coa synthetase: nad(p)-binding	1.3566	0.528509	0.450625	0.403321	0.325335	0.160428	0.802586	0.469762	0.3727	0.204286	0.0925318
b2585	eg10781	pssa, eck2583, jw2569, pss	phosphatidylserine synthase (cdp-diacylglycerol-serine	0.716978	0.737135	0.742262	0.726986	0.732043	0.646176	1.04523	0.964389	0.736275	0.653022	0.511508
b2586	eg12857	yfim, eck2584, jw2570	predicted protein	1.09429	0.907519	0.852635	0.864537	0.806642	0.76313
b2587	eg10522	kgtp, eck2585, jw2571, wita	alpha-ketoglutarate transporter	0.598739	0.607097	0.535887	0.45376	0.420448	0.358489	1.26256	1.08464	0.865513	0.613786	0.365468
b2591	eg30089	rrsg, eck2589, jwr0054	16s ribosomal rna of rrng operon	3.91768		2.18859		2.02792	1.90528
b2592	eg10157	clpb, eck2590, htpm, jw2573	protein disaggregation chaperone	1.15669	0.876606	0.946058	0.76313	0.888843	0.628507	0.864221		0.876805	0.788691	0.738726
b2593	eg12097	yfih, eck2591, jw2575	conserved protein	0.952638	0.907519	0.952638	0.933033	1.01396	1.23114	0.713001	0.637385	0.591692	0.67	0.580938
b2594	eg12098	rlud, eck2592, jw2576, sfhb, yfii	23s rrna pseudouridine synthase (ec:4,2,1,70)	0.920188						0.947835		0.907633	1.10366	1.10681
b2595	eg14222	bamd, ecfd, eck2593, jw2577, yfio	predicted lipoprotein	0.664343	1.04972	1.09429	1.02101	1.11729	1.20581	1.11438	1.16468	1.21916	1.26391	1.42528
b2597	eg11151	raia, eck2594, jw2578, yfia	cold shock protein associated with 30s ribosomal subunit							0.836122		0.478537	0.621384	0.405854
b2599	eg10707	phea, eck2596, jw2580	fused chorismate mutase p/prephenate dehydratase (ec:5,4,99,5	1.87905	1.44393	1.38511	1.31039	1.37554	1.40444	1.05969	1.07563	1.14842	1.02527	1.09593
b2600	eg11039	tyra, eck2597, jw2581	fused chorismate mutase t/prephenate dehydrogenase (ec:5,4,99,5		0.655197	0.768438	0.732043	1.00696	1.28343	1.11423	1.085	1.18807	2.27997	2.64633
b2601	eg10078	arof, eck2598, jw2582	3-deoxy-d-arabino-heptulosonate-7-phosphate synthase,	7.51618	0.632878	0.624165	0.784584	0.817902	0.933033		1.52284	1.92064	3.108	3.76541
b2602	eg12446	yfil, eck2599, jw5412	predicted protein	4.34694	0.747425	0.768438	0.913831	0.835088	0.82932
b2603	eg14225	yfir, eck2600, jw2584	predicted protein	1.48452	1.1487	1.04972	1.49485	1.29235	1.50525
b2604	eg12880	yfin, eck2601, jw2585	predicted diguanylate cyclase				2		2
b2605	eg11152	yfib, eck2602, jw2586	predicted outer membrane lipoprotein	1.53688	1.56917	1.53688	1.72907		1.91853
b2606	eg10880	rpls, eck2603, jw2587	50s ribosomal subunit protein l19	1.40444	0.97942	1.3566	1.52626	1.36604	1.89212	1.05392	1.21621	1.20912	1.62906	1.73562
b2607	eg11023	trmd, eck2604, jw2588	trna m(1)g37 methyltransferase, sam-dependent (ec:2,1,1,31)	1.09429	1.04972	1.15669	1.71713	1.11729	1.67018	1.10926	1.04629	1.08678	0.795287	0.98576
b2608	eg11153	rimm, eck2605, jw5413, yfja	16s rrna processing protein	0.946058	0.913831	1.07923	1.27456	1.08673	1.56917	1.12829	1.24708	1.15601	1.12933	1.07721
b2609	eg10915	rpsp, eck2606, jw2590	30s ribosomal subunit protein s16	0.852635	0.82932	0.972655	1.14076	1.10957	1.44393	1.10331	1.24521	1.36348	1.6165	1.65313
b2610	eg10300	ffh, eck2607, jw5414	signal recognition particle (srp) component with 4,5s rna (ffs)	1.03526	1.11729	1.23971	1.17283	1.33793	1.52626	1.01388	1.05698	1.04303	1.11085	1.34133
b2611	eg14226	ypjd, core, eck2608, jw2592	predicted inner membrane protein	0.641713	1.03526	1.01396	0.986233	0.993092	1.04972
b2614	eg10416	grpe, eck2610, jw2594	heat shock protein	0.946058	1.00696	1.04972		1.09429	0.986233	0.967199	0.931493	0.963753	1.06612	1.11203
b2615	eg12192	nadk, eck2611, jw2596, yfjb, yfje	nad kinase (ec:2,7,1,23)	0.972655	1.30134	1.21419	1.37554	1.24833	1.15669	1.00703		0.788074	0.739223	0.688103
b2616	eg10831	recn, eck2612, jw5416, radb	recombination and repair protein	1.12506	1.25701	1.1487			0.870551
b2617	eg10952	smpa, eck2613, jw2598, smqa	small membrane lipoprotein	0.655197	1.07177	1.1487	1.27456	1.23114	0.946058	1.21658				1.15112
b2618	eg13192	yfjf, eck2614, jw2599	predicted protein	1.09429	1.71713	1.64718	2	1.94531	1.65864
b2619	eg13193	yfjg, eck2615, jw2600	conserved protein	0.907519	1.32869	1.38511	1.52626	1.58008	1.44393
b2620	eg11782	smpb, eck2616, jw2601, smqb	trans-translation protein	0.864537	1.36604	1.38511	1.60214	1.56917	1.6245	0.986828	1.00459	1.1245	1.16826	1.24054
b2621	eg30100	ssra, eck2617, jwr0055, sipb	b2621	2.73208	1.01396	1.43396			0.732043
b2625	eg13195	yfji, eck2621, jw2605	cp4-57 prophage; predicted protein	1.07177
b2628	eg13198	yfjl, eck2624, jw2609	cp4-57 prophage; predicted protein	1.75321	1.43396	1.59107	1.75321	1.82766	1.77769
b2630	eg13200	rnla, eck2626, jw2611, std, yfjn	cp4-57 prophage; rnase ls	1.21419	1.23971	1.36604	1.34723	1.49485	1.60214
b2631	eg13201	yfjo, eck2627, jw5418	cp4-57 prophage; predicted protein	1.27456	1.06437		1.46409
b2633	eg13203	yfjq, eck2629, jw2614	cp4-57 prophage; predicted protein			0.258816		0.351111	0.297302
b2635	eg14379	ypjk, eck2631, jw5888	cp4-57 prophage; predicted inner membrane protein				0.447513
b2636	eg13205	yfjs, eck2632, jw5921	cp4-57 prophage; predicted protein						0.664343
b2637	eg13206	yfjt, eck2633, jw2618	cp4-57 prophage; predicted protein				0.790041
b2641		yfjv, eck2635, jw5922, ypjl, ypjm	pseudogene				0.779165
b2642	eg13209	yfjw, eck2638, jw2623	cp4-57 prophage; predicted inner membrane protein		4.62675		8.11168		7.06162
b2645	eg13212	yfjz, eck2642, jw2626	cp4-57 prophage; antitoxin of the ypjf-yfjz toxin-antitoxin system	0.231647	0.228458	0.217638	0.213159	0.236514	0.208772
b2647	eg13213	ypja, eck2644, jw5422	adhesin-like autotransporter	0.82932	0.586417	0.558644	0.493116	0.641713	0.68302
b2659	eg13523	csid, csi-12, eck2653, jw5427, ygat	predicted protein	1.17283	0.993092	0.823591		0.726986	0.426317				1.424
b2660	eg12387	lhgo, eck2654, jw2635, ygaf	predicted enzyme	1.17283					0.543367		1.07271	1.00652
b2661	eg11329	gabd, eck2655, jw2636	succinate-semialdehyde dehydrogenase i, nadp-dependent (ec:1,2,1,16)	1.07923	0.920188	0.870551	0.888843	0.737135	0.619854	1.07417	1.22528	0.969896	0.810952	0.525562
b2662	eg10361	gabt, eck2656, jw2637	4-aminobutyrate aminotransferase, plp-dependent (ec:2,6,1,19)	1.23114	1.07923	0.986233	0.952638	0.846745	0.707107	0.979327	1.17014	1.12599	0.871853	0.610447
b2663	eg11330	gabp, eck2657, jw2638	gamma-aminobutyrate transporter	1.98618	1.93187	1.97247	1.90528	1.7411	1.37554
b2664	eg12386	csir, eck2658, gabc, jw2639, ygae	dna-binding transcriptional dual regulator		1.45397				0.907519
b2665	eg12675	ygau, eck2659, jw2640, yzzm	predicted protein	0.543367	0.438303	0.521233	0.493116	0.460094	0.400535	0.695259	0.456379	0.36597	0.268762	0.141
b2666	eg14313	yqae, eck2660, jw2641	predicted membrane protein	1.19748	0.920188	0.986233	1.10957	0.965936	1.07923
b2667	eg13524	ygav, eck2661, jw2642	predicted dna-binding transcriptional regulator	1.10191	1.13288	1.09429		1.10957	1.07923	0.755734		1.05853	1.067	0.879791
b2668	eg13288	ygap, eck2662, jw2643	predicted inner membrane protein with hydrolase activity	1.31039	1.24833	1.25701		1.14076	1.15669			0.916646
b2669	eg11554	stpa, eck2663, hnsb, jw2644, rsv	dna binding protein, nucleoid-associated							1.1659		1.24734	2.27827	3.58676
b2670	eg13525	ygaw, eck2664, jw2645	predicted inner membrane protein	0.933033	0.812252	0.864537	0.63728	0.795536
b2671	eg12201	ygac, eck2665, jw2646	predicted protein	1.04972	0.870551	0.965936	1.01396	0.959264	1.08673					3.00462
b2672	eg13285	ygam, eck2666, jw2647	predicted protein	0.68302	0.406126	0.503478	0.615572	0.460094	0.358489	0.592986	0.34785	0.560051	0.498967	0.40019
b2673	eg13286	nrdh, eck2667, jw2648, ygan	glutaredoxin-like protein	0.721965	0.952638	0.876606	0.907519	0.752623	0.517632
b2674	eg13287	nrdi, eck2668, jw2649, ygao	protein that stimulates ribonucleotide reduction	0.737135	1	0.882703	0.870551	0.795536	0.535887
b2675	eg20257	nrde, eck2669, jw2650	ribonucleoside-diphosphate reductase 2, alpha subunit (ec:1,17,4,1)	1.6245	1.42405	1.28343	1.33793	1.17283	1.01396	1.0855		1.29549
b2676	eg12381	nrdf, eck2670, jw2651, ygad	ribonucleoside-diphosphate reductase 2, beta subunit, ferritin-like	1.81504	1.49485	1.50525		1.42405	1.24833
b2678	eg10772	prow, eck2672, jw2653, osra, prou	glycine betaine transporter subunit		1.34723	1.28343	1.6358	1.47427	2.11404
b2679	eg10773	prox, eck2673, jw2654, osra, prou	glycine betaine transporter subunit		2.18859	2.2974	2.01391	2.42839	2.28153	2.12125	3.22334	4.3709	4.293	4.28387
b2682	eg13528	ygaz, eck2676, jw2657	predicted transporter	0.882703	1.54756	1.60214	1.54756	1.53688	1.52626
b2683	eg12940	ygah, eck2677, jw2658	predicted inner membrane protein	1.28343
b2684	eg10603	mpra, eck2678, emrr, jw2659	dna-binding transcriptional repressor of microcin b17 synthesis and	0.858565	1.31039	1.27456	1.33793	1.3566	1.23114	1.06029		1.2164	1.65903	2.002
b2685	eg11354	emra, eck2679, jw2660	multidrug efflux system	1.36604	1.79005	1.81504	1.79005	1.98618	2.23457	1.66001	1.95033		2.033
b2686	eg11439	emrb, eck2680, jw2661	multidrug efflux system protein	0.882703				1.24833
b2687	eg12712	luxs, eck2681, jw2662, ygag	s-ribosylhomocysteinase	0.939523	1.06437	1.1487	1.09429	1.10957	1.21419	0.856505	0.68392	0.981195	1.10475	1.25527
b2688	eg10418	gsha, eck2683, gshi, jw2663	gamma-glutamate-cysteine ligase (ec:6,3,2,2)	1.20581	1.04972	1.03526	1.1487	1.11729	1.19748	0.842522	0.737429	0.847986	0.810584	0.955283
b2689	eg13529	yqaa, eck2684, jw2664	conserved inner membrane protein	1.05702	1.10191	1.07923	1.27456	1.14076	1.32869
b2690	eg13530	yqab, eck2685, jw2665	predicted hydrolase	1.10957	1.28343	1.33793	1.41421	1.47427	1.52626	0.93455		0.940977	1.11447	1.76305
b2696	eg11447	csra, eck2691, jw2666, zfia	pleiotropic regulatory protein for carbon source metabolism	1.46409	0.590496	0.779165	0.895025	0.757858	0.876606	1.18543	1.26688	1.08508	1.20933	1.09837
b2697	eg10034	alas, act, ala-act, eck2692, jw2667, lovb	alanyl-trna synthetase (ec:6,1,1,7)	1.06437	1.23114	1.22264	1.23971	1.40444	1.75321	1.04138	1.0897	1.07614	1.1495	1.33772
b2698	eg12080	recx, eck2693, jw2668, oraa	regulatory protein for reca	1.3566	1.24833	1.18099	1.17283	1.22264	1.38511
b2699	eg10823	reca, eck2694, jw2669, lexb, rech, rnmb, srf, tif, umub, umur, zab	dna strand exchange and recombination protein with protease and	0.668964	0.952638	0.907519	0.768438	0.895025	0.840896	1.30065	1.26391	1.19517	1.10191	1.00942
b2700	eg12698	ygad, eck2695, jw2670	conserved protein		1	1.00696	1.07923	0.97942	0.876606	0.83986	0.735329	0.795145	0.722496	0.595721
b2701	eg12699	mltb, eck2696, jw2671	membrane-bound lytic murein transglycosylase b (ec:3,2,1,-)	0.45376	0.852635	0.882703	0.876606	1.02811	1.04247	0.935659	0.74793	0.849494	0.863894	1.03466
b2702	eg10969	srla, eck2697, guta, jw5429, sbl	glucitol/sorbitol-specific enzyme iic component of pts						0.269807
b2704	eg10970	srlb, eck2699, gutb, jw2673	glucitol/sorbitol-specific enzyme iia component of pts (ec:2,7,1,69)	0.840896	0.726986	0.659754	0.692555						1.312
b2706	eg10972	gutm, eck2701, jw2675, srlm	dna-binding transcriptional activator of glucitol operon	0.779165	0.712025	0.668964		0.716978
b2707	eg10974	srlr, eck2702, gutr, jw2676	dna-bindng transcriptional repressor	1.43396						0.781954		0.621456	0.66	0.488677
b2708	eg10973	gutq, eck2703, jw5431, srlq	predicted phosphosugar-binding protein	0.823591	0.864537	0.840896	0.737135	0.80107	0.668964	0.984461		1.01231	0.873575	0.858634
b2709	eg12108	norr, eck2704, jw5843, ygaa	dna-binding transcriptional activator	0.933033	0.773782	0.768438		0.702222
b2710	eg12963	norv, eck2705, flrd, jw2680, ygai, ygaj, ygak	flavorubredoxin oxidoreductase		0.668964	0.721965		0.742262
b2712	eg11551	hypf, eck2707, hyda, jw5433	carbamoyl phosphate phosphatase and maturation protein for	0.61132	0.460094	0.493116	0.535887	0.558644
b2714	eg10087	ascg, eck2709, jw5434, sac	dna-binding transcriptional repressor	0.784584	0.986233	0.946058		0.959264	0.747425				0.922539	0.857177
b2716	eg10085	ascb, eck2711, jw2686, sac	cryptic 6-phospho-beta-glucosidase (ec:3,2,1,86)	0.926588	0.858565	0.913831	0.986233	0.864537	0.732043
b2717	eg13396	hyci, eck2712, jw2687	protease involved in processing c-terminal end of hyce (ec:3,4,-,-)						0.835088		0.645317
b2718	eg10481	hych, eck2713, hevh, jw2688	protein required for maturation of hydrogenase 3		0.80107			0.823591
b2719	eg10480	hycg, eck2714, hevg, jw2689	hydrogenase 3 and formate hydrogenase complex, hycg subunit	0.768438	0.697372	0.632878		0.628507	0.619854
b2720	eg10479	hycf, eck2715, hevf, jw2690	formate hydrogenlyase complex iron-sulfur protein (ec:1,12,7,2)				0.466516
b2722	eg10477	hycd, eck2717, hevd, jw2692	hydrogenase 3, membrane subunit	1.11729	0.784584	0.840896	0.590496	0.823591	0.952638
b2726	eg10483	hypa, eck2721, jw2696	protein involved in nickel insertion into hydrogenases 3	0.946058	0.779165	0.752623	0.63728	0.742262	0.882703
b2727	eg10484	hypb, eck2722, hydb, hyde, jw2697	gtp hydrolase involved in nickel liganding into hydrogenases		0.80107
b2728	eg10485	hypc, eck2723, jw2698	protein required for maturation of hydrogenases 1 and 3	0.920188	0.779165	0.773782	0.673617	0.707107	0.687771
b2730	eg10487	hype, eck2725, hydb, jw2700	carbamoyl phosphate phosphatase, hydrogenase 3 maturation protein	0.840896	0.697372	0.650671		0.61132
b2731	eg10301	fhla, eck2726, fhl, jw2701	dna-binding transcriptional activator		0.692555	0.721965	0.737135		0.773782
b2733	eg10625	muts, ant, eck2728, fdv, jw2703, plm	methyl-directed mismatch repair protein	1.01396	0.90125	0.907519	0.939523	0.993092	0.986233	1.1593	1.24949	1.22116	1.32254	1.3482
b2734	eg13102	pphb, eck2729, jw2704, prpb, ygbh	serine/threonine-specific protein phosphatase 2 (ec:3,1,3,16)						1.56917
b2735	eg13103	ygbi, eck2730, jw2705	predicted dna-binding transcriptional regulator	0.779165	0.742262		0.632878	0.668964	0.646176
b2738	eg13106	ygbl, eck2733, jw2708	predicted class ii aldolase	0.993092	0.993092	0.888843	0.846745	0.876606	0.952638
b2740	eg13108	ygbn, eck2735, jw2710	predicted transporter	0.659754	0.594604	0.607097	0.578344	0.578344	0.582367
b2741	eg10510	rpos, abrd, appr, csi2, dpeb, eck2736, jw5437, katf, nur, otsx, sigs	rna polymerase, sigma s (sigma 38) factor	0.50698	0.510506	0.400535	0.336808	0.293209	0.15932	1.02192		1.33705	1.13392	1.17478
b2742	eg12111	nlpd, eck2737, jw2712	predicted outer membrane lipoprotein		1.07923		1.09429			0.924775	0.867174	0.966162	0.942729	1.14618
b2743	eg10689	pcm, eck2738, jw2713	l-isoaspartate protein carboxylmethyltransferase type ii		0.779165	0.812252			0.926588	0.920858	0.759916	0.757582	0.656554	0.682928
b2744	eg11817	sure, eck2739, jw2714, ygbc	broad specificity 5'(3')-nucleotidase and polyphosphatase	1.3566	0.933033	0.959264	1.01396	0.986233	1.05702	0.71362		0.633666		0.690683
b2745	eg13109	trud, eck2740, jw2715, ygbo	trna(glu) u13 pseudouridine synthase (ec:4,2,1,70)	1.26576						0.977932	0.99887	1.03782	1.08533	1.12453
b2746	eg11816	ispf, eck2741, jw2716, ygbb	2c-methyl-d-erythritol 2,4-cyclodiphosphate synthase (ec:4,6,1,12)	1.06437	1.23971	1.32869	1.27456	1.49485	1.72907	0.942752		1.05313	0.981071	1.21097
b2747	eg13110	ispd, eck2742, jw2717, ygbp	4-diphosphocytidyl-2c-methyl-d-erythritol synthase (ec:2,7,7,60)	0.707107	1.01396	1.03526	1.09429	1.22264	1.32869	0.998517	1.05599	0.866762	0.899083	1.15775
b2748	eg13111	ftsb, eck2743, jw2718, ygbq	cell division protein	0.550953	0.737135	0.726986	0.812252	0.790041	0.737135
b2749	eg12707	ygbe, eck2744, jw2719	conserved inner membrane protein	1.12506	1.04972	1.07923	1.3566	1.22264	1.24833
b2750	eg10185	cysc, eck2745, jw2720	adenosine 5'-phosphosulfate kinase (ec:2,7,1,25)	1.64718	1.29235	1.44393	1.6245	1.72907	1.89212	1.30541	1.7007	1.95471	2.3899	2.47674
b2751	eg10194	cysn, eck2746, jw2721	sulfate adenylyltransferase, subunit 1 (ec:2,7,7,4)	1.93187	1.31951	1.49485	1.51572	1.82766	2.08493	1.65628	2.29725	2.13958	2.69899	2.99102
b2752	eg10186	cysd, eck2747, jw2722	sulfate adenylyltransferase, subunit 2 (ec:2,7,7,4)		1.41421	1.40444	1.52626	1.60214	2.20381	1.47867	1.9787	1.95194	2.64743	3.55845
b2754	eg12845	ygbf, cas2, eck2749, jw5438	predicted protein						0.76313
b2756	eg13115	case, cse3, eck2751, jw2726, ygch	predicted protein	1.72907	1.54756	1.68179	1.79005	1.70527	1.68179
b2758	eg13117	casc, cse4, eck2753, jw2728, ygcj	predicted protein				2.31338
b2762	eg10189	cysh, eck2757, jw2732	3'-phosphoadenosine 5'-phosphosulfate reductase (ec:1,8,4,8)	1.86607	1.32869	1.42405	1.77769	1.71713	1.70527	1.19286	1.38826	1.52987	1.55601	2.03799
b2763	eg10190	cysi, eck2758, jw2733	sulfite reductase, beta subunit, nad(p)-binding, heme-binding	1.85318	1.53688	1.60214	1.77769	1.82766	2.04202	1.20836	1.49839	1.69237	1.88888	2.00308
b2764	eg10191	cysj, eck2759, jw2734	sulfite reductase, alpha subunit, flavoprotein (ec:1,8,1,2 1,5,1,29)	1.51572	1.55833	1.6245	2.08493	2.02792	2.51403	1.3359		1.89585	2.99976	3.36054
b2765	eg13120	qued, eck2760, jw2735, sscr, ygcm	6-pyruvoyl tetrahydrobiopterin synthase (ptps)		1.85318					1.18747	1.4408		1.838
[truncated: 1,314 more rows]

## Sheet: Additional file 2 with SD
Additional file 2 with SD. Growth rate dependent protein expression changes in two (termed A and B) independent A-stat experiments with Escherichia coli K12 MG1655. The expression fold change for experiments A and B is given accordingly: sample at respective specific growth rate (quasi steady state) is divided by steady state chemostat sample. SD, standard deviation between A and B experiments re…
KEGG ID	EcoGene ID	Name	Definition	A 0.19/0.1 h-1	B 0.21/0.1 h-1	A & B SD	A 0.29/0.1 h-1	B 0.3/0.1 h-1	A & B SD	A 0.4/0.1 h-1	B 0.4/0.1 h-1	A & B SD	A 0.5/0.1 h-1	B 0.48/0.1 h-1	A & B SD
b0002	eg10998	thra, eck0002, hs, jw0001, thra1, thra2, thrd	fused aspartokinase i and homoserine dehydrogenase i (ec:2,7,2,4		1.43574	#DIV/0!		1.81453	#DIV/0!	3.046	2.43158	0.434458		2.91346	#DIV/0!
b0003	eg10999	thrb, eck0003, jw0002	homoserine kinase (ec:2,7,1,39)		1.30741	#DIV/0!		1.65722	#DIV/0!	3.453	2.34782	0.781478		2.87425	#DIV/0!
b0004	eg11000	thrc, eck0004, jw0003	threonine synthase (ec:4,2,3,1)		1.28734	#DIV/0!		1.30865	#DIV/0!	1.873	1.68972	0.129598		1.9985	#DIV/0!
b0006	eg10011	yaaa, eck0006, jw0005	conserved protein	1.38603	1.13099	0.180337		1.5048	#DIV/0!		1.63984	#DIV/0!		1.88571	#DIV/0!
b0008	eg11556	talb, eck0008, jw0007, yaak	transaldolase b (ec:2,2,1,2)	1.12605	1.17736	0.0362874	1.2053	1.24525	0.028246	1.418	1.35639	0.043562	1.51707	1.33811	0.126541
b0009	eg11511	mog, bisd, chlg, eck0009, jw0008, moga, yaag	predicted molybdochelatase	0.897649	0.897435	0.000151614	0.925309	0.914697	0.00750426	0.745	0.808149	0.0446533	0.732563	0.719804	0.00902236
b0014	eg10241	dnak, eck0014, gropab, gropc, gropf, grpc, grpf, jw0013, seg	chaperone hsp70, co-chaperone with dnaj	0.882258	0.915225	0.023311	0.926887	0.924623	0.00160152	0.977	0.963608	0.00946986	0.996011	0.966437	0.0209125
b0015	eg10240	dnaj, eck0015, grop, grpc, jw0014	chaperone hsp40, co-chaperone with dnak		0.930957	#DIV/0!		0.975524	#DIV/0!	0.979	1.01626	0.0263451	0.821785	0.964775	0.101109
b0023	eg10919	rpst, eck0024, jw0022, sup	30s ribosomal subunit protein s20	1.10058	1.14265	0.0297458	1.25167	1.22075	0.0218592	1.54	1.65463	0.0810539	1.79792	1.82236	0.017286
b0025	eg11079	ribf, eck0026, jw0023, yaac	bifunctional riboflavin kinase/fad synthetase (ec:2,7,1,26 2,7,7,2)	1.19679	1.11065	0.0609125	1.12216	1.0203	0.0720246	1.113	0.924102	0.133571	1.17487	1.05352	0.0858045
b0026	eg10492	iles, eck0027, ilvs, jw0024	isoleucyl-trna synthetase (ec:6,1,1,5)	1.08066	1.15127	0.0499247	1.09657	1.15199	0.0391926	1.133	1.1427	0.00685814	0.938639	1.13985	0.142275
b0028	eg11080	fkpb, eck0029, jw0026, slpa, yaad	fkbp-type peptidyl-prolyl cis-trans isomerase (rotamase)	1.80209	1.26787	0.377744	2.05587	1.3372	0.508177	2.068	1.26858	0.565275	1.89597	1.24478	0.460462
b0029	eg11081	isph, eck0030, jw0027, lytb, yaae	1-hydroxy-2-methyl-2-(e)-butenyl 4-diphosphate reductase, 4fe-4s		1.24599	#DIV/0!		1.32434	#DIV/0!		1.37542	#DIV/0!		1.35805	#DIV/0!
b0030	eg11082	rihc, eck0031, jw0028, yaaf	ribonucleoside hydrolase 3 (ec:3,2,2,-)	1.13121	0.998347	0.093949	0.937285	0.66926	0.189523	0.53	0.403951	0.0891299	0.160816		#DIV/0!
b0031	eg10206	dapb, eck0032, jw0029	dihydrodipicolinate reductase (ec:1,3,1,26)		1.07445	#DIV/0!		1.11962	#DIV/0!	1.143	1.36078	0.153991		1.98216	#DIV/0!
b0032	eg10134	cara, arg, cap, eck0033, jw0030, pyra	carbamoyl phosphate synthetase small subunit, glutamine		1.45265	#DIV/0!		2.06476	#DIV/0!	3.567	2.53582	0.729158		3.33737	#DIV/0!
b0033	eg10135	carb, cap, eck0034, jw0031, pyra	carbamoyl-phosphate synthase large subunit (ec:6,3,5,5)		1.43626	#DIV/0!		1.86518	#DIV/0!	2.858	2.18599	0.475186		2.82027	#DIV/0!
b0048	eg10326	fola, eck0049, jw0047, tmra	dihydrofolate reductase (ec:1,5,1,3)		0.978724	#DIV/0!	0.874337	0.835065	0.0277695	0.772	0.807677	0.0252274	0.728348	0.697388	0.0218919
b0049	eg10048	apah, cfcb, eck0050, jw0048	diadenosine tetraphosphatase (ec:3,6,1,41)		0.933385	#DIV/0!		0.870227	#DIV/0!	0.801	0.925385	0.0879537	0.859712	0.879468	0.0139694
b0050	eg10047	apag, cord, eck0051, jw0049, temp	protein associated with co2+ and mg2+ efflux	0.721083		#DIV/0!	0.550006		#DIV/0!	0.499	0.558901	0.0423563	0.387291	0.597779	0.148837
b0051	eg10523	rsma, eck0052, jw0050, ksga	s-adenosylmethionine-6-n',n'-adenosyl (rrna) dimethyltransferase	0.985572	1.00052	0.0105704	1.18474	0.917504	0.188964	1.061	1.0663	0.00374675	1.67759	1.49994	0.125618
b0052	eg10691	pdxa, eck0053, jw0051	4-hydroxy-l-threonine phosphate dehydrogenase, nad-dependent		0.853423	#DIV/0!		0.85158	#DIV/0!	0.921	0.855936	0.0460071		0.799602	#DIV/0!
b0053	eg10985	sura, eck0054, jw0052	peptidyl-prolyl cis-trans isomerase (ppiase) (ec:5,2,1,8)	0.868266	0.93834	0.0495501	0.788902	0.82955	0.0287429	0.737	0.821424	0.059697	0.822845	0.843717	0.0147589
b0054	eg11569	lptd, eck0055, imp, jw0053, osta, yabg	exported protein required for envelope biosynthesis and integrity		0.921849	#DIV/0!	0.847088	0.851142	0.0028671	0.828	0.786969	0.029013	0.195908	0.791641	0.421247
b0055	eg11570	djla, eck0056, jw0054, yabh	dnaj-like protein, membrane anchored	1.07323	0.948943	0.0878832	1.26863	0.927687	0.241084	1.333	1.06037	0.192777	1.19054	1.07694	0.0803234
b0058	eg12609	rlua, eck0059, jw0057, yabo	pseudouridine synthase for 23s rrna (position 746) and			#DIV/0!		1.04033	#DIV/0!	0.945		#DIV/0!
b0059	eg11083	hepa, eck0060, jw0058, rapa, yaba	rna polymerase-associated helicase protein (atpase and rna	0.767172	0.969738	0.143236	0.96378	1.22401	0.184009	1.008	1.34751	0.240073	1.29568	1.4265	0.0925054
b0062	eg10052	araa, eck0063, jw0061	l-arabinose isomerase (ec:5,3,1,4)		1.00728	#DIV/0!
b0068	eg11574	thib, eck0069, jw0067, sfua, tbpa, yabl	thiamin transporter subunit	1.14066	1.11233	0.0200304	1.2935	1.45636	0.115157	1.48	1.73148	0.177821	1.87997	1.87124	0.00617326
b0071	eg11575	leud, eck0073, jw0070	3-isopropylmalate isomerase subunit (ec:4,2,1,33)	1.48082	1.32213	0.112204	1.20554	1.12022	0.0603311	1.28	0.892213	0.274207	1.13381	0.966773	0.118112
b0072	eg11576	leuc, eck0074, jw0071	3-isopropylmalate isomerase subunit, dehydratase component	1.28872	1.20159	0.0616073	1.22815	1.06715	0.11385	1.098	0.878039	0.155536	0.945867	0.835328	0.0781627
b0073	eg11577	leub, eck0075, jw5807	3-isopropylmalate dehydrogenase (ec:1,1,1,85)	1.40583	1.45289	0.0332772	1.33671	1.26649	0.049655	1.062	0.990478	0.0505735	1.02293	0.899249	0.0874524
b0074	eg11226	leua, eck0076, jw0073	2-isopropylmalate synthase (ec:2,3,3,13)	1.25025	1.203	0.0334101	1.06568	0.852247	0.150921	0.867	0.664257	0.143361	0.627837	0.573285	0.0385741
b0077	eg10500	ilvi, eck0079, jw0076	acetolactate synthase iii, large subunit (ec:2,2,1,6)		1.0713	#DIV/0!	1.00782	1.09165	0.0592744	1	1.0632	0.0446872	0.993271	1.1638	0.12058
b0078	eg10499	ilvh, brnp, eck0080, jw0077	acetolactate synthase iii, thiamin-dependent, small subunit	0.882442	1.02885	0.103527	0.966203	1.02031	0.0382582	0.907	1.04257	0.0958647	1.12291	1.16634	0.0307059
b0080	eg10338	frur, cra, eck0081, fruc, jw0078, shl	dna-binding transcriptional dual regulator	0.981285	1.1527	0.121208	0.792502	0.932853	0.0992436	0.581	0.746497	0.117024	0.457053	0.553513	0.0682075
b0081	eg11084	mraz, eck0082, jw0079, yabb	conserved protein		0.700253	#DIV/0!			#DIV/0!			#DIV/0!		0.615526	#DIV/0!
b0082	eg11085	mraw, eck0083, jw0080, yabc	s-adenosyl-dependent methyltransferase activity on membrane-located		1.02651	#DIV/0!	0.87493	0.841845	0.0233946	0.901	0.891662	0.00660266	0.924121	1.03354	0.0773681
b0085	eg10621	mure, eck0086, jw0083	udp-n-acetylmuramoyl-l-alanyl-d-glutamate:meso-diaminopimelate		1.50116	#DIV/0!		1.15694	#DIV/0!	1.717	1.33898	0.267298		1.6149	#DIV/0!
b0086	eg10622	murf, eck0087, jw0084, mra	udp-n-acetylmuramoyl-tripeptide:d-alanyl-d-alanine ligase	0.81742	0.934159	0.0825469	1.11922	1.00025	0.0841226	1.144	1.24873	0.0740549		1.34478	#DIV/0!
b0088	eg10620	murd, eck0089, jw0086	udp-n-acetylmuramoyl-l-alanine:d-glutamate ligase (ec:6,3,2,9)		1.01311	#DIV/0!		0.913662	#DIV/0!	1.317	1.05515	0.185159		1.03451	#DIV/0!
b0090	eg10623	murg, eck0091, jw0088	n-acetylglucosaminyl transferase (ec:2,4,1,227)	1.09051	0.99009	0.0710085	1.09945	0.944289	0.109717	1.12	1.00646	0.0802836	0.982393	1.17317	0.134898
b0091	eg10619	murc, eck0092, jw0089	udp-n-acetylmuramate:l-alanine ligase (ec:6,3,2,8)	1.0377	1.13137	0.0662326	1.21086	1.33175	0.0854851	1.496	1.39244	0.0732274		1.55361	#DIV/0!
b0092	eg10214	ddlb, ddl, eck0093, jw0090	d-alanine:d-alanine ligase (ec:6,3,2,4)	1.19918	0.981083	0.154218	1.16042	1.02721	0.09419	1.268	1.15268	0.0815443	1.68038	1.25902	0.297949
b0094	eg10339	ftsa, diva, eck0095, jw0092	atp-binding cell division protein involved in recruitment of ftsk to	0.947363	1.15847	0.149276	1.27951	1.09613	0.129667	0.83	1.07057	0.170111	0.968403	1.14125	0.122222
b0095	eg10347	ftsz, eck0096, jw0093, sfib, sulb	gtp-binding tubulin-like cell division protein	0.939514	1.02882	0.0631513	0.948257	0.992405	0.0312173	0.989	0.999784	0.00762511	1.00113	1.03355	0.022928
b0096	eg10265	lpxc, asmb, eck0097, enva, jw0094	udp-3-o-acyl n-acetylglucosamine deacetylase (ec:3,5,1,-)	0.834756	0.856304	0.0152365	0.792912	0.753697	0.0277291	0.712	0.701037	0.00775194	0.843031	0.727079	0.0819906
b0098	eg10936	seca, azi, eck0099, jw0096, pea, prld	preprotein translocase subunit, atpase	0.986375	1.0749	0.0625933	0.958398	1.03615	0.054976	0.956	1.00001	0.0311192	0.957914	1.08101	0.0870438
b0099	eg10626	mutt, eck0100, jw0097, nuda	nucleoside triphosphate pyrophosphohydrolase, marked preference for			#DIV/0!			#DIV/0!			#DIV/0!	1.85199		#DIV/0!
b0102	eg12313	yacf, eck0102, jw0099	conserved protein	0.965632	1.07994	0.0808258	0.827334	0.928188	0.0713147	0.959	0.907423	0.0364704	1.09325	0.949029	0.101977
b0103	eg12312	coae, eck0103, jw0100, yace	dephospho-coa kinase (ec:2,7,1,24)			#DIV/0!	0.748992		#DIV/0!	0.636		#DIV/0!
b0104	eg10422	guac, eck0104, jw0101	gmp reductase (ec:1,7,1,7)		1.31195	#DIV/0!		2.01834	#DIV/0!	3.027	2.58603	0.31181		2.74579	#DIV/0!
b0109	eg11546	nadc, eck0108, jw0105	quinolinate phosphoribosyltransferase (ec:2,4,2,19)	0.945315	1.06991	0.0881033	0.967057	0.953093	0.00987367	0.898	0.874955	0.0162952	0.949469	0.916077	0.0236117
b0110	eg10041	ampd, eck0109, jw0106	n-acetyl-anhydromuranmyl-l-alanine amidase (ec:3,5,1,28)			#DIV/0!			#DIV/0!	0.977		#DIV/0!	1.20637		#DIV/0!
b0111	eg10042	ampe, eck0110, jw0107	predicted inner membrane protein	0.859612	1.15254	0.207133	0.500368	0.741791	0.170711		0.623006	#DIV/0!		0.546807	#DIV/0!
b0112	eg10084	arop, eck0111, jw0108	aromatic amino acid transporter		1.24432	#DIV/0!		1.489	#DIV/0!		1.35018	#DIV/0!		1.21487	#DIV/0!
b0113	eg11088	pdhr, acec, eck0112, gena, jw0109, yacb	dna-binding transcriptional dual regulator	1.02182	1.2006	0.126422	1.36186	1.15584	0.14568	1.567	1.3406	0.160086	1.96626	1.30538	0.467309
b0114	eg10024	acee, eck0113, jw0110	pyruvate dehydrogenase, decarboxylase component e1, thiamin-binding	1.11162	1.21044	0.0698755	1.05854	1.14581	0.0617141	1.18	1.15382	0.0185098	1.19229	1.20546	0.00931815
b0115	eg10025	acef, eck0114, jw0111	pyruvate dehydrogenase, dihydrolipoyltransacetylase component e2	1.04464	0.965655	0.0558508	1.1671	0.881006	0.202301	1.157	0.920433	0.167278	1.59552	0.950195	0.45631
b0116	eg10543	lpd, dhl, eck0115, jw0112, lpda	lipoamide dehydrogenase, e3 component is part of three enzyme	1.66472	1.35886	0.216278	1.84262	1.58483	0.18229	1.713	1.60183	0.0786087	1.498	1.47441	0.0166871
b0118	eg12316	acnb, eck0117, jw0114, yaci, yacj	bifunctional aconitate hydratase 2/2-methylisocitrate dehydratase	1.44499	1.22793	0.153487	1.18368	1.02177	0.114487	0.887	0.721419	0.117083	0.656335	0.548408	0.0763157
b0119	eg12605	yacl, eck0118, jw0115	conserved protein			#DIV/0!	1.03404		#DIV/0!	1.22		#DIV/0!
b0120	eg10962	sped, eck0119, jw0116	s-adenosylmethionine decarboxylase (ec:4,1,1,50)		1.52753	#DIV/0!		2.28194	#DIV/0!	3.312	3.0235	0.204002		3.20946	#DIV/0!
b0121	eg10963	spee, eck0120, jw0117	spermidine synthase (putrescine aminopropyltransferase)	1.3503	1.23951	0.0783441		1.58598	#DIV/0!	2.361	2.12906	0.164006		1.7588	#DIV/0!
b0122	eg11089	yacc, eck0121, gsps, jw0118	predicted protein	0.966539		#DIV/0!	0.879287	1.12866	0.176336	1.042		#DIV/0!	1.26786		#DIV/0!
b0123	eg12318	cueo, cuid, eck0122, jw0119, yack	multicopper oxidase (laccase)		0.761114	#DIV/0!		1.01304	#DIV/0!	1.451	1.22577	0.15926		1.04352	#DIV/0!
b0124	eg10369	gcd, eck0123, jw0120	glucose dehydrogenase (ec:1,1,5,2)	0.713824	0.737309	0.0166064	0.805838	0.846324	0.0286277	0.905	1.07239	0.118361	1.56638	1.47801	0.0624939
b0125	eg20098	hpt, eck0124, jw5009	hypoxanthine phosphoribosyltransferase (ec:2,4,2,8)	1.14925	1.26555	0.0822389	1.182	1.17916	0.00201293	1.292	1.50571	0.151115	1.9236	1.64806	0.194838
b0126	eg12319	can, eck0125, jw0122, yadf	carbonic anhydrase (ec:4,2,1,1)		1.08738	#DIV/0!		1.00892	#DIV/0!	1.291	1.08926	0.142649		1.12624	#DIV/0!
b0127	eg12320	yadg, eck0126, jw0123	predicted transporter subunit: atp-binding component of abc	1.00669	0.998101	0.0060726	0.999226	0.937346	0.0437558	0.874	0.849915	0.0170307	0.927338	0.861942	0.0462418
b0131	eg11747	pand, eck0130, jw0127	aspartate 1-decarboxylase (ec:4,1,1,11)		0.792586	#DIV/0!			#DIV/0!	2.191	1.43352	0.535619		1.83551	#DIV/0!
b0133	eg11746	panc, eck0132, jw0129	pantothenate synthetase (ec:6,3,2,1)	0.90353	0.974595	0.0502512	0.887367	0.83887	0.0342921	0.802	0.863721	0.0436431	0.868201	0.89071	0.0159166
b0134	eg11675	panb, eck0133, jw0130	3-methyl-2-oxobutanoate hydroxymethyltransferase (ec:2,1,2,11)	0.915869	0.988399	0.0512859	0.739561	0.85294	0.0801713	0.864	0.848263	0.0111279	0.828372	0.778282	0.0354189
b0143	eg10690	pcnb, eck0142, jw5808	poly(a) polymerase i (ec:2,7,7,19)	1.1506	1.13247	0.0128242	1.40749	1.43917	0.0224029	1.451	1.37255	0.0554759	1.43831	1.52083	0.0583498
b0145	eg10230	dksa, eck0144, jw0141, msma	dna-binding transcriptional regulator of rrna transcription, dnak	1.11686	1.16531	0.0342569	1.19264	1.38259	0.134315	1.398	1.32574	0.0510949	1.02377	1.27738	0.179334
b0147	eg12330	ligt, eck0146, jw5011, yadp	2'-5' rna ligase (ec:6,5,1,-)			#DIV/0!	0.842219		#DIV/0!	0.757		#DIV/0!	0.836716		#DIV/0!
b0149	eg10605	mrcb, eck0148, jw0145, pbpf, ponb	fused glycosyl transferase and transpeptidase (ec:2,4,1,129 3,4,-,-)	0.975335	1.04155	0.046824	0.811507	0.921204	0.077567	0.779	0.866544	0.0619028	0.636504	0.811458	0.123711
b0150	eg10302	fhua, eck0149, jw0146, t1, tona	ferrichrome outer membrane transporter		1.10235	#DIV/0!	1.26366	1.1785	0.0602172	1.277	1.29198	0.0105933	0.1445	1.20464	0.749632
b0154	eg10432	heml, eck0153, jw0150, popc	glutamate-1-semialdehyde aminotransferase (aminomutase) (ec:5,4,3,8)	1.03267	1.14592	0.0800782	1.26194	1.23187	0.0212648	1.397	1.36068	0.0256803	1.64015	1.41734	0.157554
b0156	eg12332	erpa, eck0155, jw0152, yadr	conserved protein	1.17363	1.21689	0.0305902	1.59339	1.18373	0.289676	1.675	1.47749	0.13966	2.24761	1.6015	0.456866
b0159	eg11090	mtn, eck0158, jw0155, mtnn, pfs, yada	5'-methylthioadenosine/s-adenosylhomocysteine nucleosidase	1.09541	1.09411	0.000922912	1.28033	1.16672	0.0803343	1.252	1.35851	0.0753137	1.80371	1.36096	0.313067
b0160	eg10225	dgt, eck0159, jw0156, opta	deoxyguanosine triphosphate triphosphohydrolase (ec:3,1,5,1)		0.890774	#DIV/0!	1.05707	0.853199	0.144158		0.85609	#DIV/0!	0.610016	0.924493	0.222369
b0161	eg10463	degp, eck0160, htra, jw0157, ptd	serine endoprotease (protease do), membrane-associated (ec:3,4,21,-)	1.20788	1.04837	0.112791	0.922235	0.855673	0.0470664	0.809	0.765817	0.0305348	0.794947	0.775708	0.0136038
b0163	eg12336	yaeh, eck0162, jw0159	conserved protein	0.804962	0.882428	0.0547766	0.664289	0.676261	0.00846589	0.517	0.570535	0.0378551	0.451761	0.506444	0.0386668
b0166	eg10207	dapd, eck0164, jw0161, ssa	2,3,4,5-tetrahydropyridine-2-carboxylate n-succinyltransferase		1.3504	#DIV/0!		1.5232	#DIV/0!	2.032	1.84032	0.135541		2.09503	#DIV/0!
b0167	eg11411	glnd, eck0165, jw0162	uridylyltransferase (ec:2,7,7,59)	0.966377	0.998057	0.0224017	0.899153	0.903562	0.00311752	0.788	0.791799	0.00268639	0.620229	0.746599	0.0893567
b0168	eg10570	map, eck0166, jw0163, pepm	methionine aminopeptidase (ec:3,4,11,18)	1.21021	1.11126	0.0699673	1.473	1.22032	0.178672	1.467	1.41166	0.0391284	2.11216	1.54909	0.398154
b0169	eg10901	rpsb, eck0168, jw0164	30s ribosomal subunit protein s2	1.01202	1.07338	0.0433892	1.5081	1.28021	0.161145	1.36	1.59171	0.163847	1.82873	1.66672	0.114554
b0170	eg11033	tsf, eck0169, jw0165	protein chain elongation factor ef-ts	1.0744	1.05111	0.016467	1.33599	1.21668	0.0843656	1.588	1.51914	0.0486929	1.99638	1.64218	0.250452
b0171	eg11539	pyrh, eck0170, jw0166, smba, umk	uridylate kinase (ec:2,7,4,-)		1.48099	#DIV/0!		1.6169	#DIV/0!	1.94	1.93509	0.00347471		2.028	#DIV/0!
b0172	eg10335	frr, eck0171, jw0167, rrf	ribosome recycling factor	0.880232	1.04635	0.117461	0.911884	1.01581	0.0734897	0.942	1.12971	0.132733	1.19565	1.1643	0.0221651
b0176	eg12436	rsep, ecfe, eck0175, jw0171, yael	zinc metallopeptidase (ec:3,4,24,-)		1.28188	#DIV/0!			#DIV/0!		1.22501	#DIV/0!
b0177	eg12676	bama, ecfk, eck0176, jw0172, omp85, yaet, yzzn, yzzy	conserved protein	1.0403	1.04828	0.00564766	1.07312	1.0178	0.039119	0.952	0.976456	0.0172927	0.96347	1.06448	0.0714224
b0178	eg10455	skp, eck0177, hlpa, jw0173, omph	periplasmic chaperone	1.02071	1.05513	0.0243349	0.94664	0.954695	0.0056964	0.907	1.0598	0.108045	1.14621	1.03271	0.0802577
b0179	eg10316	lpxd, eck0178, fira, jw0174, omsa, ssc	udp-3-o-(3-hydroxymyristoyl)-glucosamine n-acyltransferase	1.02809		#DIV/0!	1.00441	0.824809	0.126997	0.952	0.872058	0.0565279	0.887859		#DIV/0!
b0180	eg11284	fabz, eck0179, jw0175, saba, sefa, sfhc, yaea	(3r)-hydroxymyristol acyl carrier protein dehydratase (ec:4,2,1,-)	1.37402	1.38383	0.00693991	1.6185	1.74198	0.0873166	1.953	2.08247	0.0915497	2.45403	2.33314	0.0854813
b0181	eg10545	lpxa, eck0180, jw0176	udp-n-acetylglucosamine acetyltransferase (ec:2,3,1,129)	1.01592	0.959196	0.040112	0.769071	0.979152	0.14855	1.027	0.848754	0.126039	0.562466	0.750558	0.133001
b0182	eg10546	lpxb, eck0181, jw0177, pgsb	tetraacyldisaccharide-1-p synthase (ec:2,4,1,182)		1.01488	#DIV/0!	0.734323	0.802376	0.0481207	0.649	0.703552	0.0385741	0.568238		#DIV/0!
b0184	eg10238	dnae, eck0183, jw0179, polc, sdgc	dna polymerase iii alpha subunit (ec:2,7,7,7)		1.16937	#DIV/0!		1.15506	#DIV/0!		1.12342	#DIV/0!		1.1311	#DIV/0!
b0185	eg11647	acca, eck0184, jw0180	acetyl-coa carboxylase, carboxytransferase, alpha subunit	1.01212	1.02136	0.00653493	0.916837	0.882575	0.0242266	0.915	0.899949	0.0106427	1.13261	0.905681	0.16046
b0187	eg13224	yaer, eck0186, jw0182	predicted lyase	0.860513		#DIV/0!	0.856627		#DIV/0!	0.894		#DIV/0!	1.00562		#DIV/0!
b0188	eg13220	tils, eck0187, jw0183, mesj, yaen	trna(ile)-lysidine synthetase (ec:6,1,1,5)			#DIV/0!			#DIV/0!			#DIV/0!	0.991709	0.816677	0.123766
b0189	eg13221	rof, eck0188, jw0184, mesj, yaeo	modulator of rho-dependent transcription termination	1.08285		#DIV/0!	1.20585		#DIV/0!	1.265		#DIV/0!	1.41364		#DIV/0!
b0190	eg13223	yaeq, eck0190, jw0186	conserved protein		1.24121	#DIV/0!		1.20672	#DIV/0!	1.033		#DIV/0!	1.70468	1.58963	0.0813534
b0192	eg12137	nlpe, cutf, eck0192, jw0188	lipoprotein involved with copper homeostasis and adhesion	0.828803	0.862595	0.0238944	0.683556	0.750432	0.0472882			#DIV/0!	0.777741	0.704619	0.0517053
b0194	eg10770	pros, drpa, eck0194, jw0190	prolyl-trna synthetase (ec:6,1,1,15)	1.09152	1.19761	0.0750184	1.2877	1.28016	0.00532574	1.399	1.4201	0.014918	1.48021	1.55646	0.0539139
b0195	eg11503	yaeb, eck0195, jw0191	conserved protein			#DIV/0!	0.818131		#DIV/0!	1.067		#DIV/0!
b0196	eg11502	rcsf, eck0196, jw0192	predicted outer membrane protein, signal	0.809545	0.964551	0.109606	0.560635	0.959853	0.282289	0.596	0.876984	0.198686	0.574782	0.871928	0.210114
b0197	eg11504	metq, eck0197, jw0193, metd, yaec	dl-methionine transporter subunit	1.22541	1.09408	0.0928596	1.39768	1.12571	0.192311	1.485	1.29279	0.135915	1.11821	1.10512	0.0092553
b0198	eg11737	meti, eck0198, jw0194, metd, yaee	dl-methionine transporter subunit	1.01526		#DIV/0!	1.43708		#DIV/0!	1.707		#DIV/0!	0.981829		#DIV/0!
b0199	eg11621	metn, abc, eck0199, jw0195, metd	dl-methionine transporter subunit	1.11154	1.08649	0.0177136	1.64485	1.3498	0.208631	1.906	1.54617	0.254435	1.94211	1.84124	0.0713271
b0200	eg11736	gmhb, eck0200, gmbc, gmbx, jw0196, wcbn, yaed	d,d-heptose 1,7-bisphosphate phosphatase	1.3738	0.982013	0.277033	1.5018	1.03738	0.328396	1.214	1.02655	0.132549	1.74319	1.00248	0.523755
b0207	eg11648	dkgb, eck0207, jw0197, yafb	2,5-diketo-d-gluconate reductase b (ec:1,1,1,274)		0.987468	#DIV/0!		0.686456	#DIV/0!	0.419	0.487589	0.0484994	0.391847	0.336617	0.0390539
b0208	eg11649	yafc, eck0208, jw0198	predicted dna-binding transcriptional regulator	0.834289	0.815477	0.0133023	0.732709	0.672631	0.0424816	0.774		#DIV/0!	0.672862	0.557706	0.0814274
b0209	eg11650	yafd, eck0209, jw5017	conserved protein	0.783725	0.859662	0.0536954	0.666098	0.801357	0.0956427		0.683777	#DIV/0!	0.704298	0.690389	0.009835
b0212	eg13330	glob, eck0212, jw0202, yafr	predicted hydroxyacylglutathione hydrolase	0.831528	0.95967	0.0906105	0.456248	0.801661	0.244244	0.786	0.569073	0.15339	0.45485	0.495025	0.0284078
b0214	eg10860	rnha, cer, dasf, eck0214, hera, jw0204, rnh, sdra, sin	ribonuclease hi, degrades rna of dna-rna hybrids (ec:3,1,26,4)			#DIV/0!	0.974951		#DIV/0!
b0219	eg13334	yafv, eck0220, jw5019	predicted c-n hydrolase family amidase, nad(p)-binding		0.960968	#DIV/0!		0.970655	#DIV/0!	0.824	1.00347	0.126907	0.839365	0.942693	0.0730634
b0220	eg13547	ivy, eck0221, jw0210, ykfe	inhibitor of vertebrate c-lysozyme	0.995224	1.07592	0.0570617	0.840883	1.07532	0.165775	0.63	0.862158	0.164161	0.779894	0.948089	0.118932
b0221	eg13145	fade, eck0222, fadf, jw5020, yafh	acyl coenzyme a dehydrogenase (ec:1,3,99,3)	1.06314	1.10046	0.0263926	0.768738	0.873234	0.0738899	0.533	0.537963	0.00350923	0.153403	0.306442	0.108215
b0222	eg13146	lpca, eck0223, gmha, isn, jw0212, tfra, yafi	d-sedoheptulose 7-phosphate isomerase (ec:5,-,-,-)	1.0341	1.00457	0.0208802	0.934003	0.799346	0.0952172	0.851	0.79149	0.0420798	0.754809	0.670767	0.0594266
b0226	eg13142	dinj, eck0227, jw0216, sosa	predicted antitoxin of yafq-dinj toxin-antitoxin system	0.870086		#DIV/0!	0.734633		#DIV/0!	0.793		#DIV/0!	0.950466		#DIV/0!
b0237	eg10695	pepd, eck0238, jw0227, peph	aminoacyl-histidine dipeptidase (peptidase d) (ec:3,4,13,3)	1.18703	1.06676	0.0850465	1.2518	1.10828	0.101485	1.117	1.04321	0.0521764	1.10946	0.894763	0.151815
b0239	eg11091	frsa, eck0240, jw0229, yafa	hydrolase, binds to enzyme iia(glc)	0.610953	0.900984	0.205082	0.827987	0.783037	0.0317842	0.817	0.76712	0.0352708	0.826449	0.730432	0.0678944
b0240	eg11092	crl, eck0241, jw0230	dna-binding transcriptional regulator		1.30126	#DIV/0!		2.09557	#DIV/0!	2.563	2.30117	0.185141		2.4125	#DIV/0!
b0242	eg10768	prob, eck0243, jw0232, pro	gamma-glutamate kinase (ec:2,7,2,11)	1.22913	1.05214	0.125156	1.20355	1.00218	0.142388	1.193	0.915817	0.195998	1.046	1.00041	0.0322374
b0243	eg10767	proa, eck0244, jw0233, pro	gamma-glutamylphosphate reductase (ec:1,2,1,41)	1.13755	1.12863	0.00631095	0.866978	0.969059	0.072182	0.757	0.846227	0.0630933	0.549047	0.775365	0.160031
b0261	eg13343	mmum, eck0263, jw0253, yagd	cp4-6 prophage; s-methylmethionine:homocysteine methyltransferase	1.01387	0.886457	0.090092	0.784852	0.715879	0.0487709		0.565369	#DIV/0!	0.676431	0.580689	0.0676997
b0268	eg13344	yage, eck0269, jw0261	cp4-6 prophage; predicted lyase/synthase			#DIV/0!
b0272	eg13349	yagi, eck0273, jw0265	cp4-6 prophage; predicted dna-binding transcriptional regulator	1.82203	0.900708	0.651473	0.876366	0.759557	0.0825965	1.027	0.890357	0.0966212	0.937259	0.844262	0.065759
b0287	eg13560	yagu, eck0286, jw0281	conserved inner membrane protein		1.26465	#DIV/0!		1.50363	#DIV/0!	1.713	1.6186	0.0667532		2.24889	#DIV/0!
b0304	eg13580	ykgc, eck0303, jw5040	predicted oxidoreductase with fad/nad(p)-binding domain and	0.550643	0.632028	0.0575481	0.437414	0.449442	0.00850531	0.372	0.38548	0.00953157	0.336455		#DIV/0!
b0308	eg13584	ykgg, eck0307, jw5042	predicted transporter			#DIV/0!		0.935395	#DIV/0!
b0325	eg13595	yahk, eck0323, jw0317	predicted oxidoreductase, zn-dependent and nad(p)-binding	0.512389	0.640091	0.0902996	0.370353	0.398848	0.0201496	0.259	0.301388	0.0299727	0.206136	0.218632	0.00883566
b0329	eg13599	yaho, eck0327, jw0321	predicted protein	0.469533		#DIV/0!	0.278469	0.769382	0.347128	0.199	0.727974	0.374041	0.139556		#DIV/0!
b0337	eg11326	coda, eck0334, jw0328	cytosine deaminase (ec:3,5,4,1)	1.92242	1.50618	0.29433	3.34421	2.00456	0.94728	5.259	2.61969	1.86627		2.68483	#DIV/0!
b0346	eg20276	mhpr, eck0343, jw0337	dna-binding transcriptional activator, 3hpp-binding	1.37185	1.17071	0.142228	0.836557	0.782308	0.0383602	0.416	0.370103	0.0324538	0.228145	0.26353	0.0250216
b0354	eg13294	yail, eck0351, jw0345	nucleoprotein/polynucleotide-associated enzyme	1.07423	0.959281	0.0812793	1.26745	1.03891	0.161597	1.297	1.17741	0.0845655	1.47367	1.14532	0.232179
b0356	eg50010	frma, adhc, eck0353, jw0347	alcohol dehydrogenase class iii/glutathione-dependent formaldehyde	1.12725	0.961497	0.117208	0.86967	0.850274	0.0137147	0.705	0.885076	0.127333	0.760293	0.781879	0.0152636
b0357	eg13296	frmr, eck0354, jw0348, yain	regulator protein that represses frmrab operon	1.0096	1.02228	0.00897206	1.13872	1.10559	0.0234269	1.005	1.08361	0.0555866	1.26632	1.16406	0.0723098
b0369	eg10428	hemb, eck0366, jw0361, ncf	porphobilinogen synthase (ec:4,2,1,24)	1.28857		#DIV/0!	1.41167	0.742656	0.473063		0.75731	#DIV/0!	2.34872	0.646422	1.20371
b0378	eg13608	yaiw, eck0373, jw0369	predicted dna-binding transcriptional regulator	0.940245	0.86851	0.0507238	0.985453		#DIV/0!		0.827715	#DIV/0!			#DIV/0!
b0381	eg10213	ddla, eck0376, jw0372	d-alanine-d-alanine ligase a (ec:6,3,2,4)		1.00228	#DIV/0!		1.48286	#DIV/0!	2.235	1.81755	0.29518		2.29841	#DIV/0!
b0382	eg11256	irap, eck0377, jw0373, yaib	predicted protein	0.963003		#DIV/0!	0.890573		#DIV/0!	0.781		#DIV/0!
b0386	eg10769	proc, eck0381, jw0377, pro, pro2	pyrroline-5-carboxylate reductase, nad(p)-binding (ec:1,5,1,2)	0.703636	0.877764	0.123126	0.500551	0.721268	0.156071	0.618	0.578319	0.0280587	0.530615	0.61112	0.0569256
b0387	eg13176	yaii, eck0382, jw0378	conserved protein			#DIV/0!	1.42189		#DIV/0!			#DIV/0!	1.47237		#DIV/0!
b0388	eg10082	arol, eck0383, jw0379	shikimate kinase ii (ec:2,7,1,71)	1.33436	1.13783	0.138967	1.69199	1.09153	0.424588	1.426	1.11174	0.222213		1.06779	#DIV/0!
b0389	eg11093	yaia, eck0384, jw0380	predicted protein			#DIV/0!			#DIV/0!			#DIV/0!	0.668033		#DIV/0!
b0390	eg10083	arom, eck0385, jw0381	conserved protein	0.873418	0.70102	0.121904			#DIV/0!	0.459		#DIV/0!			#DIV/0!
b0393	eg12158	rdgc, eck0388, jw0384, yaid	dna-binding protein, non-specific	1.05231	1.00114	0.0361887	1.06625	0.975468	0.0641951	0.928	0.999605	0.0506326	1.19887	1.01019	0.133422
b0394	eg11288	mak, eck0389, jw0385, yajf	manno(fructo)kinase (ec:2,7,1,4)		0.838994	#DIV/0!	0.624169	0.680076	0.0395324	0.566	0.489411	0.0541567	0.325352	0.436511	0.0786014
b0397	eg10927	sbcc, eck0391, jw0387, rmua	exonuclease, dsdna, atp-dependent			#DIV/0!		0.777075	#DIV/0!		0.689301	#DIV/0!		0.744175	#DIV/0!
b0399	eg10728	phob, eck0393, jw0389, phorc	dna-binding response regulator in two-component regulatory system	0.827784		#DIV/0!	0.618365		#DIV/0!	0.909		#DIV/0!	0.602695		#DIV/0!
b0404	eg11095	acph, acpd, eck0398, jw0394, yajb	conserved protein	0.774591		#DIV/0!
b0405	eg10812	quea, eck0399, jw0395	s-adenosylmethionine:trna ribosyltransferase-isomerase (ec:5,-,-,-)	1.31882		#DIV/0!			#DIV/0!	1.623		#DIV/0!
b0406	eg10996	tgt, eck0400, jw0396, vacc	trna-guanine transglycosylase (ec:2,4,2,29)		1.18863	#DIV/0!	1.81649	1.48285	0.235918	2.536	1.95507	0.410779	2.97164	2.09307	0.621238
b0407	eg11096	yajc, eck0401, jw0397	secyeg protein translocase auxillary subunit	1.40531	1.14748	0.182315	1.37596	1.16925	0.146167	1.265	1.14523	0.0846883	0.547179	0.98542	0.309883
b0408	eg10938	secd, eck0402, jw0398	secyeg protein translocase auxillary subunit	1.02583	1.05942	0.0237535	1.22798	1.05175	0.124612	1.21	1.02271	0.132434	0.963799	1.08166	0.0833389
b0409	eg10940	secf, eck0403, jw0399	secyeg protein translocase auxillary subunit	0.961905		#DIV/0!		1.0522	#DIV/0!	0.943		#DIV/0!	0.775346		#DIV/0!
b0410	eg11097	yajd, eck0404, jw0400	conserved protein	1.31797	1.00528	0.221107	0.903008	0.863133	0.0281957	0.904	0.819898	0.0594688		0.562489	#DIV/0!
b0411	eg11035	tsx, eck0405, jw0401, nupa, t6rec	nucleoside channel, receptor of phage t6 and colicin k	0.898334	0.896391	0.00137384	0.884498	0.942691	0.041149	1.027	0.880495	0.103594	0.328428	0.953477	0.441977
b0412	eg12874	yaji, eck0406, jw5056	predicted lipoprotein	0.82012		#DIV/0!			#DIV/0!			#DIV/0!	0.73376		#DIV/0!
b0413	eg11320	nrdr, eck0407, jw0403, ribx, ybad	conserved protein	0.891614	1.04308	0.107103	0.845805	0.888714	0.0303412	0.843		#DIV/0!	0.903106	0.880983	0.0156435
b0414	eg11321	ribd, eck0408, jw0404, ribg, ybae	fused diaminohydroxyphosphoribosylaminopyrimidine deaminase and		0.997645	#DIV/0!	1.0612	0.924539	0.0966346		0.85603	#DIV/0!	0.875152	0.845204	0.0211771
b0415	eg11322	ribe, eck0409, jw0405, ribh, ybaf	riboflavin synthase beta chain (ec:2,5,1,9)	1.26361	1.24859	0.0106188	1.68549	1.51869	0.117948	1.717	1.58896	0.0905353	1.56288	1.60058	0.0266559
b0416	eg10666	nusb, eck0410, gronb, jw0406, ssad, ssyb	transcription antitermination protein	1.10311	1.09511	0.00565865	1.40206	1.18504	0.153459	1.404	1.29502	0.0770631	1.47137	1.3379	0.0943787
b0417	eg20227	thil, eck0411, jw0407	thiamin-monophosphate kinase (ec:2,7,4,16)	0.956742	0.910758	0.0325152	0.947712	0.91378	0.0239936	0.981	0.963071	0.0126776	0.803786	0.886934	0.0587946
b0419	eg13611	yajo, eck0413, jw0409	2-carboxybenzaldehyde reductase, function unknown	0.696486	0.775764	0.0560582	0.600457	0.533043	0.0476693	0.449	0.438717	0.00727089	0.36385	0.354054	0.006927
b0420	eg13612	dxs, eck0414, jw0410, yajp	1-deoxyxylulose-5-phosphate synthase, thiamine-requiring,	0.998233	1.00956	0.00801043	1.0002	0.948696	0.0364207	0.833	0.84176	0.00619435	0.722929	0.77014	0.0333833
b0421	eg10508	ispa, eck0415, jw0411	geranyltranstransferase (ec:2,5,1,10 2,5,1,1)	1.01371	1.07914	0.0462705	1.00636	1.05807	0.0365661	0.918	0.923582	0.00394703	0.885523	0.815135	0.049772
b0422	eg11098	xseb, eck0416, jw0412, yaje	exonuclease vii small subunit (ec:3,1,11,6)	0.985896	0.943492	0.029984	0.861648	0.796954	0.0457462	0.71	0.6801	0.0211427	0.843533	0.661868	0.128457
b0423	eg13273	thii, eck0417, jw0413, nuva, yajj, yajk	sulfurtransferase required for thiamine and 4-thiouridine		1.51108	#DIV/0!		2.29711	#DIV/0!	3.063	2.68583	0.266702		3.41587	#DIV/0!
b0424	eg13272	yajl, eck0418, jw5057, thij	conserved protein	1.02417	1.05804	0.0239537		1.09233	#DIV/0!	1.159	1.20414	0.031919	1.47443	1.20995	0.187013
b0426	eg13613	yajq, eck0420, jw5058	predicted nucleotide binding protein	0.826206	0.920916	0.0669703	0.729597	0.799387	0.0493488	0.72	0.851236	0.0927981	0.974326	0.829592	0.102342
b0431	eg10179	cyob, eck0425, jw0421	cytochrome o ubiquinol oxidase subunit i (ec:1,10,3,-)	1.65461	1.49688	0.111532	1.77094	1.80925	0.0270838	2.585	2.09203	0.348579	3.56362	2.35939	0.851518
b0432	eg10178	cyoa, eck0426, jw0422	cytochrome o ubiquinol oxidase subunit ii (ec:1,10,3,-)	1.59919	1.38126	0.1541	2.22662	1.49011	0.520789	2.163	1.64628	0.365378	3.16255	1.81308	0.954221
b0434	eg12182	yajg, eck0428, jw0424	predicted lipoprotein	1.194	1.14705	0.0331999	1.23884	1.05262	0.131678	1.08	1.16574	0.0606269	1.07087	1.00163	0.0489643
b0435	eg10125	bola, eck0429, jw5060	regulator of penicillin binding proteins and beta lactamase		1.1537	#DIV/0!		2.29026	#DIV/0!	1.34	1.76192	0.298339		2.53981	#DIV/0!
b0436	eg11003	tig, eck0430, jw0426	peptidyl-prolyl cis/trans isomerase (trigger factor)	1.02216	1.19925	0.125224	1.29682	1.3848	0.0622086	1.353	1.50726	0.109079	1.72278	1.62894	0.0663492
b0437	eg10158	clpp, eck0431, jw0427, lopp, wsea	proteolytic subunit of clpa-clpp and clpx-clpp atp-dependent serine	1.24911	1.05126	0.139895	1.30583	1.09813	0.146868	1.12	0.997745	0.0864476	1.34358	1.22327	0.0850734
b0438	eg10159	clpx, eck0432, jw0428, lopc	atpase and specificity subunit of clpx-clpp atp-dependent serine	1.32468	1.14144	0.129571	1.83647	1.4784	0.253197	1.975	1.61079	0.257537		1.76131	#DIV/0!
b0439	eg10542	lon, capr, deg, dir, eck0433, jw0429, lopa, muc	dna-binding atp-dependent protease la (ec:3,4,21,53)	0.926725	1.01774	0.0643598	1.00942	1.1902	0.127833	1.174	1.19913	0.0177703	1.02891	1.23816	0.147965
b0440	eg10467	hupb, dpea, eck0434, hopd, jw0430	hu, dna-binding transcriptional regulator, beta subunit	0.992222	0.988005	0.002982	0.856922	0.85305	0.00273773	0.657	0.654805	0.00155182	0.467924	0.548363	0.0568786
b0441	eg13249	ppid, eck0435, jw0431, ybau	peptidyl-prolyl cis-trans isomerase (rotamase d) (ec:5,2,1,8)	1.14279	1.0457	0.0686499	1.1735	1.02177	0.10729	1.109	0.940999	0.118795	0.958087	0.890184	0.0480148
b0443	eg13251	tesc, eck0437, jw0433, ybaw	thioesterase iii	0.669669	0.809049	0.0985567	0.287635	0.458186	0.120598	0.13	0.174593	0.0315319	0.0598044	0.0843119	0.0173294
b0444	eg13252	quec, eck0438, jw0434, ybax	predicted aluminum resistance protein	1.0068	1.00262	0.00295431	1.18584	1.15805	0.0196504	1.235	1.07686	0.11182	1.3308	1.16973	0.113889
b0450	eg12191	glnk, eck0444, jw0440, ybai	nitrogen assimilation regulatory protein for glnl, glne, and amtb			#DIV/0!			#DIV/0!	2.056		#DIV/0!
b0452	eg10995	tesb, eck0446, jw0442	acyl-coa thioesterase ii (ec:3,1,2,-)	0.774806	0.910625	0.0960388	0.632069	0.815093	0.129418	0.648	0.805757	0.111551	0.736418	0.811811	0.053311
b0453	eg13253	ybay, eck0447, jw0443	predicted outer membrane lipoprotein	0.616012	0.849142	0.164848	0.671881	1.1828	0.361272	0.716	1.1968	0.339975	0.565429	0.978016	0.291744
b0458	eg14238	ylac, eck0452, jw5063	predicted inner membrane protein	1.33878	1.3816	0.0302835	1.16284	1.20714	0.0313246	1.248	1.05517	0.136353	2.27546	1.34024	0.661302
b0459	eg14239	maa, eck0453, jw0448, ylad	maltose o-acetyltransferase (ec:2,3,1,79)	1.15779		#DIV/0!			#DIV/0!	0.632		#DIV/0!
b0460	eg10439	hha, eck0454, jw0449	modulator of gene expression, with h-ns	1.47077		#DIV/0!	1.56586		#DIV/0!	2.717		#DIV/0!	3.20308		#DIV/0!
b0462	eg11704	acrb, acre, eck0456, jw0451	multidrug efflux system protein	1.07908	1.28044	0.142385	0.988502	1.42649	0.309703	1.114	1.39716	0.200222	0.507006	1.31845	0.573779
b0463	eg11703	acra, eck0457, jw0452, lir, mb, mbl, mtca, sipb	multidrug efflux system	0.930584	1.02197	0.0646168	0.964376	1.00988	0.0321727	0.898	0.935424	0.0264628	0.660293	0.902584	0.171325
b0469	eg10051	apt, eck0463, jw0458	adenine phosphoribosyltransferase (ec:2,4,2,7)	1.19479	1.07099	0.0875365	1.29719	1.2343	0.0444743	1.558	1.5172	0.028849	2.10755	1.69973	0.288374
b0470	eg10245	dnax, dnaz, eck0464, jw0459	dna polymerase iii/dna elongation factor iii, tau and gamma subunits		1.01618	#DIV/0!	0.621508	0.961005	0.240061		0.82034	#DIV/0!	0.838326	0.79503	0.0306148
b0471	eg11100	ybab, eck0465, jw0460	conserved protein			#DIV/0!			#DIV/0!		1.06284	#DIV/0!		1.30349	#DIV/0!
b0472	eg10834	recr, eck0466, jw0461	gap repair protein			#DIV/0!
b0473	eg10461	htpg, eck0467, jw0462	molecular chaperone hsp90 family	0.938431	1.04784	0.0773607	0.958097	1.09666	0.0979803	1.049	1.17509	0.0891596	0.919477	1.19578	0.195374
b0474	eg10032	adk, dnaw, eck0468, jw0463, plsa	adenylate kinase (ec:2,7,4,3)		1.29882	#DIV/0!	1.06503	1.25245	0.132522	1.13	1.23527	0.074439	1.30492	1.46695	0.114572
b0478	eg12623	ybal, eck0472, jw0467, ylaa	predicted transporter with nad(p)-binding rossmann-fold domain		1.34609	#DIV/0!			#DIV/0!		1.66456	#DIV/0!
b0480	eg11060	usha, eck0474, jw0469	bifunctional udp-sugar hydrolase/5'-nucleotidase (ec:3,6,1,45)	0.803432	0.862213	0.041564	0.823355	0.974757	0.107058	0.714	0.97907	0.187433	0.74986	0.775686	0.0182614
b0481	eg12454	ybak, eck0475, jw0470	conserved protein		1.04236	#DIV/0!		1.07756	#DIV/0!	1.237	1.16782	0.0489172		1.516	#DIV/0!
b0483	eg13245	ybaq, eck0477, jw0472	predicted dna-binding transcriptional regulator	1.15735		#DIV/0!	1.21217		#DIV/0!	1.327	1.2744	0.0371941	2.18223	1.41807	0.540339
b0484	eg13246	copa, eck0478, jw0473, ybar	copper transporter (ec:3,6,3,4)	1.1101	1.20504	0.0671302	1.24877	1.28237	0.0237611	1.183	1.19011	0.00502772	0.906941	1.1633	0.181271
b0485	eg13247	ybas, eck0479, jw0474	glutaminase			#DIV/0!		0.983083	#DIV/0!		1.53853	#DIV/0!		2.03066	#DIV/0!
b0489	eg13258	qmca, eck0483, jw0478, ybbk	predicted protease, membrane anchored	0.956272	0.958046	0.00125388	1.08943	1.09416	0.00334244	0.878	0.939177	0.0432587	0.74986	1.02167	0.192198
b0490	eg13259	ybbl, eck0484, jw0479	predicted transporter subunit: atp-binding component of abc	1.04235	1.05309	0.00759796	1.10064	1.19115	0.0640012	1.364	1.24991	0.0806736	1.43713	1.3081	0.091235
b0492	eg13261	ybbn, eck0486, jw5067	predicted thioredoxin domain-containing protein	1.05373	1.02815	0.0180929	1.22682	1.12648	0.0709506	1.305	1.16633	0.0980551	1.24204	1.23254	0.00671742
b0493	eg13262	ybbo, eck0487, jw0482	predicted oxidoreductase with nad(p)-binding rossmann-fold domain	1.10082	1.09912	0.00119741	1.19294	1.17945	0.0095387	1.111	1.12036	0.00661713		1.26512	#DIV/0!
b0494	eg11542	tesa, apea, eck0488, jw0483, pldc	multifunctional acyl-coa thioesterase i and protease i and	1.01213		#DIV/0!	1.01199		#DIV/0!	0.915		#DIV/0!	0.868757		#DIV/0!
b0495	eg11657	ybba, eck0489, jw0484	predicted transporter subunit: atp-binding component of abc	1.08473	1.12073	0.0254536	0.801469	1.02353	0.157018	1.02	0.963834	0.0397151	0.875006	0.939234	0.0454159
b0506	eg13616	allr, eck0499, glxa3, jw0494, ybbu	dna-binding transcriptional repressor		1.09157	#DIV/0!		1.24783	#DIV/0!	1.676	1.35361	0.227965		1.55581	#DIV/0!
b0522	eg10796	purk, eck0515, jw0511, pure2	n5-carboxyaminoimidazole ribonucleotide synthase (ec:4,1,1,21)		1.1305	#DIV/0!		1.45513	#DIV/0!	2.033	2.05644	0.0165727		2.48806	#DIV/0!
b0523	eg10793	pure, ade, ade3, eck0516, jw0512, pur2	n5-carboxyaminoimidazole ribonucleotide mutase (ec:4,1,1,21)		1.38162	#DIV/0!		1.65117	#DIV/0!	2.668	2.19823	0.332176		2.64952	#DIV/0!
b0525	eg10758	ppib, eck0518, jw0514	peptidyl-prolyl cis-trans isomerase b (rotamase b) (ec:5,2,1,8)		1.05106	#DIV/0!	0.90479	1.05576	0.106752	0.928	1.19745	0.190532	1.24982	1.31737	0.047762
b0526	eg10196	cyss, eck0519, jw0515	cysteinyl-trna synthetase (ec:6,1,1,16)	1.05154	0.951446	0.0707771	1.30942	1.1128	0.139032	1.343	1.15887	0.130201	1.85518	1.29148	0.3986
b0528	eg12879	ybcj, eck0521, jw5070	predicted rna-binding protein	1.11319	1.16075	0.0336326	0.995911	1.28237	0.202556	1.453	1.52461	0.0506382	1.82802	1.59695	0.163389
b0529	eg10328	fold, ads, eck0522, jw0518	bifunctional 5,10-methylene-tetrahydrofolate	1.1321	1.18366	0.0364629	1.44713	1.31187	0.0956434	1.643	1.58457	0.0413146	1.58796	1.63094	0.0303923
b0565	eg10673	ompt, eck0557, jw0554	dlp12 prophage; outer membrane protease vii (outer membrane protein		1.14805	#DIV/0!		1.25767	#DIV/0!	1.435	1.31651	0.0837853		1.52902	#DIV/0!
b0570	eg13642	cuss, eck0562, jw5082, sils, ybcz	sensory histidine kinase in two-component regulatory system with	1.48145	1.05281	0.303094	0.914504	0.697809	0.153227	0.828	0.513661	0.222271		0.385649	#DIV/0!
b0571	eg13851	cusr, eck0563, jw0560, silr, ylca	dna-binding response regulator in two-component regulatory system	0.994881	1.05701	0.0439315	0.455203	0.721597	0.188369	0.663	0.517408	0.102949	0.424961	0.432694	0.00546811
b0572	eg14233	cusc, eck0564, ibeb, jw0561, silc, ylcb	copper/silver efflux system, outer membrane component	1.21758	1.12913	0.0625397	0.872453	0.814663	0.0408638	0.503	0.594698	0.0648405	0.303731	0.460525	0.11087
b0573	eg14234	cusf, cusx, eck0565, jw0562, silf, ylcc	periplasmic copper-binding protein	1.27464		#DIV/0!	1.14693		#DIV/0!	0.85		#DIV/0!	0.671737		#DIV/0!
b0574	eg14235	cusb, eck0566, jw0563, silb, ylcd	copper/silver efflux system, membrane fusion protein	1.38572	1.26709	0.0838802	1.14286	1.11245	0.0215007	0.748	0.943101	0.137958	0.475088	0.694511	0.155155
b0575	eg12367	cusa, eck0567, jw0564, sila, ybde	copper/silver efflux system, membrane component	1.29571	1.50123	0.145324	1.18974	1.29584	0.0750229		1.02049	#DIV/0!	0.51478	0.78999	0.194603
b0578	eg20151	nfsb, dpra, eck0570, jw0567, nfnb, nfsi, ntr	dihydropteridine reductase, nad(p)h-dependent, oxygen-insensitive	1.37269	1.23461	0.0976412	1.48076	1.25526	0.159453	1.59	1.39872	0.135255	1.88623	1.44489	0.312076
b0579	eg12619	ybdf, eck0571, jw5083	conserved protein	0.9228		#DIV/0!	0.939103		#DIV/0!	0.736		#DIV/0!	0.715458		#DIV/0!
b0581	eg13644	ybdk, eck0573, jw0570	gamma-glutamyl:cysteine ligase (ec:6,3,2,2)	0.577391	0.719812	0.100707		0.614229	#DIV/0!	0.414	0.439612	0.0181105			#DIV/0!
b0584	eg10293	fepa, cbr, cbt, eck0576, fep, feub, jw5086	iron-enterobactin outer membrane transporter	1.39901	1.08368	0.222978		1.21236	#DIV/0!	1.251	1.26584	0.01049		1.16456	#DIV/0!
b0592	eg10294	fepb, eck0585, jw0584	iron-enterobactin transporter subunit	1.03885		#DIV/0!		1.34287	#DIV/0!			#DIV/0!	1.1207	1.3189	0.140146
b0593	eg10261	entc, eck0586, fepf, jw0585	isochorismate synthase 1 (ec:5,4,4,2)			#DIV/0!			#DIV/0!	2.772		#DIV/0!
b0594	eg10263	ente, eck0587, jw0586	2,3-dihydroxybenzoate-amp ligase component of enterobactin synthase	0.945346		#DIV/0!	1.36603		#DIV/0!	1.317		#DIV/0!	1.21052		#DIV/0!
b0595	eg10260	entb, eck0588, entg, jw0587	isochorismatase (ec:3,3,2,1)	1.14609	1.05377	0.0652778	1.46545	1.25964	0.145526	1.324	1.0775	0.174305	1.29144	1.05954	0.163981
b0596	eg10259	enta, eck0589, jw0588	2,3-dihydro-2,3-dihydroxybenzoate dehydrogenase (ec:1,3,1,28)		1.14258	#DIV/0!		1.2727	#DIV/0!		1.4938	#DIV/0!		1.29779	#DIV/0!
b0598	eg10167	csta, eck0591, jw0590, ybdc	carbon starvation protein	1.2384		#DIV/0!	0.956138		#DIV/0!	0.564		#DIV/0!	0.107785		#DIV/0!
b0599	eg12692	ybdh, eck0593, jw0592	predicted oxidoreductase	1.40273	1.08219	0.22666	1.95061	1.50915	0.312159	2.141	1.83338	0.217521		1.44438	#DIV/0!
b0600	eg13531	ybdl, eck0594, jw0593	methionine aminotransferase, plp-dependent (ec:2,6,1,-)		1.21142	#DIV/0!		1.43777	#DIV/0!		1.28043	#DIV/0!		1.07161	#DIV/0!
b0604	eg13535	dsbg, eck0598, jw0597, ybdp	periplasmic disulfide isomerase/thiol-disulphide oxidase	0.879467	0.928375	0.0345829	1.12629	1.16266	0.0257206	1.179	1.34822	0.119659	1.23242	1.49157	0.183246
b0605	eg11384	ahpc, eck0599, jw0598, tpx	alkyl hydroperoxide reductase, c22 subunit (ec:1,11,1,15)	1.30955	1.13005	0.126921	1.22116	0.99964	0.156638	1.103	0.944277	0.112234	1.17484	0.840301	0.236556
b0606	eg11385	ahpf, eck0600, jw0599	alkyl hydroperoxide reductase, f52a subunit, fad/nad(p)-binding	1.08154	1.13585	0.038401	1.33592	1.25671	0.0560125	1.415	1.19384	0.156382	1.34506	1.18622	0.112314
b0607	eg12683	uspg, eck0601, jw0600, up12, ybdq, yzzu	universal stress protein up12	0.801426	0.961184	0.112966	0.828126	0.957748	0.0916566	0.701	0.916051	0.152064	0.632619	0.793129	0.113497
b0611	eg10856	rna, eck0604, jw0603, rnsa	ribonuclease i (ec:3,1,27,6)	0.911032	0.958574	0.0336171	0.938553	1.03862	0.0707613	0.814	1.06892	0.180257	1.15575	1.30405	0.104863
b0623	eg12179	cspe, eck0616, gica, jw0618, msmc	dna-binding transcriptional repressor	1.26228	1.12447	0.0974483	1.14845	1.16831	0.0140466	1.585	1.36854	0.15306	1.7937	1.29653	0.351553
b0628	eg11306	lipa, eck0621, jw0623, lip	lipoate synthase (ec:2,8,1,-)	1.21765	0.961109	0.181403	1.07797	0.842081	0.166796	1.075	0.853219	0.156823	1.1364	0.824716	0.220392
b0631	eg11592	ybed, eck0624, jw0626	conserved protein	0.816328	0.950471	0.0948534	0.738296	0.759807	0.0152106	0.953	0.66277	0.205224	0.963012	0.859896	0.0729137
b0632	eg10201	daca, eck0625, jw0627, pfv	d-alanyl-d-alanine carboxypeptidase (penicillin-binding protein 5)		1.10639	#DIV/0!		1.38101	#DIV/0!	1.809	1.49112	0.224773		1.759	#DIV/0!
b0633	eg10854	rlpa, eck0626, jw0628	minor lipoprotein		0.927747	#DIV/0!	1.17182	1.10356	0.0482654	1.039	1.11922	0.0567246	1.47277	1.39777	0.0530355
b0635	eg10606	mrda, eck0628, jw0630, pbpa	transpeptidase involved in peptidoglycan synthesis		1.19114	#DIV/0!		1.41254	#DIV/0!		1.38342	#DIV/0!		1.6011	#DIV/0!
b0636	eg11254	rlmh, eck0629, jw0631, ybea	23s rrna m(3)psi1915 pseudouridine methyltransferase; sam-dependent		1.10746	#DIV/0!	1.11039	1.10643	0.00280074	1.086	1.29824	0.150075	1.22804	1.36622	0.0977112
b0637	eg11255	ybeb, eck0630, jw5090	predicted protein	1.35557	1.34097	0.0103235	1.64988	1.79999	0.106143	2.6	2.20012	0.282759	4.09359	2.7173	0.973181
b0641	eg10855	lpte, eck0634, jw0636, rlpb	minor lipoprotein	0.825282	0.839506	0.0100575	0.747728	0.807619	0.0423491	0.685	0.737462	0.0370964	0.156	0.687172	0.375595
b0642	eg10532	leus, eck0635, jw0637	leucyl-trna synthetase (ec:6,1,1,4)	1.20522	1.16233	0.0303282	1.15536	1.23432	0.0558395	1.24	1.26802	0.0198099	1.15336	1.28015	0.0896528
b0643	eg12851	ybel, eck0636, jw0638	conserved protein	0.686513	0.817008	0.0922741	0.50874	0.602771	0.0664894	0.435	0.552043	0.0827622	0.345826	0.40014	0.0384062
b0651	eg12701	riha, eck0644, jw0646, ybek	ribonucleoside hydrolase 1 (ec:3,2,2,-)		1.11762	#DIV/0!	1.21266	1.08466	0.0905129	1.125	0.951151	0.12293	0.503752	0.706519	0.143378
b0652	eg12663	gltl, eck0645, jw0647	glutamate and aspartate transporter subunit		0.976414	#DIV/0!	0.887926	0.960613	0.0513973		0.687078	#DIV/0!		0.670619	#DIV/0!
b0653	eg12662	gltk, eck0646, jw0648	glutamate and aspartate transporter subunit	1.22584		#DIV/0!	1.02055		#DIV/0!
b0654	eg12661	gltj, eck0647, jw0649	glutamate and aspartate transporter subunit			#DIV/0!	1.10385		#DIV/0!			#DIV/0!	0.468313		#DIV/0!
b0655	eg12700	glti, eck0648, jw5092, ybej, yzzk	glutamate and aspartate transporter subunit	0.902569	0.893269	0.00657614	0.709097	0.849078	0.0989811	0.523	0.69873	0.12426	0.483246	0.521329	0.0269289
b0658	eg13654	ybex, corc, eck0650, jw0655	predicteed ion transport	1.14636	1.13315	0.00934388	1.37176	1.16337	0.147351	1.22	1.17185	0.0340477	1.15484	1.09526	0.0421258
b0660	eg13656	ybez, eck0652, jw0657, phol	predicted protein with nucleoside triphosphate hydrolase domain	0.896885	0.937999	0.0290719	1.08158	1.15896	0.0547182	1.137	1.22488	0.0621399	1.35803	1.2899	0.0481748
b0661	eg13657	miab, eck0653, jw0658, ylea	isopentenyl-adenosine a37 trna methylthiolase	1.42086	1.24844	0.121922	1.86234	1.63041	0.163999	2.303	1.98192	0.227037	3.09696	2.57142	0.371612
b0662	eg13658	ubif, eck0654, jw0659, yleb	2-octaprenyl-3-methyl-6-methoxy-1,4-benzoquinol oxygenase	0.828458	0.870345	0.0296187	0.707302	0.804725	0.0688886	0.838	0.76395	0.0523616	0.815792	0.782976	0.0232041
b0674	eg10092	asnb, eck0662, jw0660	asparagine synthetase b (ec:6,3,5,4)		1.29359	#DIV/0!		1.75865	#DIV/0!	2.291	1.98238	0.218225		2.06366	#DIV/0!
b0675	eg10634	nagd, eck0663, jw0661	ump phosphatase	1.02354	0.975853	0.0337175	0.963763	0.937658	0.0184594	1.011	0.87746	0.0944268	1.04872	0.923988	0.0881967
b0676	eg10636	nagc, eck0664, jw0662, nagr	dna-binding transcriptional dual regulator, repressor of	1.00775	1.08656	0.0557262		1.00863	#DIV/0!	0.903	0.915017	0.00849696	0.601122	0.849713	0.175781
b0677	eg10632	naga, eck0665, jw0663	n-acetylglucosamine-6-phosphate deacetylase (ec:3,5,1,25)			#DIV/0!		0.763006	#DIV/0!
b0678	eg10633	nagb, eck0666, glmd, jw0664	glucosamine-6-phosphate deaminase (ec:3,5,99,6)	0.752661	1.00682	0.179721	0.695576	0.921749	0.159929	0.575	0.832607	0.182156	0.445297	0.667273	0.15696
b0679	eg10635	nage, eck0667, jw0665, pstn, ptsn	fused n-acetyl glucosamine specific pts enzyme: iic, iib , and iia		1.10305	#DIV/0!	0.622693	0.937971	0.222935	0.435	0.614592	0.12699	0.106038	0.389629	0.200529
b0680	eg10390	glns, eck0668, jw0666	glutamyl-trna synthetase (ec:6,1,1,18)	1.08636	1.10946	0.0163347	1.2893	1.23819	0.0361423	1.411	1.3529	0.0410823	1.40904	1.3915	0.0124063
b0683	eg10359	fur, eck0671, jw0669	dna-binding transcriptional dual regulator of siderophore	0.8532	0.957692	0.0738872	0.811753	0.853494	0.0295154	0.675	0.837391	0.114828	0.792425	0.746389	0.0325522
b0684	eg10318	flda, eck0672, jw0671	flavodoxin 1	0.795422	0.984256	0.133526	0.756986	0.797654	0.0287569	0.709	0.872291	0.115464	0.923479	0.802592	0.0854804
b0685	eg11775	ybfe, eck0673, jw5816	lexa-regulated predicted protein	1.30436		#DIV/0!	1.28344		#DIV/0!	1.268		#DIV/0!	1.34103		#DIV/0!
b0686	eg11776	ybff, eck0674, jw0673	conserved protein	1.02736	1.06295	0.0251685	0.949923	1.03953	0.0633587	1.111	1.10448	0.00461033	1.00534	0.88214	0.0871125
b0687	eg12197	seqa, eck0675, jw0674	regulatory protein for replication initiation	1.00188	0.964554	0.0263949	0.870367	0.828822	0.0293765	0.863	0.789192	0.0521905	1.01357	0.857929	0.110057
b0688	eg12144	pgm, blu, eck0676, jw0675, pgma	phosphoglucomutase (ec:5,4,2,2)	1.02659	0.987297	0.0277854	1.01234	0.953382	0.0416898	0.896	0.867815	0.0199298	0.840792	0.801525	0.0277654
b0694	eg10517	kdpe, eck0682, jw5096	dna-binding response regulator in two-component regulatory system			#DIV/0!		0.51912	#DIV/0!
b0695	eg10516	kdpd, eck0683, jw0683, kac	fused sensory histidine kinase in two-component regulatory system		1.04565	#DIV/0!		0.691577	#DIV/0!		0.662489	#DIV/0!		0.657978	#DIV/0!
b0707	eg11108	ybga, eck0696, jw0697, tkp	conserved protein			#DIV/0!	0.977641		#DIV/0!			#DIV/0!	1.44779		#DIV/0!
b0710	eg13305	ybgi, eck0699, jw0700	conserved metal-binding protein	1.04786	0.994767	0.0375433	0.800402	0.910826	0.0780813	1.024	0.897468	0.0894714	0.786368	0.69973	0.0612619
b0711	eg13306	ybgj, eck0700, jw0701	predicted enzyme subunit			#DIV/0!	0.870337	1.09348	0.157789	1.194		#DIV/0!	0.797648		#DIV/0!
b0712	eg13307	ybgk, eck0701, jw0702	predicted enzyme subunit	1.1285	0.968274	0.1133	1.14889	1.00734	0.100086	0.925	0.887102	0.0267976	0.688359	0.79123	0.0727407
b0713	eg13308	ybgl, eck0702, jw0703	predicted lactam utilization protein			#DIV/0!		0.805151	#DIV/0!
b0720	eg10402	glta, eck0709, glut, icdb, jw0710	citrate synthase (ec:2,3,3,1)	1.33163	1.28479	0.0331217	1.19396	1.07462	0.0843851	1.048	0.990691	0.0405237	0.620383	0.683273	0.0444696
b0721	eg10933	sdhc, cyba, eck0710, jw0711	succinate dehydrogenase, membrane subunit, binds cytochrome b556	2.03411	1.36652	0.472063	2.07585	1.10296	0.687941	1.911	1.39693	0.363499	0.868541	0.875767	0.00510972
b0722	eg10934	sdhd, eck0711, jw0712	succinate dehydrogenase, membrane subunit, binds cytochrome b556	2.16459		#DIV/0!	2.19388		#DIV/0!	1.795		#DIV/0!	0.851122		#DIV/0!
b0723	eg10931	sdha, eck0712, jw0713	succinate dehydrogenase, flavoprotein subunit (ec:1,3,99,1)	1.61855	1.37523	0.17205	1.95885	1.57473	0.271615	1.719	1.53681	0.128828	0.994811	0.981087	0.00970458
b0724	eg10932	sdhb, eck0713, jw0714	succinate dehydrogenase, fes subunit (ec:1,3,99,1)		1.38472	#DIV/0!	1.67118	1.4408	0.162902	2.119	1.37405	0.526758	0.860639	0.917338	0.0400923
b0726	eg10979	suca, eck0714, jw0715, lys	2-oxoglutarate decarboxylase, thiamin-requiring (ec:1,2,4,2)		1.48007	#DIV/0!	1.73013	1.61118	0.0841114	1.86	1.77607	0.0593481	1.05046	1.39626	0.24452
b0727	eg10980	sucb, eck0715, jw0716	dihydrolipoyltranssuccinase (ec:2,3,1,61)	1.42031	1.25663	0.115737	1.8002	1.40329	0.280658	1.841	1.42232	0.29605	1.53543	1.16417	0.262519
b0728	eg10981	succ, eck0716, jw0717	succinyl-coa synthetase, beta subunit (ec:6,2,1,5)	1.43936	1.41011	0.0206867	1.5977	1.41212	0.131225	1.669	1.37417	0.208476	0.894849	0.930682	0.0253379
b0729	eg10982	sucd, eck0717, jw0718	succinyl-coa synthetase, nad(p)-binding, alpha subunit (ec:6,2,1,5)	1.82123	1.37302	0.316935	1.8276	1.42206	0.286756	1.842	1.35815	0.342133	1.05502	0.981819	0.0517607
b0730	eg11109	mngr, eck0718, farr, jw0719, ybgb	dna-binding transcriptional dual regulator, fatty-acyl-binding			#DIV/0!			#DIV/0!	1.013		#DIV/0!
b0733	eg10173	cyda, eck0721, jw0722	cytochrome d terminal oxidase, subunit i (ec:1,9,3,-)	1.05966	1.07879	0.0135263	0.932159	1.06728	0.0955447	0.742	0.800422	0.0413106	0.636297	0.696851	0.0428184
b0734	eg10174	cydb, eck0722, jw0723	cytochrome d terminal oxidase, subunit ii (ec:1,9,3,-)	1.14075	0.991869	0.105277	0.980859	0.810771	0.120271	0.724	0.663231	0.0429699	0.600491	0.529332	0.0503175
b0736	eg11110	ybgc, eck0725, jw0726	predicted acyl-coa thioesterase	1.06772	0.98788	0.0564537	1.0444	1.00867	0.0252625	1.073	0.907291	0.117174	1.1513		#DIV/0!
b0737	eg11010	tolq, eck0726, fii, jw0727, tolp	membrane spanning protein in tola-tolq-tolr complex	1.13515	1.23601	0.0713201	1.17132	1.15202	0.013652	1.198	1.21253	0.0102711	1.49716	1.5121	0.0105634
b0738	eg11011	tolr, eck0727, jw0728	membrane spanning protein in tola-tolq-tolr complex	1.21389	1.07868	0.0956069	1.26157	1.16035	0.0715727	1.195	1.21311	0.0128024		1.45788	#DIV/0!
b0740	eg11008	tolb, eck0729, jw5100	periplasmic protein	0.963898	1.04656	0.0584538	0.989882	1.06363	0.0521446	0.977	1.06164	0.059851	1.20304	1.24886	0.0323978
b0741	eg10684	pal, eck0730, excc, jw0731	peptidoglycan-associated outer membrane lipoprotein	1.00242	1.03712	0.0245412	1.08088	1.18993	0.0771099	1.175	1.27131	0.0681035	1.33535	1.32389	0.00810931
b0742	eg12854	ybgf, eck0731, jw0732	predicted protein	1.01193	0.929549	0.0582507	1.13575	0.996404	0.0985292	1.093	1.04174	0.0362476	1.26555	1.08296	0.129113
b0750	eg10630	nada, eck0739, jw0733, nica	quinolinate synthase, subunit a	1.84233	1.2073	0.449035	1.91283	1.15955	0.532644	1.884	1.13105	0.532413	2.14562	1.25728	0.62815
b0754	eg10079	arog, eck0743, jw0737	3-deoxy-d-arabino-heptulosonate-7-phosphate synthase, phenylalanine		1.42924	#DIV/0!		1.72823	#DIV/0!	3.221	2.30869	0.645104		3.19082	#DIV/0!
b0755	eg11699	gpma, eck0744, gpm, jw0738	phosphoglyceromutase 1 (ec:5,4,2,1)	0.822519	0.960704	0.0977117	0.642187	0.788266	0.103294	0.776	0.718406	0.040725	0.689334	0.697439	0.00573105
b0756	eg11698	galm, eck0745, jw0739	galactose-1-epimerase (mutarotase) (ec:5,1,3,3)	1.11118	0.872654	0.168666		0.924627	#DIV/0!	1.086	1.01824	0.0479168	1.17241	0.803038	0.261188
b0759	eg10362	gale, eck0748, gald, jw0742	udp-galactose-4-epimerase (ec:5,1,3,2)	1.00858	0.961202	0.0335004	0.752973	0.849432	0.0682074	0.813	0.816966	0.00280455	0.704747	0.720675	0.011263
b0760	eg11677	modf, chld, eck0749, jw0743, phra	fused molybdate transporter subunits of abc superfamily: atp-binding	1.21745	1.31872	0.0716074	1.32761	1.28215	0.0321482	1.27	1.36257	0.0654546	1.53463	1.42898	0.0747048
b0761	eg13227	mode, chld, eck0750, jw0744, modr	dna-binding transcriptional dual regulator	1.05093	0.904954	0.103219	1.00761	0.983331	0.0171675	0.951	0.840012	0.0784805	1.22976	0.90354	0.230672
b0763	eg12427	moda, eck0752, jw0746	molybdate transporter subunit		1.23179	#DIV/0!		1.53626	#DIV/0!	0.956	1.47906	0.369859	0.544057	1.19786	0.462306
b0765	eg10152	modc, chld, eck0754, jw0748, nard	molybdate transporter subunit (ec:3,6,3,29)		1.49627	#DIV/0!	0.564814	1.49271	0.656123		1.41053	#DIV/0!		0.965034	#DIV/0!
b0766	eg11239	ybha, eck0755, jw0749, modd	predicted hydrolase	2.59517	1.58525	0.71412		2.03049	#DIV/0!	3.296	2.03868	0.88906		2.63926	#DIV/0!
b0767	eg13231	pgl, blu, eck0756, jw0750, ybhe	6-phosphogluconolactonase (ec:3,1,1,31)	0.611829	0.761053	0.105517	0.61222	0.703118	0.0642745	0.497	0.789991	0.207176	0.606628	0.567659	0.0275554
b0772	eg12875	ybhc, eck0761, jw0755	predicted pectinesterase	1.1236	1.0394	0.0595417	1.18782	1.11131	0.0541029	1.178	1.06496	0.0799325	1.35878	1.19732	0.11417
b0773	eg11238	ybhb, eck0762, jw0756	predicted kinase inhibitor	0.609541	0.652611	0.0304547	0.540958	0.48546	0.0392427	0.494	0.544386	0.0356285	0.486668		#DIV/0!
b0774	eg10117	bioa, eck0763, jw0757	7,8-diaminopelargonic acid synthase, plp-dependent (ec:2,6,1,62)			#DIV/0!		1.48963	#DIV/0!		1.75766	#DIV/0!	1.96189	1.98511	0.0164218
b0778	eg10120	biod, eck0767, jw0761	dethiobiotin synthetase (ec:6,3,3,3)	1.3379		#DIV/0!		1.49077	#DIV/0!	1.515	1.39236	0.0867218		1.79505	#DIV/0!
b0779	eg11062	uvrb, dar-1, dar-6, eck0768, jw0762	excinulease of nucleotide excision repair, dna damage recognition	0.916789	0.829027	0.0620576	0.71771	0.766308	0.0343642	0.633	0.70273	0.0493066	0.55106	0.696629	0.102933
b0782	eg11596	moab, eck0771, jw0765	molybdopterin biosynthesis protein b	1.04707	1.02262	0.0172914	0.862459	0.978217	0.0818533	0.77	0.923903	0.108826	0.730155	0.852551	0.0865471
b0783	eg11666	moac, eck0772, jw0766	molybdopterin biosynthesis, protein c	0.96042	0.99141	0.0219137	1.21377	1.12017	0.0661873	0.93	1.20349	0.193385	0.821379	1.13228	0.21984
b0784	eg11597	moad, chlm, eck0773, jw0767	molybdopterin synthase, small subunit	0.985468	0.956814	0.0202616	0.843068	0.977823	0.0952864	1.012	1.07936	0.0476324	1.02494		#DIV/0!
b0785	eg11598	moae, eck0774, jw0768	molybdopterin synthase, large subunit	0.955173	1.02076	0.0463746	1.16801	1.06637	0.0718714	1.155	0.995401	0.112854	1.31987	1.06431	0.180707
b0790	eg13672	ybhp, eck0779, jw0773	predicted dnase			#DIV/0!	1.01277		#DIV/0!	1.031		#DIV/0!	0.758587		#DIV/0!
b0795	eg13315	ybhg, eck0784, jw0779	predicted membrane fusion protein (mfp) component of efflux pump,		0.885523	#DIV/0!	0.918106	0.957553	0.0278933		0.853909	#DIV/0!	0.836735	0.939234	0.0724777
b0800	eg11580	ybib, eck0789, jw0785	predicted transferase/phosphorylase	1.07787	1.06204	0.0111945	1.25003	1.20715	0.0303194	1.17	1.20543	0.0250532	1.22765	1.21184	0.0111752
b0801	eg11581	ybic, eck0790, jw0786	predicted dehydrogenase		1.40878	#DIV/0!		1.83998	#DIV/0!	2.283	1.92201	0.255256		2.17334	#DIV/0!
b0805	eg13317	fiu, eck0794, jw0790, ybil	predicted iron outer membrane transporter		1.4496	#DIV/0!		2.64327	#DIV/0!	3.73	3.70668	0.0164889		3.66693	#DIV/0!
b0807	eg13319	rlmf, eck0796, jw5107, ybin	23s rrna ma1618 methyltransferase, sam-dependent	1.10368		#DIV/0!	1.40476		#DIV/0!			#DIV/0!	1.87276	1.53542	0.238536
b0809	eg10389	glnq, eck0798, jw0794	glutamine transporter subunit	1.08043	0.951815	0.0909475	0.915046	0.814981	0.0707569	1.089	0.736604	0.249182	0.727763	0.502784	0.159084
b0810	eg10388	glnp, eck0799, jw0795	glutamine transporter subunit	1.37563		#DIV/0!	1.02294		#DIV/0!	0.745		#DIV/0!	0.293959		#DIV/0!
b0811	eg10386	glnh, eck0800, jw0796	glutamine transporter subunit		1.17845	#DIV/0!		1.17899	#DIV/0!	0.82	0.904604	0.059824	0.331165	0.685583	0.250611
b0812	eg11415	dps, eck0801, jw0797, pexb, vtm	fe-binding and storage protein	1.07279	1.2224	0.105791	1.03005	1.70502	0.477278	1.132	1.45527	0.228584	0.678761	1.06807	0.275285
b0814	eg12135	ompx, eck0803, jw0799, ybig	outer membrane protein	0.7897	0.988939	0.140883		1.09166	#DIV/0!	1.354	1.50358	0.10577		2.20632	#DIV/0!
b0817	eg13322	mntr, eck0807, jw0801, ybiq	dna-binding transcriptional regulator of mnth	1.12138	1.15539	0.0240551	1.05576	1.12721	0.0505275	1.151		#DIV/0!	1.40102		#DIV/0!
b0819	eg13324	ybis, eck0809, jw0803	l,d-transpeptidase linking lpp to murein	1.1038	0.973077	0.0924329	1.25374	1.08143	0.121841	1.323	1.23696	0.0608402	1.78712	1.48157	0.216057
b0820	eg13325	ybit, eck0810, jw0804	fused predicted transporter subunits of abc superfamily: atp-binding		1.03474	#DIV/0!	1.37253	1.19829	0.123204	1.331	1.31615	0.0105036	1.70227	1.50748	0.137739
b0821	eg13326	ybiu, eck0811, jw0805	predicted protein			#DIV/0!			#DIV/0!	1.507		#DIV/0!
b0822	eg13327	ybiv, eck0812, jw0806, suph	predicted hydrolase	1.1512	0.991091	0.113213		1.21527	#DIV/0!	1.507	1.37475	0.0935176		1.80344	#DIV/0!
b0825	eg13471	fsaa, eck0815, jw5109, mipb, ybiz	fructose-6-phosphate aldolase 1 (ec:4,1,2,-)			#DIV/0!	1.06055	1.06879	0.00582931		1.15312	#DIV/0!	1.26381	1.1212	0.100839
b0826	eg10154	moeb, chln, eck0816, jw0810	molybdopterin synthase sulfurylase		0.803048	#DIV/0!	1.57299	0.679496	0.631797			#DIV/0!	0.762412	0.596167	0.117553
b0827	eg10153	moea, bisb, chle, eck0817, jw0811, nare	molybdopterin biosynthesis protein	0.862947	1.0521	0.133753	1.03848	1.00329	0.0248856	1.01	1.07641	0.0469624	1.03675	1.01738	0.0137019
b0828	eg12407	iaaa, eck0818, jw0812, spt, ybik	l-asparaginase (ec:3,5,1,1)	0.966935	0.864468	0.072455	1.00605	0.906591	0.0703302	0.947	0.74493	0.142885	1.13874	0.762053	0.26636
b0829	eg13472	gsia, eck0819, jw5897, ylia	fused predicted peptide transport subunits of abc superfamily:	1.13411	1.1114	0.0160553	1.3157	1.2167	0.0699991	1.306	1.17388	0.0934199	1.14178	1.15583	0.00993726
b0830	eg13473	gsib, eck0820, jw5111, ylib	predicted peptide transporter subunit: periplasmic-binding component		0.876738	#DIV/0!	0.879716	0.923574	0.0310124	0.764	0.857191	0.0658962	0.907759	0.734038	0.122839
b0831	eg13474	gsic, eck0821, jw0815, ylic	predicted peptide transporter subunit: membrane component of abc	1.26769		#DIV/0!			#DIV/0!			#DIV/0!	0.87981		#DIV/0!
b0835	eg13478	rimo, eck0825, jw0819, ylig	predicted sam-dependent methyltransferase			#DIV/0!			#DIV/0!	2.421		#DIV/0!
b0838	eg13481	ylij, eck0828, jw0822	predicted glutathione s-transferase	0.803754	1.04989	0.174046	0.693255	1.02841	0.236993	0.882	0.876374	0.00397791	0.663903	0.733245	0.0490319
b0839	eg10203	dacc, eck0829, jw0823	d-alanyl-d-alanine carboxypeptidase (penicillin-binding protein 6a)	0.744622	0.835301	0.06412	0.74209	0.778967	0.0260755	0.638	0.695793	0.0408658	0.585178	0.63148	0.032741
b0844	eg13678	ybji, eck0834, jw5113	conserved protein	1.27497	1.18339	0.0647586	1.57823	1.43549	0.100927	1.478	1.4825	0.00318182	2.12389	1.58378	0.381918
b0849	eg10417	grxa, eck0840, grx, jw0833	glutaredoxin 1, redox coenzyme for ribonucleotide reductase (rnr1a)	0.911851		#DIV/0!	0.83048		#DIV/0!	1.172		#DIV/0!	1.25858		#DIV/0!
b0851	eg11261	nfsa, eck0842, jw0835, mda18, mdaa, snra, ybjb	nitroreductase a, nadph-dependent, fmn-dependent (ec:1,-,-,-)	1.05459	1.11297	0.0412817	0.931953	1.01684	0.0600249	1.121	0.976863	0.10192	1.01299	0.898522	0.08094
b0854	eg11629	potf, eck0845, jw0838	putrescine transporter subunit: periplasmic-binding component of abc	0.59039	0.748821	0.112027	0.445656	0.567229	0.0859651	0.333	0.530471	0.139633	0.321575	0.385098	0.0449175
b0855	eg11630	potg, eck0846, jw5818	putrescine transporter subunit: atp-binding component of abc	0.831137		#DIV/0!	0.767024	0.738806	0.0199529	0.562		#DIV/0!
b0860	eg11628	artj, eck0851, jw0844	arginine transporter subunit		1.30056	#DIV/0!		1.96969	#DIV/0!	1.585	2.54308	0.677466		3.55172	#DIV/0!
b0863	eg11625	arti, eck0854, jw0847	arginine transporter subunit	0.766308	0.8993	0.0940395	0.743731	1.17748	0.306707	0.872	1.35331	0.340339	0.769299	1.14664	0.266818
b0864	eg11624	artp, eck0855, jw0848	arginine transporter subunit			#DIV/0!	0.769163	0.757523	0.00823131	0.725	0.721006	0.00282403	0.918438	0.757507	0.113795
b0865	eg13685	ybjp, eck0856, jw0849	predicted lipoprotein	0.672705	0.848599	0.124376	0.620099	0.765021	0.102476	0.503	0.763041	0.183877	0.346631	0.63347	0.202826
b0866	eg13686	ybjq, eck0857, jw0850	conserved protein	0.847965	0.880317	0.0228758	0.702313	0.744621	0.0299167	0.577	0.660784	0.0592444	0.165561	0.562585	0.280738
b0867	eg13687	amid, eck0858, jw0851, ybjr	predicted amidase and lipoprotein	0.747609		#DIV/0!			#DIV/0!			#DIV/0!	0.503209		#DIV/0!
b0868	eg13688	ybjs, eck0859, jw5819	predicted nad(p)h-binding oxidoreductase with nad(p)-binding			#DIV/0!			#DIV/0!	0.925		#DIV/0!	0.928809		#DIV/0!
b0869	eg13689	ybjt, eck0860, jw5116	conserved protein with nad(p)-binding rossmann-fold domain		0.856093	#DIV/0!
b0870	eg13690	ltae, eck0861, jw0854, ltaa, ybju	l-allo-threonine aldolase, plp-dependent (ec:4,1,2,5)	1.38029	1.10785	0.192648	1.54169	1.25214	0.204737	1.419	1.16311	0.180939	1.69874	0.967561	0.51702
b0871	eg10754	poxb, eck0862, jw0855	pyruvate dehydrogenase (pyruvate oxidase), thiamin-dependent,	0.723541	0.709214	0.0101312	0.581176	0.606182	0.017682	0.475	0.544951	0.049463	0.324409	0.44833	0.0876255
b0876	eg13425	ybjd, eck0867, jw0860	conserved protein with nucleoside triphosphate hydrolase domain		0.93035	#DIV/0!	0.862316	0.765275	0.0686189			#DIV/0!		0.643326	#DIV/0!
b0880	eg11111	cspd, csph, eck0871, jw0864, ybja	cold shock protein homolog	0.730304	0.811079	0.0571166	0.470142	0.494801	0.017437	0.307	0.340077	0.023389	0.0980193	0.169224	0.0503493
b0881	eg14241	clps, eck0872, jw0865, ylja	regulatory protein for clpa substrate specificity	1.86293		#DIV/0!	1.573		#DIV/0!	1.737		#DIV/0!	1.99502		#DIV/0!
b0882	eg10156	clpa, eck0873, jw0866, lopd	atpase and specificity subunit of clpa-clpp atp-dependent serine	1.22849	1.21343	0.0106493	1.64407	1.47454	0.119876	1.726	1.57447	0.107146	1.81189	1.78794	0.016932
b0884	eg10504	infa, bypa1, eck0875, jw0867	translation initiation factor if-1	1.10468	1.1684	0.0450534	1.22684	1.33476	0.0763119	1.481	1.41347	0.0477511	1.73483	1.80254	0.0478738
b0886	eg10012	cydc, eck0877, jw0869, mdra, mdrh, surb, ycab	fused cysteine transporter subunits of abc superfamily: membrane	1.30145	1.0841	0.153687	1.15368	0.916469	0.167733	1.12	1.12254	0.00179748	0.926517	0.971938	0.0321177
b0887	eg11405	cydd, eck0878, htrd, jw0870	fused cysteine transporter subunits of abc superfamily: membrane	1.27401		#DIV/0!	1.12441		#DIV/0!	1.136		#DIV/0!	0.83566		#DIV/0!
b0888	eg11032	trxb, eck0879, jw0871	thioredoxin reductase, fad/nad(p)-binding (ec:1,8,1,9)		1.24126	#DIV/0!		1.28929	#DIV/0!	1.486	1.50052	0.0102678		1.55732	#DIV/0!
b0889	eg10547	lrp, alsb, eck0880, ihb, jw0872, livr, lrs, lss, lstr, mbf, oppi,	dna-binding transcriptional dual regulator, leucine-binding	0.930501	1.02423	0.0662774	0.801307	0.876643	0.0532707	0.766	0.781741	0.0111306	0.823219	0.840106	0.0119408
b0891	eg12684	lola, eck0882, jw0874, lpla, yzzv	chaperone for lipoproteins	1.04591	1.10848	0.0442435	1.19412	1.56361	0.261271	1.165	1.79077	0.442485	1.33902	2.20034	0.609045
b0892	eg12690	rara, eck0883, jw0875, ycaj	recombination protein		1.00478	#DIV/0!		1.26295	#DIV/0!		1.1961	#DIV/0!		1.11249	#DIV/0!
b0893	eg10947	sers, eck0884, jw0876	seryl-trna synthetase, also charges selenocysteinyl-trna with serine	0.932392	1.29683	0.257696	1.01665	1.47252	0.322348	1.096	1.40941	0.221617	1.04298	1.62019	0.408155
b0897	eg11241	ycac, eck0888, jw0880	predicted hydrolase	0.781074	0.734712	0.0327828	0.331249	0.397886	0.0471196	0.485	0.40113	0.0593047	0.383529	0.231005	0.107851
b0902	eg10028	pfla, act, eck0893, jw0885	pyruvate formate lyase activating enzyme 1 (ec:1,97,1,4)	0.916866	0.948706	0.0225144	0.775848	0.939512	0.115728	0.968	0.866737	0.071604	0.948737	0.867855	0.057192
b0903	eg10701	pflb, eck0894, jw0886, pfl	pyruvate formate lyase i (ec:2,3,1,54)	0.769035	0.887924	0.0840672	0.611533	0.612233	0.000495012	0.553	0.584052	0.0219569	0.454487	0.514458	0.0424058
b0905	eg13699	ycao, eck0896, jw0888	conserved protein	1.22123	1.13105	0.0637695		1.78926	#DIV/0!	2.791	2.31124	0.33924		3.05161	#DIV/0!
b0906	eg13700	ycap, eck0897, jw0889	conserved inner membrane protein			#DIV/0!
b0907	eg10946	serc, eck0898, jw0890, pdxc, pdxf	3-phosphoserine/phosphohydroxythreonine aminotransferase		1.30144	#DIV/0!		1.46825	#DIV/0!	1.702	1.59111	0.0784094		2.08403	#DIV/0!
b0908	eg10073	aroa, eck0899, jw0891	5-enolpyruvylshikimate-3-phosphate synthetase (ec:2,5,1,19)		1.04279	#DIV/0!		1.24703	#DIV/0!	1.605	1.46892	0.0962219		2.08364	#DIV/0!
b0910	eg11265	cmk, eck0901, jw0893, mssa, ycaf, ycag	cytidylate kinase (ec:2,7,4,14)	0.961944	0.90626	0.0393747	0.825837	0.808973	0.0119245	0.887	0.825024	0.0438237	1.06143	0.895388	0.117408
b0911	eg10900	rpsa, eck0902, jw0894, ssyf	30s ribosomal subunit protein s1	1.02439	1.0657	0.0292112	1.31336	1.33828	0.0176208	1.508	1.58637	0.0554158	1.59705	1.73723	0.0991242
b0912	eg10441	ihfb, eck0903, himd, hip, jw0895	integration host factor (ihf), dna-binding protein, beta subunit	0.7469	0.835759	0.0628335	0.65923	0.742308	0.0587446	0.617	0.646101	0.0205778	0.500726	0.641774	0.0997362
b0914	eg10613	msba, eck0905, jw0897	fused lipid transporter subunits of abc superfamily: membrane	1.05919	0.975182	0.0594032	0.979572	1.03153	0.0367409	1.068	1.05901	0.00635462	0.823735	1.08695	0.186123
b0917	eg14287	ycar, eck0908, jw0900	conserved protein	0.989714	1.08862	0.0699361	1.07922	0.97309	0.075046	1.303	0.966315	0.238072	1.63059	1.19172	0.310329
b0918	eg10519	kdsb, eck0909, jw0901	3-deoxy-manno-octulosonate cytidylyltransferase (ec:2,7,7,38)	1.17077	1.04725	0.0873439	1.27215	1.17331	0.0698914	1.337	1.29416	0.0302917	1.55969	1.40461	0.10966
b0919	eg13702	ycbj, eck0910, jw0902	conserved protein			#DIV/0!	0.515341		#DIV/0!
b0922	eg12165	mukf, eck0913, jw0905, kicb	involved in chromosome partioning, ca2+ binding protein	1.26633	1.01867	0.175129	0.977175	0.850101	0.0898551		0.823913	#DIV/0!		0.703277	#DIV/0!
b0923	eg11252	muke, eck0914, jw0906, kica, ycba	protein involved in chromosome partitioning	1.04074	0.961954	0.055711	0.77936	0.835913	0.0399894	0.963	0.783021	0.127264	0.8911	0.833164	0.0409667
b0925	eg11253	ycbb, eck0916, jw0908	murein l,d-transpeptidase		1.24533	#DIV/0!		1.78803	#DIV/0!	2.062	2.24835	0.131768		2.60643	#DIV/0!
b0927	eg13704	ycbl, eck0918, jw0910	predicted metal-binding enzyme	0.801268	0.931516	0.0920994	0.659516	0.708149	0.034389	0.638	0.671839	0.0239277	0.745672	0.715484	0.0213461
b0928	eg10096	aspc, eck0919, jw0911	aspartate aminotransferase, plp-dependent (ec:2,6,1,1)	1.63637	1.37324	0.186061	1.98567	1.44974	0.378956	1.618	1.33535	0.199867	1.52706	1.20551	0.227372
b0929	eg10671	ompf, cmlb, coa, cry, eck0920, jw0912, tolf	outer membrane porin 1a (ia;b;f)	1.65856	1.40269	0.180927	1.39657	1.01592	0.269164	1.11	1.07973	0.0214069		0.638629	#DIV/0!
b0930	eg10094	asns, eck0921, jw0913, lcs, tss	asparaginyl trna synthetase (ec:6,1,1,22)	1.20196	1.29864	0.0683588	1.39312	1.34143	0.0365561	1.477	1.26874	0.147261	1.46927	1.50009	0.0217985
b0931	eg10742	pncb, eck0922, jw0914	nicotinate phosphoribosyltransferase (ec:2,4,2,11)	1.24332	1.18739	0.0395443	1.26112	1.14258	0.0838211	1.258	1.03083	0.16063	1.44449	1.14135	0.214354
b0932	eg10696	pepn, eck0923, jw0915	aminopeptidase n (ec:3,4,11,2)	1.19457	1.03581	0.112257	1.17003	1.102	0.0481035	0.987	0.919246	0.047909	0.899584	0.851719	0.0338456
b0945	eg10807	pyrd, eck0936, jw0928	dihydro-orotate oxidase, fmn-linked (ec:1,3,3,1)		1.30391	#DIV/0!		2.1593	#DIV/0!	4.501	2.95898	1.09037		4.02784	#DIV/0!
b0947	eg13716	ycbx, eck0938, jw5126	predicted 2fe-2s cluster-containing protein		0.884012	#DIV/0!	0.759618	0.704687	0.0388416	0.632	0.578094	0.0381176	0.455214	0.474842	0.0138787
b0948	eg13717	rlml, eck0939, jw0931, ycby	23s rrna mg2445 methyltransferase, sam-dependent	1.08558	1.02293	0.0442947	1.02124	1.01508	0.00435759	1.151	1.0007	0.106279	1.02216	1.10745	0.060305
b0949	eg13134	uup, eck0940, jw0932, ycbh, ycbi	fused predicted transporter subunits of abc superfamily: atp-binding	1.19063	1.23243	0.029561	1.51065	1.48669	0.0169402	1.677	1.61271	0.045458	1.75274	1.89919	0.103556
b0952	eg13719	ymba, eck0943, jw5127	conserved protein	0.824524		#DIV/0!	0.833671		#DIV/0!	0.82		#DIV/0!	0.804591		#DIV/0!
b0953	eg50004	rmf, eck0944, jw0936	ribosome modulation factor	0.335061		#DIV/0!	0.157702		#DIV/0!	0.071		#DIV/0!
b0954	eg10273	faba, eck0945, jw0937	beta-hydroxydecanoyl thioester dehydrase (ec:4,2,1,60)	0.891787	0.896992	0.00368075	0.89763	0.943764	0.0326216	1.039	1.05327	0.0100915	0.766074	0.954092	0.132949
b0955	eg13718	ycbz, eck0946, jw0938	predicted peptidase		1.14279	#DIV/0!	1.0613	1.32616	0.187284	1.236	1.3437	0.0761577	1.008	1.32902	0.226992
b0956	eg12855	ycbg, eck0947, jw0939	conserved protein	0.930066	0.927398	0.00188699	0.871707	0.767077	0.0739845	0.786	0.62347	0.114926	0.599838	0.660139	0.0426397
b0957	eg10669	ompa, con, eck0948, jw0940, tolg, tut	outer membrane protein a (3a;ii*;g;d)	1.03863	1.14501	0.0752247	1.27019	1.36262	0.0653561	1.345	1.44544	0.0710241	1.11171	1.62444	0.362555
b0961	eg12306	yccf, eck0952, jw0944	conserved inner membrane protein		1.34689	#DIV/0!	1.29435	1.59014	0.20916	1.38	1.44161	0.0435673	0.741287	1.48757	0.5277
b0962	eg10426	held, eck0953, jw0945, srjb	dna helicase iv (ec:3,6,1,-)	0.97144	1.04993	0.0554973	1.07415	1.17335	0.0701427	1.021	1.07829	0.0405077	0.837266	1.08297	0.17374
b0963	eg12307	mgsa, eck0954, jw5129, mgs, yccg	methylglyoxal synthase (ec:4,2,3,3)	0.802486	0.91102	0.0767447	1.08758	1.07654	0.00781116		0.796474	#DIV/0!	0.766413	0.657462	0.0770396
b0965	eg13723	yccu, eck0956, jw5130	predicted coa-binding protein with nad(p)-binding rossmann-fold	0.730136	0.916014	0.131435	0.648285	0.9835	0.237033	0.567	0.754903	0.132867	0.561578	0.676419	0.0812046
b0967	eg13725	rlmi, eck0958, jw5898, yccw	23s rrna m(5)c1962 methyltransferase, sam-dependent	1.47203	1.26077	0.149381		1.38859	#DIV/0!	1.552	1.71884	0.117973	1.5727	1.5389	0.0238979
b0968	eg13726	yccx, eck0959, jw5131	predicted acylphosphatase	0.599165	0.701347	0.0722542	0.479815	0.536934	0.0403894	0.436	0.432925	0.0021744	0.32204	0.434122	0.0792539
b0969	eg12876	ycck, eck0960, jw0952, tuse	predicted sulfite reductase subunit	0.892703		#DIV/0!	0.968021		#DIV/0!	1.014		#DIV/0!	1.17282		#DIV/0!
b0995	eg12615	torr, eck0986, jw0980	dna-binding response regulator in two-component regulatory system		0.943953	#DIV/0!		0.957168	#DIV/0!			#DIV/0!		0.748393	#DIV/0!
b1000	eg12193	cbpa, eck0991, jw0985	curved dna-binding protein, dnaj homologue that functions as a	0.828898	0.829099	0.000142306	0.728566	0.772851	0.0313147	0.706	0.788279	0.05818	0.543507	0.861639	0.224953
b1002	eg10033	agp, eck0993, jw0987	glucose-1-phosphatase/inositol phosphatase (ec:3,1,3,10)	0.732908	0.835472	0.0725236	0.460893	0.462738	0.00130481	0.264	0.272241	0.00582737	0.139731	0.153662	0.00985069
b1003	eg12703	yccj, eck0994, jw0988	predicted protein	0.63504	0.641729	0.0047297	0.496843	0.713241	0.153016	0.575	0.765496	0.134701	0.615588	0.561565	0.0381999
b1004	eg11540	wrba, eck0995, jw0989	nad(p)h:quinone oxidoreductase	0.59363	0.773763	0.127373	0.554598	0.711364	0.110851	0.474	0.645875	0.121534	0.445885	0.55419	0.0765832
b1013	eg12301	rutr, eck1004, jw0998, ycdc	predicted dna-binding transcriptional regulator			#DIV/0!		1.03527	#DIV/0!		0.971632	#DIV/0!		1.10779	#DIV/0!
b1015	eg10802	putp, eck1006, jw1001, putc	proline:sodium symporter	1.16884		#DIV/0!
b1018	eg13861	efeo, eck1008, jw1003, ycdo	conserved protein		1.38784	#DIV/0!		1.9825	#DIV/0!	1.509	2.1266	0.436709		2.48321	#DIV/0!
b1033	eg13869	ghra, eck1019, jw5146, ycdw	2-ketoacid reductase (ec:1,1,1,79)	1.28849	1.25504	0.0236556	1.42821	1.09446	0.235996	1.293	1.22183	0.0503249	1.09507	1.17501	0.0565274
b1034	eg13870	ycdx, eck1020, jw1017	predicted zinc-binding hydrolase	1.00825	0.967095	0.0291	0.959945	1.02273	0.0443962	1.333	1.00292	0.2334	1.1189	0.858902	0.183844
b1035	eg13871	ycdy, eck1021, jw1018	conserved protein	1.3692	1.10211	0.188865		1.3912	#DIV/0!	1.5	1.52193	0.0155062	1.86235	1.62033	0.171132
b1045	eg13874	ymdb, eck1031, jw1032	conserved protein	0.661188	0.750118	0.0628831	0.52388	0.581004	0.0403929	0.429	0.478979	0.0353403	0.45401	0.410384	0.0308476
b1046	eg13875	ymdc, eck1032, jw5150	predicted hydrolase	0.747194		#DIV/0!	0.443345		#DIV/0!	0.353		#DIV/0!
b1048	eg11885	opgg, eck1034, jw1035, mdoa, mdog	glucan biosynthesis protein, periplasmic	1.5641	1.43479	0.0914337	1.3135	1.53353	0.155584	1.223	1.58414	0.255366	0.50944	1.501	0.701139
b1049	eg11886	opgh, eck1035, jw1037, mdoa, mdoh	glucan biosynthesis: glycosyl transferase	1.32911		#DIV/0!	1.05445		#DIV/0!			#DIV/0!	1.05005		#DIV/0!
b1051	eg11338	msyb, eck1037, jw1039	predicted protein	0.584333	0.794111	0.148335	0.491219	0.685908	0.137666	0.514	0.673287	0.112633	0.495228	0.477702	0.0123922
b1056	eg11820	ycei, eck1041, jw1043	predicted protein	0.99961	1.06262	0.0445565	0.973783	1.16642	0.136217	0.825	1.10991	0.201465	0.714176	0.887379	0.122473
b1059	eg12669	sola, eck1044, jw1046	n-methyltryptophan oxidase, fad-binding (ec:1,5,3,2)		1.10122	#DIV/0!		1.01941	#DIV/0!	1.275	1.05161	0.157962	1.45913	1.10733	0.248758
b1061	eg12670	dini, eck1046, jw1048	dna damage-inducible protein i			#DIV/0!	1.36049		#DIV/0!
b1062	eg10806	pyrc, eck1047, jw1049	dihydro-orotase (ec:3,5,2,3)		1.18019	#DIV/0!		1.23504	#DIV/0!	1.591	1.37825	0.150435		1.39464	#DIV/0!
b1063	eg11117	yceb, eck1048, jw1050	predicted lipoprotein	1.33622	1.11118	0.159129	1.64774	1.24892	0.28201	1.518	1.36105	0.110982	1.20217	1.40213	0.14139
b1064	eg12688	grxb, eck1049, jw1051	glutaredoxin 2 (grx2)	0.999778	1.05733	0.0406929	1.03599	1.20379	0.118655	1.206	1.15175	0.0383574	1.09999	1.07702	0.0162388
b1066	eg10851	rimj, eck1051, jw1053, tcp	ribosomal-protein-s5-alanine n-acetyltransferase (ec:2,3,1,128)	1.08001	1.09469	0.0103808	1.39659	1.51058	0.0805998	1.492	1.51101	0.0134441	1.65623	1.56814	0.0622881
b1067	eg11537	yceh, eck1052, jw1054	conserved protein	1.10531	1.03447	0.0500908	1.12267	1.06263	0.0424541	1.237	1.0775	0.112784	1.25749	1.16136	0.0679751
b1068	eg13879	ycem, eck1053, jw1055, mvim, mvis	predicted oxidoreductase with nad(p)-binding rossmann-fold domain	0.785796		#DIV/0!	0.667363		#DIV/0!	0.518	0.768832	0.177365	0.328432	0.642362	0.221982
b1084	eg10859	rne, ams, eck1069, hmp1, jw1071, smbb	fused ribonucleasee: endoribonuclease/rna-binding protein/rna	0.831374		#DIV/0!	0.901513		#DIV/0!	0.971		#DIV/0!	1.03887		#DIV/0!
b1086	eg11118	rluc, eck1071, jw1072, ycec	23s rrna pseudouridylate synthase (ec:4,2,1,70)	1.06124	1.11534	0.0382498		1.10481	#DIV/0!	1.159	1.09168	0.0476002	1.10294	1.23776	0.0953293
b1087	eg11438	ycef, eck1072, jw5155	predicted protein		0.878216	#DIV/0!	0.691806	0.735215	0.0306951	0.552	0.646159	0.0665803	0.517534	0.567532	0.0353536
b1088	eg11119	yced, eck1074, jw1074	conserved protein	1.07034	1.16445	0.0665392	1.29491	1.33866	0.0309369	1.263	1.43083	0.118671	1.69515	1.56912	0.089112
b1089	eg10890	rpmf, eck1075, jw1075	50s ribosomal subunit protein l32	1.05194	0.971985	0.0565353	1.20627	1.12253	0.0592091	1.519	1.40418	0.0811921	2.07123	1.60672	0.328459
b1090	eg11437	plsx, eck1076, jw5156	fatty acid/phospholipid synthesis protein		0.861397	#DIV/0!	0.81162	0.65753	0.108958	0.502	0.58175	0.0563917
b1091	eg10277	fabh, eck1077, jw1077	3-oxoacyl-	0.881138	1.07112	0.134341	0.896182	1.01502	0.0840309	0.898	0.977423	0.0561607	1.02979	1.05812	0.0200319
b1092	eg11317	fabd, eck1078, jw1078, tfpa	malonyl-coa-	0.982732	0.992432	0.0068588	1.06284	1.07237	0.00673471	1.1	1.01106	0.0628906	1.27371	1.07724	0.138923
b1093	eg11318	fabg, eck1079, jw1079	3-oxoacyl-	0.951299	1.00169	0.0356329	0.947809	1.11608	0.118988	1.129	1.14026	0.0079624	1.11781	1.33442	0.153163
b1094	eg50003	acpp, eck1080, jw1080	acyl carrier protein (acp)	0.407005	0.754646	0.24582	0.810283	0.749128	0.0432429	0.475	0.890481	0.293789	0.525362	0.686854	0.114192
b1095	eg12606	fabf, cvc, eck1081, fabj, jw1081, vtr	3-oxoacyl-	1.38169	1.0714	0.219411	1.52029	1.29987	0.155863	1.673	1.4088	0.186821	1.72981	1.45552	0.193949
b1096	eg11493	pabc, eck1082, jw1082	4-amino-4-deoxychorismate lyase component of para-aminobenzoate			#DIV/0!			#DIV/0!			#DIV/0!	0.679353		#DIV/0!
b1097	eg11494	yceg, eck1083, jw1083	predicted aminodeoxychorismate lyase	1.089	0.854098	0.1661	0.935478	0.828022	0.0759825	0.933		#DIV/0!			#DIV/0!
b1098	eg12302	tmk, eck1084, jw1084, ycfg	thymidylate kinase (ec:2,7,4,9)	0.93225	1.09064	0.112001	0.963286	1.11659	0.1084	1.057	1.24017	0.12952	1.46394	1.19186	0.192394
b1099	eg11500	holb, eck1085, jw1085	dna polymerase iii, delta prime subunit (ec:2,7,7,7)	0.957623	0.830963	0.0895617		0.781193	#DIV/0!		0.751569	#DIV/0!	0.826982	0.76463	0.0440896
b1100	eg12303	ycfh, eck1086, jw1086	predicted metallodependent hydrolase	1.06867	1.1068	0.0269559	1.16718	1.14826	0.0133782		1.22192	#DIV/0!	2.18635	1.40197	0.554641
b1101	eg10787	ptsg, car, cat, cr, eck1087, glca, jw1087, tgl, umg, umgc	fused glucose-specific pts enzymes: iib component/iic component	1.71588	1.55595	0.11309	2.10708	2.0309	0.0538634	2.047	2.24534	0.140247	0.596993	1.42656	0.58659
b1102	eg10306	fhue, eck1088, jw1088	ferric-rhodotorulic acid outer membrane transporter	0.898508		#DIV/0!
b1103	eg12172	hint, eck1089, jw1089, ycff	purine nucleoside phosphoramidase	1.09929	1.00864	0.0641001	1.09566	1.04523	0.0356591	1.108	1.02417	0.0592794	1.10488	0.947507	0.111281
b1104	eg13430	ycfl, eck1090, jw1090	predicted protein	0.83877		#DIV/0!		0.773783	#DIV/0!			#DIV/0!	0.484886		#DIV/0!
b1105	eg13431	ycfm, eck1091, jw5157	predicted outer membrane lipoprotein	0.753314	0.804519	0.0362079	0.598102	0.75813	0.113157	0.769	0.811864	0.0303094	0.690294	0.769214	0.0558051
b1107	eg13433	nagz, eck1093, jw1093, ycfo	beta n-acetyl-glucosaminidase (ec:3,2,1,52)	1.09915	1.04521	0.0381463	1.23186	1.14966	0.0581216	1.24	1.25645	0.0116323	1.60647	1.34199	0.18702
b1108	eg13434	ycfp, eck1094, jw5158	conserved protein	0.743513	0.869031	0.0887547	0.638574	0.805385	0.117953	0.611	0.756463	0.102858	0.696841	0.732154	0.0249698
b1109	eg10649	ndh, eck1095, jw1095	respiratory nadh dehydrogenase 2/cupric reductase	0.895056	0.913149	0.0127935		0.843074	#DIV/0!	1.096	0.986101	0.0777104	1.38596	1.39088	0.0034784
b1111	eg13435	ycfq, eck1097, jw5159	predicted dna-binding transcriptional regulator			#DIV/0!	0.651973	0.81393	0.114521
b1114	eg11619	mfd, eck1100, jw1100	transcription-repair coupling factor	0.964678	0.997816	0.0234324	0.87296	0.956419	0.0590144	0.966	0.917423	0.034349	1.05478	0.992239	0.0442221
b1116	eg13439	lolc, eck1102, jw5161, ycfu	outer membrane-specific lipoprotein transporter subunit			#DIV/0!		0.904419	#DIV/0!	1.002		#DIV/0!		0.970058	#DIV/0!
b1117	eg13440	lold, eck1103, jw5162, ycfv	outer membrane-specific lipoprotein transporter subunit	1.04413	0.978779	0.0462086	0.989317	0.947164	0.0298066	1.039	0.996354	0.0301553	1.41898	1.08842	0.233743
b1119	eg13442	nagk, eck1105, jw1105, ycfx	n-acetyl-d-glucosamine kinase (ec:2,7,1,59)	0.899008		#DIV/0!	1.17415		#DIV/0!	0.954		#DIV/0!
b1120	eg13443	cobb, eck1106, jw1106, ycfy	deacetylase of acetyl-coa synthetase, nad-dependent	1.09605	1.13727	0.0291472	1.24434	1.36375	0.0844391	1.061	1.24666	0.131281	1.06185	1.29768	0.16676
b1123	eg10752	potd, eck1109, jw1109	polyamine transporter subunit	0.85589	0.903083	0.03337	0.873639	1.04805	0.123329	0.771	1.07901	0.217799	0.704373	0.879108	0.123557
b1126	eg10749	pota, eck1112, jw1112	polyamine transporter subunit	1.16078	1.11216	0.034382	1.29343	1.24514	0.0341453	1.452	1.16748	0.201188	1.36487	1.53113	0.117563
b1127	eg11549	pept, eck1113, jw1113	peptidase t	0.868026	0.802937	0.0460248	0.852425	0.815686	0.0259788	0.828	0.732344	0.0676392	0.453762	0.539997	0.0609778
b1128	eg11430	ycfd, eck1114, jw1114	conserved protein	0.776634	0.970907	0.137372	0.794425	0.880287	0.0607139	0.851	0.794286	0.0401026	0.882302	0.812471	0.0493781
b1129	eg10732	phoq, eck1115, jw1115	sensory histidine kinase in two-compoent regulatory system with phop			#DIV/0!			#DIV/0!		0.840215	#DIV/0!
b1130	eg10731	phop, eck1116, jw1116	dna-binding response regulator in two-component regulatory system		1.0844	#DIV/0!	1.01318	1.21349	0.141639	1.195	1.09915	0.0677775	1.05607	1.04109	0.0105956
b1131	eg11314	purb, ade, eck1117, jw1117	adenylosuccinate lyase (ec:4,3,2,2)	1.02258	1.04008	0.0123806		1.17336	#DIV/0!	1.596	1.46965	0.089344		1.69089	#DIV/0!
b1132	eg11345	hfld, eck1118, hslz, jw5165, ycfc	predicted lysogenization regulator	1.01443	1.15911	0.102307	1.0741	1.11012	0.025468	0.962	0.982168	0.0142606	1.11233	1.03543	0.0543761
b1133	eg11344	mnma, asue, eck1119, jw1119, trmu, ycfb	trna (5-methylaminomethyl-2-thiouridylate)-methyltransferase		1.07566	#DIV/0!	1.07129	1.18662	0.0815506	0.846	1.10202	0.181033	1.21425	1.25192	0.0266315
b1134	eg13446	nudj, eck1120, jw1120, ymfb	bifunctional thiamin pyrimidine pyrophosphate hydrolase/thiamin		0.947897	#DIV/0!	0.981079	0.987368	0.00444682	1.07	1.02477	0.0319841	1.40443	1.22016	0.130297
b1135	eg13447	rlue, eck1121, jw1121, ymfc	16s rna u516 pseudouridine synthase (ec:4,2,1,70)			#DIV/0!		0.953122	#DIV/0!
b1136	eg10489	icd, eck1122, icda, icde, jw1122	e14 prophage; isocitrate dehydrogenase, specific for nadp+	1.59673	1.36593	0.163196	1.78856	1.46709	0.227316	1.662	1.21833	0.313724	1.52617	1.20316	0.228404
b1162	eg13886	ycge, eck1149, jw1149	predicted dna-binding transcriptional regulator			#DIV/0!		1.21078	#DIV/0!	1.391	1.52889	0.0975047	1.37823	1.32564	0.0371893
b1174	eg10598	mine, eck1162, jw1163, minb	cell division topological specificity factor		0.930561	#DIV/0!		0.899022	#DIV/0!	0.8	0.892415	0.065347	0.765563	0.822647	0.0403645
b1175	eg10597	mind, eck1163, jw1164, minb	membrane atpase of the minc-mind-mine system	0.922309	1.05415	0.0932231	0.850743	0.964198	0.0802247	0.755	0.823863	0.0486937	0.548409	0.752009	0.143967
b1176	eg10596	minc, eck1164, jw1165, minb	cell division inhibitor	0.988257	0.988096	0.000113531	1.1468	1.12266	0.0170695	1.264	1.00906	0.180268	1.2277	1.17357	0.0382759
b1178	eg13892	ycgk, eck1166, jw1167	predicted protein			#DIV/0!		1.40253	#DIV/0!	0.622	1.92605	0.922105		2.19796	#DIV/0!
b1179	eg13893	ycgl, eck1167, jw1168	conserved protein	1.20197	1.21377	0.00834618	1.28492	1.20455	0.0568338	1.305	1.20422	0.0712644	1.29427	1.32031	0.0184115
b1180	eg13894	ycgm, eck1168, jw1169	predicted isomerase/hydrolase	1.49758	0.838777	0.465843	0.917052	0.689653	0.160795		0.544904	#DIV/0!	0.815179		#DIV/0!
b1182	eg13243	hlye, clya, eck1170, hpr, jw5181, shea, ycgd	hemolysin e			#DIV/0!
b1185	eg11393	dsbb, dsbx, eck1173, iarb, jw5182, roxb, ycga	oxidoreductase that catalyzes reoxidation of dsba protein disulfide	1.54327		#DIV/0!	1.44323		#DIV/0!
b1186	eg11392	nhab, eck1174, jw1175	sodium:proton antiporter	1.76322		#DIV/0!
b1187	eg10281	fadr, dec, eck1175, jw1176, ole, oler, thdb	dna-binding transcriptional dual regulator of fatty acid metabolism	1.19561	1.01601	0.126998	0.977281	0.915651	0.043579	1.068	0.838473	0.1623	1.04615	0.848287	0.139908
b1188	eg11516	ycgb, eck1176, jw1177	conserved protein	0.549659	0.772405	0.157505	0.592063	0.993093	0.283571	0.509	0.89306	0.271571	0.401705	0.693176	0.206101
b1189	eg11407	dada, dadr, eck1177, jw1178	d-amino acid dehydrogenase (ec:1,4,99,1)	1.5208	1.34922	0.121323	1.58777	1.42582	0.114512	1.508	1.53763	0.0209517	0.745551	0.97014	0.158808
b1190	eg11408	dadx, alnb, dadb, eck1178, jw1179	alanine racemase 2, plp-binding (ec:5,1,1,1)	0.98587	0.99391	0.00568467	0.743515	0.752211	0.00614912	0.52	0.463011	0.0402974		0.280858	#DIV/0!
b1192	eg13898	ldca, eck1180, jw1181, ycgq	l,d-carboxypeptidase a (ec:3,4,17,13)	1.03555	1.00925	0.0185911	0.882658	0.921465	0.0274408	0.852	0.74203	0.0777604	0.840163	0.865849	0.0181623
b1193	eg13897	emta, eck1181, jw5821, mlte, sltz, ycgp	lytic murein endotransglycosylase e (ec:3,2,1,-)	1.15301	1.35733	0.14448	1.28302	1.25908	0.0169297	1.437	1.96528	0.373547	1.98943	1.91477	0.0527926
b1197	eg11017	trea, eck1185, jw1186, osma	periplasmic trehalase (ec:3,2,1,28)	0.447612	0.573503	0.0890188	0.254067	0.312067	0.0410122	0.166	0.231378	0.0462292	0.147195	0.168176	0.0148358
b1198	eg12399	dham, dhah, eck1186, jw5185, ptsd, ycgc	fused predicted dihydroxyacetone-specific pts enzymes: hpr		0.968741	#DIV/0!		1.22889	#DIV/0!	2.12	1.64366	0.336825		2.39522	#DIV/0!
b1199	eg13900	dhal, dhak2, eck1187, jw5186, ptsd, ycgs	dihydroxyacetone kinase, c-terminal domain	0.64162	0.803601	0.114538	0.586917	0.652964	0.0467022	0.706	0.706383	0.000270565	0.743914	0.768171	0.0171526
b1200	eg13901	dhak, dhak1, eck1188, jw5187, ptsd, ycgt	dihydroxyacetone kinase, n-terminal domain		0.836222	#DIV/0!	0.591217	0.574403	0.011889	0.548	0.552781	0.00338081	0.365442	0.356128	0.00658587
b1203	eg11404	ychf, eck1191, engd, gtp1, jw1194	predicted gtp-binding protein		1.23201	#DIV/0!		1.55686	#DIV/0!	2.016	1.72848	0.203305		1.97686	#DIV/0!
b1204	eg10785	pth, eck1192, jw1195, rap	peptidyl-trna hydrolase (ec:3,1,1,29)	0.972335	1.00009	0.0196251	1.09131	0.996273	0.0671997	1.171	1.11525	0.0394203	1.35662	1.23688	0.0846721
b1207	eg10774	prs, dnar, eck1195, jw1198, prsa	phosphoribosylpyrophosphate synthase (ec:2,7,6,1)	1.26439	1.12015	0.101995	1.40163	1.1189	0.199921	1.388	1.13127	0.181538	1.49094	1.18854	0.213827
b1208	eg11294	ispe, eck1196, ipk, jw1199, ychb	4-diphosphocytidyl-2-c-methylerythritol kinase (ec:2,7,1,148)		0.943951	#DIV/0!		0.941222	#DIV/0!		0.883369	#DIV/0!		0.886698	#DIV/0!
b1209	eg11293	lolb, eck1197, hemm, jw1200, ychc	chaperone for lipoproteins	0.950104	0.995086	0.0318069	1.14485	1.17393	0.0205647	1.102	1.10363	0.00115189	1.24256	1.13245	0.0778652
b1211	eg10761	prfa, eck1199, jw1202, sueb, uar	peptide chain release factor rf-1		1.11937	#DIV/0!		1.15862	#DIV/0!		1.35607	#DIV/0!		1.67646	#DIV/0!
b1215	eg10518	kdsa, eck1203, jw1206	3-deoxy-d-manno-octulosonate 8-phosphate synthase (ec:2,5,1,55)		1.01578	#DIV/0!		1.09529	#DIV/0!	1.212	1.05829	0.108687	1.24988	1.13772	0.0793126
b1217	eg12402	chab, eck1211, jw1208	predicted cation regulator	0.219887	0.461288	0.170696	0.326609		#DIV/0!	0.351		#DIV/0!	0.398843		#DIV/0!
b1219	eg12404	ychn, eck1213, jw1210	conserved protein	0.832173	0.710216	0.0862367	0.496136	0.430265	0.0465775	0.37	0.32868	0.0292174	0.360099	0.264216	0.0677997
b1221	eg10643	narl, eck1215, frdr, jw1212	dna-binding response regulator in two-component regulatory system	0.968339	1.21711	0.175905	1.26773	1.79161	0.370445	1.288	1.83733	0.388438	1.2149	1.60245	0.274044
b1232	eg11819	puru, eck1227, jw1220, tgs, ychi	formyltetrahydrofolate hydrolase (ec:3,5,1,10)	1.34082	1.30157	0.0277559		1.48599	#DIV/0!	1.921	1.89354	0.0194152		2.42453	#DIV/0!
b1235	eg12121	rssb, eck1230, hnr, jw1223, mvia, spre, vera, ychl	response regulator of rpos			#DIV/0!			#DIV/0!			#DIV/0!	0.7053		#DIV/0!
b1236	eg11319	galu, eck1231, jw1224, vera, ychd	glucose-1-phosphate uridylyltransferase (ec:2,7,7,9)	0.814009	0.988192	0.123166	0.799182	1.06084	0.185019	0.86	1.10393	0.172482	0.909994	1.2097	0.211927
b1237	eg10457	hns, b1, bgly, cur, drc, drdx, drs, eck1232, fimg, h1, hnsa, irk,	global dna-binding transcriptional dual regulator h-ns	0.959698	0.956889	0.0019866	0.920755	0.82388	0.0685008	0.79	0.808708	0.0132285	0.701888	0.691093	0.00763323
b1238	eg10994	tdk, eck1233, jw1226	thymidine kinase/deoxyuridine kinase (ec:2,7,1,21)	1.10647	1.12097	0.0102498	1.53561	1.42853	0.0757222		1.5779	#DIV/0!	2.11453	1.92	0.137556
b1241	eg10031	adhe, adhc, ana, eck1235, jw1228	fused acetaldehyde-coa dehydrogenase/iron-dependent alcohol	0.922525	1.07293	0.106353	0.869784	1.29869	0.303282	0.948	1.33474	0.273467	0.795292	1.05242	0.181818
b1243	eg10674	oppa, eck1237, jw1235	oligopeptide transporter subunit	1.11192	1.03581	0.0538178	1.32039	1.2631	0.0405116	1.264	1.26978	0.00408659	1.33598	1.23937	0.0683161
b1244	eg10675	oppb, eck1238, jw1236, stkb	oligopeptide transporter subunit	1.75434		#DIV/0!	2.10289		#DIV/0!	2.352		#DIV/0!	1.40351		#DIV/0!
b1245	eg10676	oppc, eck1239, jw1237, stkb	oligopeptide transporter subunit		1.30259	#DIV/0!	2.14887	1.82096	0.231874	1.752	2.02104	0.190241		2.41585	#DIV/0!
b1246	eg10677	oppd, eck1240, jw1238	oligopeptide transporter subunit	1.1253	1.25567	0.0921856	1.31585	1.18138	0.0950858	1.401	1.22896	0.121649	1.17126	1.25762	0.061067
b1247	eg10678	oppf, eck1241, jw1239	oligopeptide transporter subunit	1.24951	1.05417	0.138124	1.63485	1.44409	0.134887	1.921	1.6417	0.197495	2.01601	1.784	0.164052
b1249	eg11608	cls, eck1243, jw1241, nov, ycij	cardiolipin synthase 1 (ec:2,7,8,-)	1.00489	0.844933	0.113109	1.12497	0.922033	0.1435	1.001	0.853197	0.104512	0.607747	0.75567	0.104598
b1251	eg11607	ycii, eck1245, jw1243	predicted enzyme	1.54872	1.25991	0.204219	1.7598	1.41196	0.245959	1.53	1.40509	0.0883269	1.39392	1.15147	0.171437
b1253	eg11121	ycia, eck1247, jw1245	predicted hydrolase	0.967556	0.905907	0.0435922	1.11491	0.886545	0.161476	1.072	0.855253	0.153263	1.31084	1.09576	0.152083
b1255	eg11123	ycic, eck1249, jw1247	predicted inner membrane protein			#DIV/0!			#DIV/0!			#DIV/0!	0.90713		#DIV/0!
b1256	eg11124	ompw, eck1250, jw1248, ycid	outer membrane protein w	1.11572		#DIV/0!	0.708413	0.745863	0.0264813	0.39	0.442778	0.03732	0.057981	0.328236	0.191099
b1257	eg11125	ycie, eck1251, jw1249	conserved protein	0.395138	0.577465	0.128925	0.28484	0.342856	0.0410235	0.223		#DIV/0!	0.137123	0.168027	0.0218526
b1258	eg11126	ycif, eck1252, jw1250	conserved protein		0.758755	#DIV/0!		0.445924	#DIV/0!		0.374843	#DIV/0!		0.230052	#DIV/0!
b1261	eg11025	trpb, eck1255, jw1253	tryptophan synthase, beta subunit (ec:4,2,1,20)	1.26287	1.19325	0.0492278	1.48	1.2494	0.163055	1.939	1.58803	0.24817		1.88128	#DIV/0!
b1262	eg11026	trpc, eck1256, jw1254, trpf	fused indole-3-glycerolphosphate	1.05799	1.06754	0.00675778	1.16551	1.06971	0.0677407	1.565	1.33227	0.164566	1.91668	1.75816	0.112085
b1263	eg11027	trpd, eck1257, jw1255, trpgd	fused glutamine amidotransferase (component ii) of anthranilate		0.984284	#DIV/0!		1.07233	#DIV/0!	1.951	1.45745	0.34899		1.87762	#DIV/0!
b1264	eg11028	trpe, anth, eck1258, jw1256, tryd, tryp-4	component i of anthranilate synthase (ec:4,1,3,27)	1.33526	0.9966	0.23947		1.03141	#DIV/0!	1.969	1.42838	0.382275		1.91008	#DIV/0!
b1267	eg12967	ycio, eck1261, jw5196	conserved protein	0.84246	0.852394	0.00702434	0.701153	0.70419	0.00214793	0.654	0.684031	0.0212351	0.696994	0.67087	0.0184729
b1269	eg12433	rlub, eck1263, jw1261, ycil	23s rrna pseudouridylate synthase (ec:4,2,1,70)	1.26926	1.19942	0.0493898	1.48576	1.29276	0.136469	1.56	1.33123	0.161764	1.34258	1.4512	0.0768031
b1270	eg10130	btur, coba, eck1264, jw1262	cob(i)alamin adenolsyltransferase/cobinamide atp-dependent	1.06407	1.008	0.039644	0.98012	1.02015	0.0283021	0.877	0.857109	0.014065	0.765694	0.750357	0.0108455
b1271	eg11759	ycik, eck1265, jw1263	predicted oxoacyl-(acyl carrier protein) reductase, emrky-tolc	0.966504	0.983225	0.0118236	0.890421	0.920273	0.0211085	1.048	0.898414	0.105773	0.937975	0.835394	0.0725353
b1272	eg10956	sohb, eck1266, jw1264	predicted inner membrane peptidase	1.04251	1.26642	0.158326	1.34841	1.41428	0.0465756	1.464	1.50343	0.0278834	1.53043	1.6675	0.0969268
b1273	eg12868	ycin, eck1267, jw1265	predicted protein	0.925357	0.900954	0.0172554	0.87466	0.974747	0.0707719	0.881		#DIV/0!	1.0253		#DIV/0!
b1274	eg11013	topa, eck1268, jw1266, supx	dna topoisomerase i, omega subunit (ec:5,99,1,2)	0.871858	0.983456	0.0789114	0.931303	0.948354	0.0120565	0.885	0.935689	0.0358424	0.928378	1.02288	0.066821
b1275	eg10184	cysb, eck1269, jw1267	dna-binding transcriptional dual regulator,	1.14775	1.1076	0.0283907	1.65382	1.17971	0.335242	1.554	1.25587	0.210811	1.37181	1.18327	0.133315
b1276	eg11325	acna, acn, eck1271, jw1268	aconitate hydratase 1 (ec:4,2,1,3)	0.996592	0.929206	0.0476492	0.975715	0.836753	0.0982608	0.633	0.596741	0.0256391	0.542991	0.391521	0.107106
b1277	eg11331	riba, eck1272, jw1269	gtp cyclohydrolase ii (ec:3,5,4,25)	1.05105	1.06964	0.0131464	1.22791	1.13604	0.0649675	1.228	1.2472	0.0135762	1.56167	1.32656	0.166249
b1280	eg12691	ycim, eck1275, jw1272	conserved protein	0.877937	1.06222	0.13031	0.854072	0.840691	0.00946119	0.668	0.696081	0.0198564	0.50857	0.624747	0.0821491
b1281	eg10809	pyrf, eck1276, jw1273	orotidine-5'-phosphate decarboxylase (ec:4,1,1,23)	1.36887	1.34486	0.0169772		1.5885	#DIV/0!	2.154	2.06801	0.0608006		2.43863	#DIV/0!
b1282	eg11128	ycih, eck1277, jw1274	conserved protein	1.50304		#DIV/0!			#DIV/0!	2.077		#DIV/0!
b1284	eg13905	ycit, deot, eck1279, jw1276	predicted dna-binding transcriptional regulator	1.28556	1.11955	0.117389	1.02459	1.07984	0.039073	1.294	0.89667	0.280955	0.981055	0.857156	0.0876098
b1286	eg11620	rnb, eck1281, jw1279	ribonuclease ii (ec:3,1,13,1)		1.23877	#DIV/0!		1.40402	#DIV/0!	1.933	1.5908	0.241969		1.93673	#DIV/0!
b1287	eg14262	yciw, eck1282, jw5200	predicted oxidoreductase	1.13232	0.863197	0.190297	1.26675	0.807167	0.324971		0.862367	#DIV/0!	1.20005	0.861222	0.239585
b1288	eg11528	fabi, eck1283, envm, gts, jw1281, qmea	enoyl-	0.906881	0.992489	0.0605342	0.979211	0.977761	0.00102525	1.154	1.08432	0.0492684	1.5983	1.30305	0.20877
b1290	eg12305	sapf, eck1285, jw1283	predicted antimicrobial peptide transporter subunit	0.847243		#DIV/0!	0.834745		#DIV/0!	0.918		#DIV/0!
b1294	eg20254	sapa, eck1289, jw1287	predicted antimicrobial peptide transporter subunit		0.845276	#DIV/0!	0.841948	0.887794	0.0324182	0.951	0.741337	0.148254	0.70806	0.775319	0.0475596
b1297	eg13908	puua, eck1292, jw5201, ycjk	gamma-glu-putrescine synthase			#DIV/0!			#DIV/0!			#DIV/0!		1.3862	#DIV/0!
b1298	eg13909	puud, eck1293, jw1291, ycjl	gamma-glu-gaba hydrolase	1.60631	1.04881	0.394216	2.32035	1.58605	0.519228	1.747	1.32351	0.299456	1.2793	1.12969	0.105787
b1300	eg10036	puuc, aldh, eck1295, jw1293	gamma-glu-gamma-aminobutyraldehyde dehydrogenase, nad(p)h-dependent		2.39563	#DIV/0!		5.9328	#DIV/0!		5.33284	#DIV/0!		5.11428	#DIV/0!
b1304	eg10776	pspa, cog, eck1299, jw1297	regulatory protein for phage-shock-protein operon	1.22092	1.10762	0.0801157	1.14413	1.0111	0.0940682	1.459	0.828952	0.445511	1.09882	0.683974	0.293339
b1305	eg10777	pspb, eck1300, jw1298	dna-binding transcriptional regulator of psp operon	1.25254	1.22032	0.022788	1.36696	1.40355	0.0258716	1.314	1.1038	0.148636	1.01432	1.00853	0.00408883
b1321	eg13921	ycjx, eck1317, jw1314	conserved protein with nucleoside triphosphate hydrolase domain			#DIV/0!		0.770486	#DIV/0!			#DIV/0!		0.932373	#DIV/0!
b1323	eg11042	tyrr, eck1319, jw1316	dna-binding transcriptional dual regulator, tyrosine-binding	0.898294	0.8987	0.000287095	0.871701	0.920214	0.0343034	0.855	0.870134	0.0107017	0.839043	0.815049	0.0169665
b1324	eg12672	tpx, eck1320, jw1317, yzzj	lipid hydroperoxide peroxidase (ec:1,11,1,-)	1.34109	1.13993	0.14224	1.45384	1.1432	0.219655	1.388	1.29075	0.068764	1.60601	1.24992	0.251789
b1325	eg13228	ycjg, eck1321, jw1318, ycjh	l-ala-d/l-glu epimerase	0.942214	0.878896	0.0447727	0.667642	0.595483	0.0510242	0.478	0.49651	0.0130886	0.372147		#DIV/0!
b1326	eg13906	mpaa, eck1322, jw1319, ycji	murein peptide amidase a	1.12316		#DIV/0!	0.647421		#DIV/0!	0.799		#DIV/0!	0.503551		#DIV/0!
b1329	eg13376	mppa, eck1326, jw1322, ynah	murein tripeptide (l-ala-gamma-d-glutamyl-meso-dap) transporter		0.823866	#DIV/0!	0.83838	0.758484	0.056495	0.548	0.588065	0.0283303	0.448779	0.438099	0.00755167
b1333	eg11246	uspe, eck1329, jw1327, ydaa	stress-induced protein	0.975904	0.863982	0.0791409	0.802884	0.695712	0.0757819	0.739	0.593254	0.103058	0.576393	0.524567	0.0366465
b1334	eg10325	fnr, eck1330, jw1328, nira, nirr, ossa	dna-binding transcriptional dual regulator, global regulator of	1.06336	1.26592	0.143225	1.42953	1.50958	0.0566079	1.486	1.47387	0.00857513	1.59653	1.57301	0.0166303
b1335	eg10668	ogt, eck1331, jw1329	o-6-alkylguanine-dna:cysteine-protein methyltransferase			#DIV/0!			#DIV/0!			#DIV/0!	0.891514		#DIV/0!
b1340	eg13354	ydal, eck1337, jw1334	conserved protein			#DIV/0!			#DIV/0!			#DIV/0!	1.02456		#DIV/0!
b1341	eg13355	ydam, eck1338, jw5206	predicted diguanylate cyclase, ggdef domain signalling protein		1.13127	#DIV/0!	1.16817	1.29565	0.0901416	0.676	1.277	0.424973	0.575631	1.01196	0.308532
b1344	eg13357	ttca, eck1341, jw1338, ydao	predicted c32 trna thiolase		1.10569	#DIV/0!	1.73323	1.6298	0.0731366	3.076	1.86285	0.857826	4.13586	2.56829	1.10844
b1356	eg13360	racr, cohr, eck1354, jw1351, ydar	rac prophage; predicted dna-binding transcriptional regulator			#DIV/0!			#DIV/0!	0.866		#DIV/0!	0.722664		#DIV/0!
b1375	eg13373	ynae, eck1370, jw1369	rac prophage; predicted dna-binding transcriptional regulator			#DIV/0!	0.555281		#DIV/0!	0.388		#DIV/0!
b1376	eg12674	uspf, eck1371, jw1370, ynaf, yzzl	stress-induced protein, atp-binding protein		0.820026	#DIV/0!		0.451192	#DIV/0!	0.248	0.261924	0.00984582	0.112656	0.154929	0.0298911
b1378	eg13183	ydbk, eck1374, jw1372	fused predicted pyruvate-flavodoxin oxidoreductase: conserved	0.779837	0.948816	0.119486	0.684866	0.808157	0.0871798	0.67	0.748446	0.05547	0.604298	0.795599	0.13527
b1379	eg13181	hslj, eck1376, jw1374, ydbi	heat-inducible protein	0.829747		#DIV/0!	0.631372		#DIV/0!			#DIV/0!	1.07659	0.633119	0.313581
b1380	eg13186	ldha, eck1377, hslf, hsli, htph, jw1375	fermentative d-lactate dehydrogenase, nad-dependent (ec:1,1,1,28)	1.04714	0.875787	0.121167	1.06376	0.952944	0.0783604	0.935	0.910592	0.0172588	0.992688	0.740795	0.178115
b1381	eg13180	ydbh, eck1378, jw1376	predicted protein			#DIV/0!			#DIV/0!			#DIV/0!		0.591904	#DIV/0!
b1382	eg14298	ynbe, eck1379, jw1377	predicted lipoprotein	1.0037	1.0856	0.0579156	0.844871	1.0261	0.128146	0.902		#DIV/0!	0.499647	0.760616	0.184533
b1399	eg13746	paax, eck1396, jw1394, ydby	dna-binding transcriptional repressor of phenylacetic acid	0.820533	0.977133	0.110733	0.642631		#DIV/0!	0.572	0.577356	0.00378721	0.364654	0.451966	0.0617394
b1400	eg13747	paay, eck1397, jw1395, ydbz	predicted hexapeptide repeat acetyltransferase		0.455973	#DIV/0!	0.682968	0.750118	0.0474826			#DIV/0!	0.210312		#DIV/0!
b1406	eg11309	ydbc, eck1399, jw1403	predicted oxidoreductase, nad(p)-binding	0.684299	0.746468	0.0439598	0.258868	0.365197	0.0751864	0.38	0.238333	0.100173	0.176886	0.173343	0.00250501
b1412	eg12695	azor, acpd, eck1405, jw1409	nadh-azoreductase, fmn-dependent (ec:3,1,4,14)		1.34079	#DIV/0!		1.30086	#DIV/0!	1.33	1.14526	0.130633		1.26443	#DIV/0!
b1414	eg12110	ydcf, eck1407, jw1411	conserved protein		0.786247	#DIV/0!	0.418782	0.582773	0.115959	0.622	0.418711	0.143747	0.354007	0.35631	0.00162811
b1422	eg13752	ydci, eck1416, jw5226	predicted dna-binding transcriptional regulator		1.05048	#DIV/0!		1.0184	#DIV/0!	1.224	0.825794	0.281574	0.926101	0.624936	0.212956
b1423	eg13753	ydcj, eck1417, jw1419	conserved protein	0.528789	0.568825	0.0283102	0.122207	0.141936	0.0139508	0.052	0.052943	0.000666836	0.0259889		#DIV/0!
b1424	eg12859	opgd, eck1418, jw1420, mdod, ydcg, yzzz	glucan biosynthesis protein, periplasmic	1.01696	0.97796	0.0275754	0.944025	0.910257	0.0238771	0.77	0.888087	0.0835003	0.886703	0.734332	0.107742
b1426	eg12865	ydch, eck1419, jw5823	predicted protein	0.610797	0.600283	0.00743387	0.219674	0.130251	0.0632319	0.046	0.0448442	0.000817244		0.0213531	#DIV/0!
b1427	eg10853	riml, eck1420, jw1423	ribosomal-protein-l7/l12-serine acetyltransferase (ec:2,3,1,-)	0.826572		#DIV/0!			#DIV/0!	0.469	0.575911	0.0755976	0.403862		#DIV/0!
b1430	eg11884	tehb, eck1423, jw1426	predicted s-adenosyl-l-methionine-dependent methyltransferase	0.895128	1.13198	0.167478	1.25689	1.41392	0.111038	1.165	1.34283	0.125742	1.45281	1.43585	0.011996
b1431	eg13755	ydcl, eck1424, jw1427	predicted lipoprotein	0.609874	0.701515	0.0648	0.380868	0.384406	0.00250157	0.289	0.3181	0.0205771	0.211877	0.258448	0.0329302
b1438	eg13760	ydcq, eck1432, hicb, jw1433	predicted dna-binding transcriptional regulator			#DIV/0!			#DIV/0!			#DIV/0!	0.822441		#DIV/0!
b1440	eg13762	ydcs, eck1434, jw1435	predicted spermidine/putrescine transporter subunit		0.537589	#DIV/0!	0.110389	0.15546	0.03187	0.056	0.0675571	0.00817213	0.0162748	0.028897	0.00892527
b1441	eg13763	ydct, eck1435, jw1436	predicted spermidine/putrescine transporter subunit	0.48231	0.57927	0.068561			#DIV/0!			#DIV/0!			#DIV/0!
b1448	eg13770	ynca, eck1442, jw5233	predicted acyltransferase with acyl-coa n-acyltransferase domain	2.10934		#DIV/0!	1.85838	0.993154	0.61181	1.44	0.988886	0.318986	2.21088	1.16736	0.737881
b1449	eg13772	yncb, eck1443, jw5907	predicted oxidoreductase, zn-dependent and nad(p)-binding	0.710921	0.640634	0.0497006	0.460192	0.474079	0.00981941	0.397	0.423212	0.0185344	0.26289	0.328177	0.0461648
b1452	eg13775	ynce, eck1446, jw1447	conserved protein		1.05804	#DIV/0!		1.93103	#DIV/0!	2.387	2.26942	0.0831431		1.76687	#DIV/0!
b1462	eg13779	yddh, eck1456, jw1457	conserved protein	0.500449		#DIV/0!
b1464	eg11825	ydde, eck1458, jw1459	conserved protein			#DIV/0!		1.12396	#DIV/0!		0.966521	#DIV/0!	1.28196	1.03627	0.17373
b1479	eg10948	maea, eck1473, jw5238, sfca	malate dehydrogenase, (decarboxylating, nad-requiring) (malic	1.27575	1.18049	0.0673564	1.52578	1.36216	0.115698	1.622	1.45672	0.11687	1.34254	1.40726	0.0457683
b1480	eg11508	sra, eck1474, jw5962, rpsv	30s ribosomal subunit protein s22	0.809328	1.01439	0.144998	0.769394	1.10108	0.234535	0.84	0.954038	0.0806372	0.769279	0.985559	0.152933
b1482	eg10680	osmc, eck1476, jw1477	osmotically inducible, stress-inducible membrane protein	0.449076	0.663337	0.151505	0.286295	0.434085	0.104504	0.225	0.383491	0.11207	0.184077	0.236057	0.0367551
b1487	eg13790	ddpa, eck1481, jw5240, ydds	d-ala-d-a la transporter subunit		0.620349	#DIV/0!	0.262416	0.279755	0.0122608
b1490	eg13793	yddv, eck1484, jw5241	predicted diguanylate cyclase	0.516878	0.578471	0.043553		0.355022	#DIV/0!		0.239399	#DIV/0!		0.182399	#DIV/0!
b1492	eg12456	gadc, acsa, eck1486, jw1487, xasa	predicted glutamate:gamma-aminobutyric acid antiporter	0.418885	0.59378	0.12367	0.190468	0.247296	0.0401835		0.354246	#DIV/0!	0.188968	0.291651	0.0726078
b1493	eg11490	gadb, eck1487, jw1488	glutamate decarboxylase b, plp-dependent (ec:4,1,1,15)			#DIV/0!			#DIV/0!		0.553043	#DIV/0!
b1498	eg13796	yden, eck1492, jw5243	conserved protein	1.55541	2.6243	0.755816		2.94299	#DIV/0!	1.044	1.87608	0.588372		1.04822	#DIV/0!
b1511	eg13804	lsrk, eck1504, jw1504, ydev	autoinducer-2 (ai-2) kinase	0.47483	0.547087	0.0510933	0.137692		#DIV/0!	0.067		#DIV/0!			#DIV/0!
b1512	eg13805	lsrr, eck1505, jw1505, ydew	lsr operon transcriptional repressor		0.994447	#DIV/0!		0.427609	#DIV/0!			#DIV/0!		0.150803	#DIV/0!
b1513	eg13806	lsra, eck1506, ego, jw1506, ydex	fused ai2 transporter subunits of abc superfamily: atp-binding	0.85497	0.761278	0.0662503	0.76909	0.177724	0.418159	0.13		#DIV/0!			#DIV/0!
b1516	eg13809	lsrb, eck1509, jw1509, ynea	ai2 transporter	0.696808	0.908415	0.149629	0.197412	0.275064	0.0549076	0.045		#DIV/0!	0.0243408		#DIV/0!
b1517	eg13810	lsrf, eck1510, jw1510, yneb	putative autoinducer-2 (ai-2) aldolase	0.79481	0.785797	0.00637356	0.239522	0.203586	0.0254103			#DIV/0!	0.0644777		#DIV/0!
b1518	eg13811	lsrg, eck1511, jw1511, ynec	autoinducer-2 (ai-2) modifying protein lsrg	0.677812	0.712786	0.0247308			#DIV/0!			#DIV/0!			#DIV/0!
b1519	eg13812	tam, eck1512, jw1512, lsre, yned	trans-aconitate methyltransferase (ec:2,1,1,144)		0.728368	#DIV/0!		0.512673	#DIV/0!	0.462	0.41712	0.0317348	0.168883	0.306127	0.0970466
b1525	eg13817	sad, eck1518, jw5247, ynei	predicted aldehyde dehydrogenase (ec:1,2,1,24)		1.32157	#DIV/0!		1.76359	#DIV/0!		1.76687	#DIV/0!		1.72011	#DIV/0!
b1530	eg11435	marr, cfxb, eck1523, inar, jw5248, soxq	dna-binding transcriptional repressor of multiple antibiotic			#DIV/0!	1.8112		#DIV/0!
b1536	eg11644	ydei, eck1529, jw1529	conserved protein	0.59564		#DIV/0!			#DIV/0!			#DIV/0!	0.549135		#DIV/0!
b1538	eg10212	dcp, eck1531, jw1531	dipeptidyl carboxypeptidase ii (ec:3,4,15,5)	1.02959	1.03056	0.00068172	1.03224	0.966005	0.0468315	0.937	0.889344	0.0336976	1.02577	0.780907	0.173142
b1539	eg12345	ydfg, eck1532, jw1532	l-allo-threonine dehydrogenase, nad(p)-binding	1.05412	1.14776	0.066207	0.901977	1.04227	0.0992049	1.108	1.03219	0.0536087	0.824583	0.984159	0.112837
b1541	eg13838	ydfz, eck1534, jw1534	conserved protein			#DIV/0!			#DIV/0!	0.428		#DIV/0!
b1550	eg13837	gnsb, eck1544, jw5253, ydfy	qin prophage; predicted protein		1.12952	#DIV/0!	0.873109	1.12217	0.176113	0.804	0.982953	0.126539	0.813543	0.910062	0.0682489
b1563	eg11131	rele, eck1557, jw1555	qin prophage; toxin of the rele-relb toxin-antitoxin system	1.15707		#DIV/0!	1.27752		#DIV/0!	1.255		#DIV/0!	0.983172		#DIV/0!
b1564	eg10836	relb, eck1558, jw1556, rc	qin prophage; bifunctional antitoxin of the rele-relb	0.821114		#DIV/0!			#DIV/0!	0.831		#DIV/0!
b1570	eg10226	dica, eck1564, ftst, jw1562	qin prophage; predicted regulator for dicb	1.26552	0.934024	0.234401	0.898938		#DIV/0!			#DIV/0!		0.607902	#DIV/0!
b1584	eg12447	speg, eck1579, jw1576	spermidine n1-acetyltransferase (ec:2,3,1,57)	0.928186	1.25882	0.23379	1.16315	1.32381	0.113606	1.1	1.26181	0.114416	0.757788	1.35405	0.421622
b1586	eg13842	ynfd, eck1581, jw5259	predicted protein			#DIV/0!		0.64808	#DIV/0!
b1591	eg13847	dmsd, eck1586, jw5262, ynfi	twin-argninine leader-binding protein for dmsa and tora	1.16221	1.12957	0.0230772	1.23472	1.06344	0.121114	1.271	1.14151	0.0915598	1.82172		#DIV/0!
b1593	eg13849	ynfk, eck1588, jw5264	predicted dethiobiotin synthetase	0.898442		#DIV/0!	0.375027	0.581936	0.146307	0.452		#DIV/0!
b1594	eg13156	dgsa, eck1589, jw1586, mlc	dna-binding transcriptional repressor	2.18558	1.24486	0.665191	1.10535	0.666107	0.310593			#DIV/0!			#DIV/0!
b1602	eg10745	pntb, eck1597, jw1594	pyridine nucleotide transhydrogenase, beta subunit (ec:1,6,1,2)		1.3004	#DIV/0!		1.62871	#DIV/0!	1.866	1.74949	0.0823824		2.25589	#DIV/0!
b1603	eg10744	pnta, eck1598, jw1595	pyridine nucleotide transhydrogenase, alpha subunit (ec:1,6,1,2)		1.28888	#DIV/0!		1.47836	#DIV/0!	1.692	1.6178	0.0524647		1.92072	#DIV/0!
b1604	eg13929	ydgh, eck1599, jw1596	predicted protein	1.0551	1.01982	0.0249459	1.02261	1.10423	0.0577089	0.957	1.02911	0.0509922	0.864955	1.02683	0.114461
b1608	eg13190	rsta, eck1603, jw1600, urpt	dna-binding response regulator in two-component regulatory system	0.807158	0.858084	0.0360107	0.514542	0.615013	0.0710435	0.667	0.486013	0.127977	0.620671	0.49962	0.0855957
b1612	eg10356	fuma, eck1607, jw1604	fumarate hydratase (fumarase a), aerobic class i (ec:4,2,1,2)	1.79543	1.62648	0.119471	2.24805	2.18312	0.0459178	1.837	1.85389	0.0119401	1.06385	1.39051	0.230982
b1613	eg10566	mana, eck1608, jw1605, pmi	mannose-6-phosphate isomerase (ec:5,3,1,8)	1.10193	1.11846	0.0116885	1.16352	1.06976	0.0662995	1.115	1.0647	0.0355697	1.19992	1.06749	0.0936467
b1614	eg12457	ydga, eck1609, jw1606	conserved protein	0.807964	0.880647	0.0513948	0.813628	0.976255	0.114995	0.938	1.00552	0.0477413	0.867569	1.03384	0.117569
b1618	eg12667	uidr, eck1613, gusr, jw1610	dna-binding transcriptional repressor			#DIV/0!			#DIV/0!	0.998		#DIV/0!	1.00116		#DIV/0!
b1619	eg10425	hdha, eck1614, hsd, hsdh, jw1611	7-alpha-hydroxysteroid dehydrogenase, nad-dependent (ec:1,1,1,159)	0.572639	0.715363	0.100921	0.41178	0.672457	0.184327	0.527	0.562905	0.0253884	0.468899	0.571476	0.0725325
b1622	eg10564	maly, eck1617, jw1614	bifunctional beta-cystathionase, plp-dependent/regulator of maltose		1.07964	#DIV/0!		1.16085	#DIV/0!
b1623	eg10030	add, eck1618, jw1615	adenosine deaminase (ec:3,5,4,4)	1.07325	0.783171	0.205119	0.730509	0.632669	0.0691833	0.572	0.50606	0.0466268	0.507558	0.319535	0.132953
b1624	eg13931	ydgj, eck1619, jw5265	predicted oxidoreductase		0.8412	#DIV/0!	0.309647	0.483913	0.123225		0.365532	#DIV/0!		0.299004	#DIV/0!
b1631	eg13937	rsxg, eck1627, jw1623, rnfg, ydgp	predicted oxidoreductase	1.32875		#DIV/0!	1.35916		#DIV/0!	1.487		#DIV/0!	1.39349		#DIV/0!
b1633	eg10662	nth, eck1629, jw1625	dna glycosylase and apyrimidinic (ap) lyase (endonuclease iii)			#DIV/0!			#DIV/0!			#DIV/0!		1.43294	#DIV/0!
b1635	eg12613	gst, eck1631, jw1627	glutathionine s-transferase (ec:2,5,1,18)	0.843408	1.02759	0.130235	0.758484	0.936802	0.12609	0.669	0.81538	0.103506	0.683823	0.725088	0.0291784
b1636	eg13940	pdxy, eck1632, jw1628, ydgs	pyridoxal kinase 2/pyridoxine kinase (ec:2,7,1,35)			#DIV/0!		0.973324	#DIV/0!		1.31753	#DIV/0!		1.27355	#DIV/0!
b1637	eg11043	tyrs, eck1633, jw1629	tyrosyl-trna synthetase (ec:6,1,1,1)	1.12637	1.14056	0.0100315	1.23116	1.19928	0.022548	1.55	1.25979	0.205206	1.50962	1.46329	0.0327603
b1638	eg11487	pdxh, eck1634, jw1630	pyridoxine 5'-phosphate oxidase (ec:1,4,3,5)	0.9863	1.1064	0.0849239	1.03522	0.972544	0.0443211	1.15	0.988237	0.114384	1.14164	1.05045	0.0644763
b1639	eg11488	mlic, eck1635, jw1631, ydha	predicted lipoprotein	1.18954		#DIV/0!	0.815392		#DIV/0!			#DIV/0!	0.771986		#DIV/0!
b1640	eg13942	anmk, eck1636, jw1632, ydhh	conserved protein	0.981654	1.07199	0.0638775	0.680361	0.762626	0.0581703	0.424	0.572114	0.104732	0.473279	0.589104	0.0819009
b1641	eg13409	slyb, eck1637, jw1633	outer membrane lipoprotein	0.845412	1.24019	0.27915	0.889701	1.06151	0.121488	0.77	1.13688	0.259421		1.11404	#DIV/0!
b1642	eg13408	slya, eck1638, jw5267	dna-binding transcriptional activator	1.0323	1.05535	0.0163041	1.13685	1.10323	0.0237722	1.025	1.02911	0.00290898	1.21325	1.01709	0.138705
b1646	eg13419	sodc, eck1642, jw1638	superoxide dismutase, cu, zn (ec:1,15,1,1)	0.549106		#DIV/0!	0.452098		#DIV/0!	0.408		#DIV/0!	0.386181		#DIV/0!
b1647	eg13420	ydhf, eck1643, jw1639	predicted oxidoreductase	0.657362	0.715564	0.0411552	0.458454	0.468613	0.00718345	0.356	0.365208	0.00651137	0.252883	0.287551	0.0245136
b1650	eg13546	nema, eck1646, jw1642, ydhn	n-ethylmaleimide reductase, fmn-linked (ec:1,-,-,-)	1.46582	1.25614	0.14827	1.9602	1.90669	0.0378406	2.211	2.15912	0.0366837	2.66169	2.30952	0.24902
b1651	eg13421	gloa, eck1647, jw1643	glyoxalase i, ni-dependent (ec:4,4,1,5)	0.698235		#DIV/0!			#DIV/0!	0.849		#DIV/0!	0.741745		#DIV/0!
b1652	eg11547	rnt, eck1648, jw1644	ribonuclease t (rnase t) (ec:3,1,13,-)		1.24723	#DIV/0!		1.32399	#DIV/0!		1.33385	#DIV/0!		1.80493	#DIV/0!
b1654	eg12181	grxd, eck1650, jw1646, ydhd	conserved protein	0.911379	1.01103	0.0704668	1.12222	1.17446	0.0369451	1.323	1.33446	0.00810686		1.53576	#DIV/0!
[truncated: 1,114 more rows]
