# Supplementary material for: Systems biology approach reveals that overflow metabolism of acetate in Escherichia coli is triggered by carbon catabolite repression of acetyl-CoA synthetase
Source: BMC Syst Biol. 2010 Dec 1;4:166. doi: 10.1186/1752-0509-4-166 (PMC3014970; doi:10.1186/1752-0509-4-166)
Supplement: Additional file 3 — Gene spot intensities of A-stat at μ = 0.48 h-1 and chemostat at μ = 0.51 h-1 experiments with Escherichia coli K12 MG1655. Data for A-stat and chemostat transcriptome comparison. [file 1752-0509-4-166-S3.XLS]

## Sheet: Additional file 3
Additional file 3. Gene spot intensities of A-stat at μ = 0.48 h-1 and chemostat at μ = 0.51 h-1 experiments with Escherichia coli K12 MG1655. Spot intensities are shown only for genes with relative standard deviation smaller than 20% among its multiple spots. Pearson correlation coefficient (0.964) between the A-stat and chemostat datasets was found from log2 spot intensities.
KEGG ID	Gene name	Definition	A-stat spot intensity	Chemostat spot intensity
b0002	thra, eck0002, hs, jw0001, thra1, thra2, thrd	fused aspartokinase i and homoserine dehydrogenase i (ec:2,7,2,4	6259	6774
b0002	thra, eck0002, hs, jw0001, thra1, thra2, thrd	fused aspartokinase i and homoserine dehydrogenase i (ec:2,7,2,4	7806	9584
b0002	thra, eck0002, hs, jw0001, thra1, thra2, thrd	fused aspartokinase i and homoserine dehydrogenase i (ec:2,7,2,4	6246	6644
b0003	thrb, eck0003, jw0002	homoserine kinase (ec:2,7,1,39)	5997	6949
b0003	thrb, eck0003, jw0002	homoserine kinase (ec:2,7,1,39)	5470	6355
b0003	thrb, eck0003, jw0002	homoserine kinase (ec:2,7,1,39)	4697	5868
b0004	thrc, eck0004, jw0003	threonine synthase (ec:4,2,3,1)	5420	7058
b0004	thrc, eck0004, jw0003	threonine synthase (ec:4,2,3,1)	3995	4896
b0004	thrc, eck0004, jw0003	threonine synthase (ec:4,2,3,1)	5227	6280
b0005	yaax, eck0005, jw0004	predicted protein	259	466
b0005	yaax, eck0005, jw0004	predicted protein	636	760
b0005	yaax, eck0005, jw0004	predicted protein	253	333
b0006	yaaa, eck0006, jw0005	conserved protein	243	255
b0006	yaaa, eck0006, jw0005	conserved protein	303	350
b0006	yaaa, eck0006, jw0005	conserved protein	391	388
b0009	mog, bisd, chlg, eck0009, jw0008, moga, yaag	predicted molybdochelatase	259	292
b0009	mog, bisd, chlg, eck0009, jw0008, moga, yaag	predicted molybdochelatase	312	308
b0009	mog, bisd, chlg, eck0009, jw0008, moga, yaag	predicted molybdochelatase	389	419
b0010	yaah, eck0010, jw0009	conserved inner membrane protein associated with acetate transport	86	143
b0010	yaah, eck0010, jw0009	conserved inner membrane protein associated with acetate transport	90	134
b0014	dnak, eck0014, gropab, gropc, gropf, grpc, grpf, jw0013, seg	chaperone hsp70, co-chaperone with dnaj	5321	5381
b0014	dnak, eck0014, gropab, gropc, gropf, grpc, grpf, jw0013, seg	chaperone hsp70, co-chaperone with dnaj	3755	3211
b0014	dnak, eck0014, gropab, gropc, gropf, grpc, grpf, jw0013, seg	chaperone hsp70, co-chaperone with dnaj	2138	2852
b0015	dnaj, eck0015, grop, grpc, jw0014	chaperone hsp40, co-chaperone with dnak	1315	2127
b0015	dnaj, eck0015, grop, grpc, jw0014	chaperone hsp40, co-chaperone with dnak	2156	2396
b0015	dnaj, eck0015, grop, grpc, jw0014	chaperone hsp40, co-chaperone with dnak	2131	2470
b0018	mokc, eck4466, gefl	regulatory protein for hokc, overlaps cds of hokc	214	161
b0018	mokc, eck4466, gefl	regulatory protein for hokc, overlaps cds of hokc	376	314
b0019	nhaa, ant, anta, eck0020, jw0018	sodium-proton antiporter	245	171
b0019	nhaa, ant, anta, eck0020, jw0018	sodium-proton antiporter	418	259
b0019	nhaa, ant, anta, eck0020, jw0018	sodium-proton antiporter	863	702
b0020	nhar, anto, eck0021, jw0019, yaab	dna-binding transcriptional activator	230	284
b0020	nhar, anto, eck0021, jw0019, yaab	dna-binding transcriptional activator	304	371
b0020	nhar, anto, eck0021, jw0019, yaab	dna-binding transcriptional activator	268	334
b0023	rpst, eck0024, jw0022, sup	30s ribosomal subunit protein s20	3326	3862
b0023	rpst, eck0024, jw0022, sup	30s ribosomal subunit protein s20	3307	4153
b0023	rpst, eck0024, jw0022, sup	30s ribosomal subunit protein s20	5456	5331
b0024	yaay, eck0025, jw5003	predicted protein	254	71
b0024	yaay, eck0025, jw5003	predicted protein	138	49
b0025	ribf, eck0026, jw0023, yaac	bifunctional riboflavin kinase/fad synthetase (ec:2,7,1,26 2,7,7,2)	1255	1579
b0025	ribf, eck0026, jw0023, yaac	bifunctional riboflavin kinase/fad synthetase (ec:2,7,1,26 2,7,7,2)	1971	2468
b0025	ribf, eck0026, jw0023, yaac	bifunctional riboflavin kinase/fad synthetase (ec:2,7,1,26 2,7,7,2)	1116	1388
b0026	iles, eck0027, ilvs, jw0024	isoleucyl-trna synthetase (ec:6,1,1,5)	2029	1984
b0026	iles, eck0027, ilvs, jw0024	isoleucyl-trna synthetase (ec:6,1,1,5)	3437	3439
b0026	iles, eck0027, ilvs, jw0024	isoleucyl-trna synthetase (ec:6,1,1,5)	1486	1666
b0027	lspa, eck0028, jw0025	prolipoprotein signal peptidase (signal peptidase ii) (ec:3,4,23,36)	1250	1456
b0027	lspa, eck0028, jw0025	prolipoprotein signal peptidase (signal peptidase ii) (ec:3,4,23,36)	596	573
b0027	lspa, eck0028, jw0025	prolipoprotein signal peptidase (signal peptidase ii) (ec:3,4,23,36)	3347	2621
b0028	fkpb, eck0029, jw0026, slpa, yaad	fkbp-type peptidyl-prolyl cis-trans isomerase (rotamase)	1720	1824
b0028	fkpb, eck0029, jw0026, slpa, yaad	fkbp-type peptidyl-prolyl cis-trans isomerase (rotamase)	1149	1275
b0028	fkpb, eck0029, jw0026, slpa, yaad	fkbp-type peptidyl-prolyl cis-trans isomerase (rotamase)	3208	2724
b0029	isph, eck0030, jw0027, lytb, yaae	1-hydroxy-2-methyl-2-(e)-butenyl 4-diphosphate reductase, 4fe-4s	1619	1548
b0029	isph, eck0030, jw0027, lytb, yaae	1-hydroxy-2-methyl-2-(e)-butenyl 4-diphosphate reductase, 4fe-4s	1209	1139
b0029	isph, eck0030, jw0027, lytb, yaae	1-hydroxy-2-methyl-2-(e)-butenyl 4-diphosphate reductase, 4fe-4s	444	468
b0031	dapb, eck0032, jw0029	dihydrodipicolinate reductase (ec:1,3,1,26)	1136	1239
b0031	dapb, eck0032, jw0029	dihydrodipicolinate reductase (ec:1,3,1,26)	1557	1631
b0031	dapb, eck0032, jw0029	dihydrodipicolinate reductase (ec:1,3,1,26)	2088	2257
b0032	cara, arg, cap, eck0033, jw0030, pyra	carbamoyl phosphate synthetase small subunit, glutamine	7276	8399
b0032	cara, arg, cap, eck0033, jw0030, pyra	carbamoyl phosphate synthetase small subunit, glutamine	8724	11800
b0032	cara, arg, cap, eck0033, jw0030, pyra	carbamoyl phosphate synthetase small subunit, glutamine	4901	6061
b0033	carb, cap, eck0034, jw0031, pyra	carbamoyl-phosphate synthase large subunit (ec:6,3,5,5)	3502	4337
b0033	carb, cap, eck0034, jw0031, pyra	carbamoyl-phosphate synthase large subunit (ec:6,3,5,5)	4971	5455
b0033	carb, cap, eck0034, jw0031, pyra	carbamoyl-phosphate synthase large subunit (ec:6,3,5,5)	3023	3737
b0039	caia, eck0040, jw0038, yaao	crotonobetaine reductase subunit ii, fad-binding (ec:1,3,99,-)	104	110
b0039	caia, eck0040, jw0038, yaao	crotonobetaine reductase subunit ii, fad-binding (ec:1,3,99,-)	117	156
b0047	kefc, eck0048, jw0046, trkc	potassium:proton antiporter	262	245
b0047	kefc, eck0048, jw0046, trkc	potassium:proton antiporter	159	144
b0047	kefc, eck0048, jw0046, trkc	potassium:proton antiporter	230	156
b0048	fola, eck0049, jw0047, tmra	dihydrofolate reductase (ec:1,5,1,3)	418	701
b0048	fola, eck0049, jw0047, tmra	dihydrofolate reductase (ec:1,5,1,3)	433	553
b0048	fola, eck0049, jw0047, tmra	dihydrofolate reductase (ec:1,5,1,3)	381	439
b0049	apah, cfcb, eck0050, jw0048	diadenosine tetraphosphatase (ec:3,6,1,41)	262	314
b0049	apah, cfcb, eck0050, jw0048	diadenosine tetraphosphatase (ec:3,6,1,41)	965	933
b0049	apah, cfcb, eck0050, jw0048	diadenosine tetraphosphatase (ec:3,6,1,41)	452	602
b0050	apag, cord, eck0051, jw0049, temp	protein associated with co2+ and mg2+ efflux	855	1025
b0050	apag, cord, eck0051, jw0049, temp	protein associated with co2+ and mg2+ efflux	946	1048
b0050	apag, cord, eck0051, jw0049, temp	protein associated with co2+ and mg2+ efflux	1059	1086
b0051	rsma, eck0052, jw0050, ksga	s-adenosylmethionine-6-n',n'-adenosyl (rrna) dimethyltransferase	1280	1489
b0051	rsma, eck0052, jw0050, ksga	s-adenosylmethionine-6-n',n'-adenosyl (rrna) dimethyltransferase	761	947
b0051	rsma, eck0052, jw0050, ksga	s-adenosylmethionine-6-n',n'-adenosyl (rrna) dimethyltransferase	1422	1460
b0052	pdxa, eck0053, jw0051	4-hydroxy-l-threonine phosphate dehydrogenase, nad-dependent	1063	1228
b0052	pdxa, eck0053, jw0051	4-hydroxy-l-threonine phosphate dehydrogenase, nad-dependent	1843	2766
b0052	pdxa, eck0053, jw0051	4-hydroxy-l-threonine phosphate dehydrogenase, nad-dependent	1062	1151
b0053	sura, eck0054, jw0052	peptidyl-prolyl cis-trans isomerase (ppiase) (ec:5,2,1,8)	1992	2018
b0053	sura, eck0054, jw0052	peptidyl-prolyl cis-trans isomerase (ppiase) (ec:5,2,1,8)	2733	2584
b0053	sura, eck0054, jw0052	peptidyl-prolyl cis-trans isomerase (ppiase) (ec:5,2,1,8)	1435	1499
b0054	lptd, eck0055, imp, jw0053, osta, yabg	exported protein required for envelope biosynthesis and integrity	2820	2738
b0054	lptd, eck0055, imp, jw0053, osta, yabg	exported protein required for envelope biosynthesis and integrity	1698	2162
b0054	lptd, eck0055, imp, jw0053, osta, yabg	exported protein required for envelope biosynthesis and integrity	2116	2621
b0055	djla, eck0056, jw0054, yabh	dnaj-like protein, membrane anchored	201	295
b0055	djla, eck0056, jw0054, yabh	dnaj-like protein, membrane anchored	298	372
b0055	djla, eck0056, jw0054, yabh	dnaj-like protein, membrane anchored	485	603
b0058	rlua, eck0059, jw0057, yabo	pseudouridine synthase for 23s rrna (position 746) and	516	473
b0058	rlua, eck0059, jw0057, yabo	pseudouridine synthase for 23s rrna (position 746) and	371	298
b0058	rlua, eck0059, jw0057, yabo	pseudouridine synthase for 23s rrna (position 746) and	395	373
b0059	hepa, eck0060, jw0058, rapa, yaba	rna polymerase-associated helicase protein (atpase and rna	211	226
b0059	hepa, eck0060, jw0058, rapa, yaba	rna polymerase-associated helicase protein (atpase and rna	706	619
b0059	hepa, eck0060, jw0058, rapa, yaba	rna polymerase-associated helicase protein (atpase and rna	674	603
b0065	yabi, eck0066, jw5005	conserved inner membrane protein	208	205
b0065	yabi, eck0066, jw5005	conserved inner membrane protein	116	128
b0065	yabi, eck0066, jw5005	conserved inner membrane protein	106	146
b0067	thip, eck0068, jw0066, sfub, yabk	fused thiamin transporter subunits of abc superfamily: membrane	351	363
b0067	thip, eck0068, jw0066, sfub, yabk	fused thiamin transporter subunits of abc superfamily: membrane	379	410
b0067	thip, eck0068, jw0066, sfub, yabk	fused thiamin transporter subunits of abc superfamily: membrane	732	713
b0068	thib, eck0069, jw0067, sfua, tbpa, yabl	thiamin transporter subunit	625	703
b0068	thib, eck0069, jw0067, sfua, tbpa, yabl	thiamin transporter subunit	800	809
b0068	thib, eck0069, jw0067, sfua, tbpa, yabl	thiamin transporter subunit	1793	2138
b0069	sgrr, eck0070, jw0068, yabn	dna-binding transcriptional regulator	95	107
b0069	sgrr, eck0070, jw0068, yabn	dna-binding transcriptional regulator	148	161
b0069	sgrr, eck0070, jw0068, yabn	dna-binding transcriptional regulator	217	206
b0071	leud, eck0073, jw0070	3-isopropylmalate isomerase subunit (ec:4,2,1,33)	2084	2975
b0071	leud, eck0073, jw0070	3-isopropylmalate isomerase subunit (ec:4,2,1,33)	4201	4380
b0071	leud, eck0073, jw0070	3-isopropylmalate isomerase subunit (ec:4,2,1,33)	2444	2750
b0072	leuc, eck0074, jw0071	3-isopropylmalate isomerase subunit, dehydratase component	5774	7659
b0072	leuc, eck0074, jw0071	3-isopropylmalate isomerase subunit, dehydratase component	8027	6978
b0072	leuc, eck0074, jw0071	3-isopropylmalate isomerase subunit, dehydratase component	5626	6645
b0073	leub, eck0075, jw5807	3-isopropylmalate dehydrogenase (ec:1,1,1,85)	4736	5761
b0073	leub, eck0075, jw5807	3-isopropylmalate dehydrogenase (ec:1,1,1,85)	6486	8144
b0073	leub, eck0075, jw5807	3-isopropylmalate dehydrogenase (ec:1,1,1,85)	8725	9644
b0074	leua, eck0076, jw0073	2-isopropylmalate synthase (ec:2,3,3,13)	4772	7029
b0074	leua, eck0076, jw0073	2-isopropylmalate synthase (ec:2,3,3,13)	4657	6159
b0074	leua, eck0076, jw0073	2-isopropylmalate synthase (ec:2,3,3,13)	3797	4419
b0077	ilvi, eck0079, jw0076	acetolactate synthase iii, large subunit (ec:2,2,1,6)	2228	2503
b0077	ilvi, eck0079, jw0076	acetolactate synthase iii, large subunit (ec:2,2,1,6)	826	1034
b0077	ilvi, eck0079, jw0076	acetolactate synthase iii, large subunit (ec:2,2,1,6)	2744	2350
b0078	ilvh, brnp, eck0080, jw0077	acetolactate synthase iii, thiamin-dependent, small subunit	791	780
b0078	ilvh, brnp, eck0080, jw0077	acetolactate synthase iii, thiamin-dependent, small subunit	1917	2115
b0078	ilvh, brnp, eck0080, jw0077	acetolactate synthase iii, thiamin-dependent, small subunit	2021	1957
b0080	frur, cra, eck0081, fruc, jw0078, shl	dna-binding transcriptional dual regulator	351	471
b0080	frur, cra, eck0081, fruc, jw0078, shl	dna-binding transcriptional dual regulator	624	601
b0080	frur, cra, eck0081, fruc, jw0078, shl	dna-binding transcriptional dual regulator	329	503
b0081	mraz, eck0082, jw0079, yabb	conserved protein	929	1421
b0081	mraz, eck0082, jw0079, yabb	conserved protein	1021	1547
b0081	mraz, eck0082, jw0079, yabb	conserved protein	1146	1703
b0082	mraw, eck0083, jw0080, yabc	s-adenosyl-dependent methyltransferase activity on membrane-located	1072	1557
b0082	mraw, eck0083, jw0080, yabc	s-adenosyl-dependent methyltransferase activity on membrane-located	713	893
b0082	mraw, eck0083, jw0080, yabc	s-adenosyl-dependent methyltransferase activity on membrane-located	241	370
b0083	ftsl, eck0084, jw0081, mrar, yabd	membrane bound cell division protein at septum containing leucine	1261	1644
b0083	ftsl, eck0084, jw0081, mrar, yabd	membrane bound cell division protein at septum containing leucine	993	1091
b0083	ftsl, eck0084, jw0081, mrar, yabd	membrane bound cell division protein at septum containing leucine	760	976
b0084	ftsi, eck0085, jw0082, pbpb, sep	transpeptidase involved in septal peptidoglycan synthesis	2075	2560
b0084	ftsi, eck0085, jw0082, pbpb, sep	transpeptidase involved in septal peptidoglycan synthesis	270	412
b0084	ftsi, eck0085, jw0082, pbpb, sep	transpeptidase involved in septal peptidoglycan synthesis	792	1457
b0085	mure, eck0086, jw0083	udp-n-acetylmuramoyl-l-alanyl-d-glutamate:meso-diaminopimelate	890	948
b0085	mure, eck0086, jw0083	udp-n-acetylmuramoyl-l-alanyl-d-glutamate:meso-diaminopimelate	904	992
b0085	mure, eck0086, jw0083	udp-n-acetylmuramoyl-l-alanyl-d-glutamate:meso-diaminopimelate	1262	1323
b0086	murf, eck0087, jw0084, mra	udp-n-acetylmuramoyl-tripeptide:d-alanyl-d-alanine ligase	1080	1086
b0086	murf, eck0087, jw0084, mra	udp-n-acetylmuramoyl-tripeptide:d-alanyl-d-alanine ligase	457	447
b0086	murf, eck0087, jw0084, mra	udp-n-acetylmuramoyl-tripeptide:d-alanyl-d-alanine ligase	711	742
b0087	mray, eck0088, jw0085, murx	phospho-n-acetylmuramoyl-pentapeptide transferase (ec:2,7,8,13)	662	699
b0087	mray, eck0088, jw0085, murx	phospho-n-acetylmuramoyl-pentapeptide transferase (ec:2,7,8,13)	625	573
b0087	mray, eck0088, jw0085, murx	phospho-n-acetylmuramoyl-pentapeptide transferase (ec:2,7,8,13)	838	909
b0088	murd, eck0089, jw0086	udp-n-acetylmuramoyl-l-alanine:d-glutamate ligase (ec:6,3,2,9)	594	647
b0088	murd, eck0089, jw0086	udp-n-acetylmuramoyl-l-alanine:d-glutamate ligase (ec:6,3,2,9)	548	611
b0088	murd, eck0089, jw0086	udp-n-acetylmuramoyl-l-alanine:d-glutamate ligase (ec:6,3,2,9)	983	1088
b0089	ftsw, eck0090, jw0087	integral membrane protein involved in stabilizing fstz ring during	982	929
b0089	ftsw, eck0090, jw0087	integral membrane protein involved in stabilizing fstz ring during	925	1000
b0089	ftsw, eck0090, jw0087	integral membrane protein involved in stabilizing fstz ring during	428	441
b0091	murc, eck0092, jw0089	udp-n-acetylmuramate:l-alanine ligase (ec:6,3,2,8)	681	831
b0091	murc, eck0092, jw0089	udp-n-acetylmuramate:l-alanine ligase (ec:6,3,2,8)	636	631
b0091	murc, eck0092, jw0089	udp-n-acetylmuramate:l-alanine ligase (ec:6,3,2,8)	1221	1476
b0092	ddlb, ddl, eck0093, jw0090	d-alanine:d-alanine ligase (ec:6,3,2,4)	1208	1157
b0092	ddlb, ddl, eck0093, jw0090	d-alanine:d-alanine ligase (ec:6,3,2,4)	1342	1217
b0092	ddlb, ddl, eck0093, jw0090	d-alanine:d-alanine ligase (ec:6,3,2,4)	1154	1275
b0093	ftsq, eck0094, jw0091	membrane anchored protein involved in growth of wall at septum	1608	2213
b0093	ftsq, eck0094, jw0091	membrane anchored protein involved in growth of wall at septum	1931	2269
b0093	ftsq, eck0094, jw0091	membrane anchored protein involved in growth of wall at septum	764	845
b0094	ftsa, diva, eck0095, jw0092	atp-binding cell division protein involved in recruitment of ftsk to	1122	1497
b0094	ftsa, diva, eck0095, jw0092	atp-binding cell division protein involved in recruitment of ftsk to	1372	1603
b0094	ftsa, diva, eck0095, jw0092	atp-binding cell division protein involved in recruitment of ftsk to	957	1068
b0095	ftsz, eck0096, jw0093, sfib, sulb	gtp-binding tubulin-like cell division protein	2483	2330
b0095	ftsz, eck0096, jw0093, sfib, sulb	gtp-binding tubulin-like cell division protein	4151	3983
b0095	ftsz, eck0096, jw0093, sfib, sulb	gtp-binding tubulin-like cell division protein	4260	3096
b0096	lpxc, asmb, eck0097, enva, jw0094	udp-3-o-acyl n-acetylglucosamine deacetylase (ec:3,5,1,-)	2608	2700
b0096	lpxc, asmb, eck0097, enva, jw0094	udp-3-o-acyl n-acetylglucosamine deacetylase (ec:3,5,1,-)	2782	2617
b0096	lpxc, asmb, eck0097, enva, jw0094	udp-3-o-acyl n-acetylglucosamine deacetylase (ec:3,5,1,-)	3381	2935
b0097	secm, eck0098, jw5007, srra, yaca	regulator of seca translation	1590	1952
b0097	secm, eck0098, jw5007, srra, yaca	regulator of seca translation	1705	2638
b0097	secm, eck0098, jw5007, srra, yaca	regulator of seca translation	945	1458
b0098	seca, azi, eck0099, jw0096, pea, prld	preprotein translocase subunit, atpase	1401	1312
b0098	seca, azi, eck0099, jw0096, pea, prld	preprotein translocase subunit, atpase	1612	2061
b0098	seca, azi, eck0099, jw0096, pea, prld	preprotein translocase subunit, atpase	1308	1381
b0101	yacg, eck0101, jw5008	dna gyrase inhibitor	318	386
b0101	yacg, eck0101, jw5008	dna gyrase inhibitor	288	328
b0102	yacf, eck0102, jw0099	conserved protein	441	626
b0102	yacf, eck0102, jw0099	conserved protein	804	919
b0102	yacf, eck0102, jw0099	conserved protein	397	505
b0103	coae, eck0103, jw0100, yace	dephospho-coa kinase (ec:2,7,1,24)	563	875
b0103	coae, eck0103, jw0100, yace	dephospho-coa kinase (ec:2,7,1,24)	431	701
b0103	coae, eck0103, jw0100, yace	dephospho-coa kinase (ec:2,7,1,24)	542	855
b0104	guac, eck0104, jw0101	gmp reductase (ec:1,7,1,7)	774	841
b0104	guac, eck0104, jw0101	gmp reductase (ec:1,7,1,7)	1900	1695
b0104	guac, eck0104, jw0101	gmp reductase (ec:1,7,1,7)	527	675
b0109	nadc, eck0108, jw0105	quinolinate phosphoribosyltransferase (ec:2,4,2,19)	176	238
b0109	nadc, eck0108, jw0105	quinolinate phosphoribosyltransferase (ec:2,4,2,19)	502	498
b0109	nadc, eck0108, jw0105	quinolinate phosphoribosyltransferase (ec:2,4,2,19)	495	492
b0110	ampd, eck0109, jw0106	n-acetyl-anhydromuranmyl-l-alanine amidase (ec:3,5,1,28)	329	288
b0110	ampd, eck0109, jw0106	n-acetyl-anhydromuranmyl-l-alanine amidase (ec:3,5,1,28)	573	375
b0110	ampd, eck0109, jw0106	n-acetyl-anhydromuranmyl-l-alanine amidase (ec:3,5,1,28)	610	400
b0111	ampe, eck0110, jw0107	predicted inner membrane protein	279	210
b0111	ampe, eck0110, jw0107	predicted inner membrane protein	224	144
b0111	ampe, eck0110, jw0107	predicted inner membrane protein	186	174
b0112	arop, eck0111, jw0108	aromatic amino acid transporter	1844	1647
b0112	arop, eck0111, jw0108	aromatic amino acid transporter	3038	2683
b0112	arop, eck0111, jw0108	aromatic amino acid transporter	1745	1680
b0113	pdhr, acec, eck0112, gena, jw0109, yacb	dna-binding transcriptional dual regulator	131	194
b0113	pdhr, acec, eck0112, gena, jw0109, yacb	dna-binding transcriptional dual regulator	865	1237
b0113	pdhr, acec, eck0112, gena, jw0109, yacb	dna-binding transcriptional dual regulator	594	670
b0114	acee, eck0113, jw0110	pyruvate dehydrogenase, decarboxylase component e1, thiamin-binding	4423	6009
b0114	acee, eck0113, jw0110	pyruvate dehydrogenase, decarboxylase component e1, thiamin-binding	4470	4117
b0114	acee, eck0113, jw0110	pyruvate dehydrogenase, decarboxylase component e1, thiamin-binding	13171	12736
b0115	acef, eck0114, jw0111	pyruvate dehydrogenase, dihydrolipoyltransacetylase component e2	5605	5360
b0115	acef, eck0114, jw0111	pyruvate dehydrogenase, dihydrolipoyltransacetylase component e2	4589	5406
b0115	acef, eck0114, jw0111	pyruvate dehydrogenase, dihydrolipoyltransacetylase component e2	3863	3765
b0116	lpd, dhl, eck0115, jw0112, lpda	lipoamide dehydrogenase, e3 component is part of three enzyme	7816	4553
b0116	lpd, dhl, eck0115, jw0112, lpda	lipoamide dehydrogenase, e3 component is part of three enzyme	6089	4109
b0116	lpd, dhl, eck0115, jw0112, lpda	lipoamide dehydrogenase, e3 component is part of three enzyme	6503	3829
b0118	acnb, eck0117, jw0114, yaci, yacj	bifunctional aconitate hydratase 2/2-methylisocitrate dehydratase	5197	4807
b0118	acnb, eck0117, jw0114, yaci, yacj	bifunctional aconitate hydratase 2/2-methylisocitrate dehydratase	5927	5300
b0118	acnb, eck0117, jw0114, yaci, yacj	bifunctional aconitate hydratase 2/2-methylisocitrate dehydratase	4137	3187
b0119	yacl, eck0118, jw0115	conserved protein	1168	844
b0119	yacl, eck0118, jw0115	conserved protein	711	513
b0119	yacl, eck0118, jw0115	conserved protein	809	653
b0120	sped, eck0119, jw0116	s-adenosylmethionine decarboxylase (ec:4,1,1,50)	4078	5235
b0120	sped, eck0119, jw0116	s-adenosylmethionine decarboxylase (ec:4,1,1,50)	2457	2891
b0120	sped, eck0119, jw0116	s-adenosylmethionine decarboxylase (ec:4,1,1,50)	2067	2178
b0121	spee, eck0120, jw0117	spermidine synthase (putrescine aminopropyltransferase)	2825	3046
b0121	spee, eck0120, jw0117	spermidine synthase (putrescine aminopropyltransferase)	3285	3415
b0121	spee, eck0120, jw0117	spermidine synthase (putrescine aminopropyltransferase)	2137	2115
b0122	yacc, eck0121, gsps, jw0118	predicted protein	338	558
b0122	yacc, eck0121, gsps, jw0118	predicted protein	440	949
b0122	yacc, eck0121, gsps, jw0118	predicted protein	238	504
b0123	cueo, cuid, eck0122, jw0119, yack	multicopper oxidase (laccase)	803	637
b0123	cueo, cuid, eck0122, jw0119, yack	multicopper oxidase (laccase)	548	381
b0123	cueo, cuid, eck0122, jw0119, yack	multicopper oxidase (laccase)	992	752
b0124	gcd, eck0123, jw0120	glucose dehydrogenase (ec:1,1,5,2)	2235	1285
b0124	gcd, eck0123, jw0120	glucose dehydrogenase (ec:1,1,5,2)	1035	466
b0124	gcd, eck0123, jw0120	glucose dehydrogenase (ec:1,1,5,2)	1560	758
b0125	hpt, eck0124, jw5009	hypoxanthine phosphoribosyltransferase (ec:2,4,2,8)	2150	2364
b0125	hpt, eck0124, jw5009	hypoxanthine phosphoribosyltransferase (ec:2,4,2,8)	1633	1385
b0125	hpt, eck0124, jw5009	hypoxanthine phosphoribosyltransferase (ec:2,4,2,8)	1416	1225
b0126	can, eck0125, jw0122, yadf	carbonic anhydrase (ec:4,2,1,1)	3059	4111
b0126	can, eck0125, jw0122, yadf	carbonic anhydrase (ec:4,2,1,1)	2807	3957
b0126	can, eck0125, jw0122, yadf	carbonic anhydrase (ec:4,2,1,1)	5228	6528
b0127	yadg, eck0126, jw0123	predicted transporter subunit: atp-binding component of abc	791	764
b0127	yadg, eck0126, jw0123	predicted transporter subunit: atp-binding component of abc	946	733
b0127	yadg, eck0126, jw0123	predicted transporter subunit: atp-binding component of abc	996	912
b0128	yadh, eck0127, jw0124	predicted transporter subunit: membrane component of abc superfamily	372	276
b0128	yadh, eck0127, jw0124	predicted transporter subunit: membrane component of abc superfamily	550	459
b0128	yadh, eck0127, jw0124	predicted transporter subunit: membrane component of abc superfamily	339	251
b0131	pand, eck0130, jw0127	aspartate 1-decarboxylase (ec:4,1,1,11)	124	231
b0131	pand, eck0130, jw0127	aspartate 1-decarboxylase (ec:4,1,1,11)	3666	5418
b0131	pand, eck0130, jw0127	aspartate 1-decarboxylase (ec:4,1,1,11)	786	1361
b0133	panc, eck0132, jw0129	pantothenate synthetase (ec:6,3,2,1)	1425	1280
b0133	panc, eck0132, jw0129	pantothenate synthetase (ec:6,3,2,1)	1352	1293
b0133	panc, eck0132, jw0129	pantothenate synthetase (ec:6,3,2,1)	670	776
b0134	panb, eck0133, jw0130	3-methyl-2-oxobutanoate hydroxymethyltransferase (ec:2,1,2,11)	1890	1616
b0134	panb, eck0133, jw0130	3-methyl-2-oxobutanoate hydroxymethyltransferase (ec:2,1,2,11)	3020	2736
b0134	panb, eck0133, jw0130	3-methyl-2-oxobutanoate hydroxymethyltransferase (ec:2,1,2,11)	2652	2763
b0143	pcnb, eck0142, jw5808	poly(a) polymerase i (ec:2,7,7,19)	1562	1829
b0143	pcnb, eck0142, jw5808	poly(a) polymerase i (ec:2,7,7,19)	1342	1499
b0143	pcnb, eck0142, jw5808	poly(a) polymerase i (ec:2,7,7,19)	934	1488
b0144	yadb, eck0143, jw5892	glutamyl-q trna(asp) synthetase (ec:6,1,1,-)	147	214
b0144	yadb, eck0143, jw5892	glutamyl-q trna(asp) synthetase (ec:6,1,1,-)	186	246
b0144	yadb, eck0143, jw5892	glutamyl-q trna(asp) synthetase (ec:6,1,1,-)	139	164
b0145	dksa, eck0144, jw0141, msma	dna-binding transcriptional regulator of rrna transcription, dnak	2766	2047
b0145	dksa, eck0144, jw0141, msma	dna-binding transcriptional regulator of rrna transcription, dnak	3532	2413
b0145	dksa, eck0144, jw0141, msma	dna-binding transcriptional regulator of rrna transcription, dnak	1241	1170
b0147	ligt, eck0146, jw5011, yadp	2'-5' rna ligase (ec:6,5,1,-)	65	115
b0147	ligt, eck0146, jw5011, yadp	2'-5' rna ligase (ec:6,5,1,-)	135	232
b0147	ligt, eck0146, jw5011, yadp	2'-5' rna ligase (ec:6,5,1,-)	154	341
b0148	hrpb, eck0147, jw0144, yado	predicted atp-dependent helicase	247	241
b0148	hrpb, eck0147, jw0144, yado	predicted atp-dependent helicase	165	185
b0148	hrpb, eck0147, jw0144, yado	predicted atp-dependent helicase	148	158
b0149	mrcb, eck0148, jw0145, pbpf, ponb	fused glycosyl transferase and transpeptidase (ec:2,4,1,129 3,4,-,-)	292	296
b0149	mrcb, eck0148, jw0145, pbpf, ponb	fused glycosyl transferase and transpeptidase (ec:2,4,1,129 3,4,-,-)	240	280
b0149	mrcb, eck0148, jw0145, pbpf, ponb	fused glycosyl transferase and transpeptidase (ec:2,4,1,129 3,4,-,-)	402	393
b0150	fhua, eck0149, jw0146, t1, tona	ferrichrome outer membrane transporter	800	671
b0150	fhua, eck0149, jw0146, t1, tona	ferrichrome outer membrane transporter	715	709
b0150	fhua, eck0149, jw0146, t1, tona	ferrichrome outer membrane transporter	640	685
b0151	fhuc, eck0150, jw0147	iron-hydroxamate transporter subunit	185	278
b0151	fhuc, eck0150, jw0147	iron-hydroxamate transporter subunit	183	213
b0151	fhuc, eck0150, jw0147	iron-hydroxamate transporter subunit	288	418
b0152	fhud, eck0151, jw0148	iron-hydroxamate transporter subunit	80	108
b0152	fhud, eck0151, jw0148	iron-hydroxamate transporter subunit	122	139
b0152	fhud, eck0151, jw0148	iron-hydroxamate transporter subunit	115	159
b0153	fhub, eck0152, jw0149	fused iron-hydroxamate transporter subunits of abc superfamily:	152	143
b0153	fhub, eck0152, jw0149	fused iron-hydroxamate transporter subunits of abc superfamily:	132	135
b0153	fhub, eck0152, jw0149	fused iron-hydroxamate transporter subunits of abc superfamily:	94	115
b0154	heml, eck0153, jw0150, popc	glutamate-1-semialdehyde aminotransferase (aminomutase) (ec:5,4,3,8)	650	553
b0154	heml, eck0153, jw0150, popc	glutamate-1-semialdehyde aminotransferase (aminomutase) (ec:5,4,3,8)	636	487
b0154	heml, eck0153, jw0150, popc	glutamate-1-semialdehyde aminotransferase (aminomutase) (ec:5,4,3,8)	747	633
b0155	clca, eck0154, eric, jw5012, yadq	chloride channel, voltage-gated	207	230
b0155	clca, eck0154, eric, jw5012, yadq	chloride channel, voltage-gated	387	381
b0155	clca, eck0154, eric, jw5012, yadq	chloride channel, voltage-gated	321	406
b0156	erpa, eck0155, jw0152, yadr	conserved protein	434	776
b0156	erpa, eck0155, jw0152, yadr	conserved protein	1936	2957
b0156	erpa, eck0155, jw0152, yadr	conserved protein	1496	2538
b0157	yads, eck0156, jw0153	conserved inner membrane protein	114	120
b0157	yads, eck0156, jw0153	conserved inner membrane protein	84	132
b0158	btuf, eck0157, jw0154, yadt	vitamin b12 transporter subunit: periplasmic-binding component of	166	204
b0158	btuf, eck0157, jw0154, yadt	vitamin b12 transporter subunit: periplasmic-binding component of	243	283
b0158	btuf, eck0157, jw0154, yadt	vitamin b12 transporter subunit: periplasmic-binding component of	362	442
b0159	mtn, eck0158, jw0155, mtnn, pfs, yada	5'-methylthioadenosine/s-adenosylhomocysteine nucleosidase	504	505
b0159	mtn, eck0158, jw0155, mtnn, pfs, yada	5'-methylthioadenosine/s-adenosylhomocysteine nucleosidase	2055	1635
b0159	mtn, eck0158, jw0155, mtnn, pfs, yada	5'-methylthioadenosine/s-adenosylhomocysteine nucleosidase	1968	1839
b0160	dgt, eck0159, jw0156, opta	deoxyguanosine triphosphate triphosphohydrolase (ec:3,1,5,1)	124	152
b0160	dgt, eck0159, jw0156, opta	deoxyguanosine triphosphate triphosphohydrolase (ec:3,1,5,1)	133	170
b0160	dgt, eck0159, jw0156, opta	deoxyguanosine triphosphate triphosphohydrolase (ec:3,1,5,1)	229	283
b0161	degp, eck0160, htra, jw0157, ptd	serine endoprotease (protease do), membrane-associated (ec:3,4,21,-)	398	433
b0161	degp, eck0160, htra, jw0157, ptd	serine endoprotease (protease do), membrane-associated (ec:3,4,21,-)	501	524
b0161	degp, eck0160, htra, jw0157, ptd	serine endoprotease (protease do), membrane-associated (ec:3,4,21,-)	305	324
b0163	yaeh, eck0162, jw0159	conserved protein	733	417
b0163	yaeh, eck0162, jw0159	conserved protein	1392	1038
b0163	yaeh, eck0162, jw0159	conserved protein	461	380
b0166	dapd, eck0164, jw0161, ssa	2,3,4,5-tetrahydropyridine-2-carboxylate n-succinyltransferase	2502	2689
b0166	dapd, eck0164, jw0161, ssa	2,3,4,5-tetrahydropyridine-2-carboxylate n-succinyltransferase	2449	2082
b0166	dapd, eck0164, jw0161, ssa	2,3,4,5-tetrahydropyridine-2-carboxylate n-succinyltransferase	526	650
b0167	glnd, eck0165, jw0162	uridylyltransferase (ec:2,7,7,59)	440	444
b0167	glnd, eck0165, jw0162	uridylyltransferase (ec:2,7,7,59)	421	449
b0167	glnd, eck0165, jw0162	uridylyltransferase (ec:2,7,7,59)	403	438
b0168	map, eck0166, jw0163, pepm	methionine aminopeptidase (ec:3,4,11,18)	1913	1620
b0168	map, eck0166, jw0163, pepm	methionine aminopeptidase (ec:3,4,11,18)	1032	960
b0168	map, eck0166, jw0163, pepm	methionine aminopeptidase (ec:3,4,11,18)	2199	1707
b0169	rpsb, eck0168, jw0164	30s ribosomal subunit protein s2	12657	10838
b0169	rpsb, eck0168, jw0164	30s ribosomal subunit protein s2	9822	6193
b0169	rpsb, eck0168, jw0164	30s ribosomal subunit protein s2	14797	7793
b0170	tsf, eck0169, jw0165	protein chain elongation factor ef-ts	6962	8187
b0170	tsf, eck0169, jw0165	protein chain elongation factor ef-ts	8122	10287
b0170	tsf, eck0169, jw0165	protein chain elongation factor ef-ts	10049	12196
b0171	pyrh, eck0170, jw0166, smba, umk	uridylate kinase (ec:2,7,4,-)	2261	2449
b0171	pyrh, eck0170, jw0166, smba, umk	uridylate kinase (ec:2,7,4,-)	2794	3253
b0171	pyrh, eck0170, jw0166, smba, umk	uridylate kinase (ec:2,7,4,-)	2467	2624
b0172	frr, eck0171, jw0167, rrf	ribosome recycling factor	2356	2499
b0172	frr, eck0171, jw0167, rrf	ribosome recycling factor	3243	3505
b0172	frr, eck0171, jw0167, rrf	ribosome recycling factor	2616	3385
b0173	dxr, eck0172, ispc, jw0168, yaem	1-deoxy-d-xylulose 5-phosphate reductoisomerase (ec:1,1,1,267)	545	457
b0173	dxr, eck0172, ispc, jw0168, yaem	1-deoxy-d-xylulose 5-phosphate reductoisomerase (ec:1,1,1,267)	624	586
b0173	dxr, eck0172, ispc, jw0168, yaem	1-deoxy-d-xylulose 5-phosphate reductoisomerase (ec:1,1,1,267)	362	400
b0174	ispu, eck0173, jw0169, rth, upps, yaes	undecaprenyl pyrophosphate synthase (ec:2,5,1,31)	1059	1416
b0174	ispu, eck0173, jw0169, rth, upps, yaes	undecaprenyl pyrophosphate synthase (ec:2,5,1,31)	1256	1356
b0174	ispu, eck0173, jw0169, rth, upps, yaes	undecaprenyl pyrophosphate synthase (ec:2,5,1,31)	1539	1721
b0175	cdsa, eck0174, jw5810	cdp-diglyceride synthase (ec:2,7,7,41)	1039	846
b0175	cdsa, eck0174, jw5810	cdp-diglyceride synthase (ec:2,7,7,41)	1288	1157
b0175	cdsa, eck0174, jw5810	cdp-diglyceride synthase (ec:2,7,7,41)	1047	922
b0176	rsep, ecfe, eck0175, jw0171, yael	zinc metallopeptidase (ec:3,4,24,-)	2073	2303
b0176	rsep, ecfe, eck0175, jw0171, yael	zinc metallopeptidase (ec:3,4,24,-)	794	853
b0176	rsep, ecfe, eck0175, jw0171, yael	zinc metallopeptidase (ec:3,4,24,-)	4187	4092
b0177	bama, ecfk, eck0176, jw0172, omp85, yaet, yzzn, yzzy	conserved protein	2889	2952
b0177	bama, ecfk, eck0176, jw0172, omp85, yaet, yzzn, yzzy	conserved protein	3664	3129
b0177	bama, ecfk, eck0176, jw0172, omp85, yaet, yzzn, yzzy	conserved protein	3228	2698
b0179	lpxd, eck0178, fira, jw0174, omsa, ssc	udp-3-o-(3-hydroxymyristoyl)-glucosamine n-acyltransferase	2394	2391
b0179	lpxd, eck0178, fira, jw0174, omsa, ssc	udp-3-o-(3-hydroxymyristoyl)-glucosamine n-acyltransferase	3730	3375
b0179	lpxd, eck0178, fira, jw0174, omsa, ssc	udp-3-o-(3-hydroxymyristoyl)-glucosamine n-acyltransferase	2419	2358
b0180	fabz, eck0179, jw0175, saba, sefa, sfhc, yaea	(3r)-hydroxymyristol acyl carrier protein dehydratase (ec:4,2,1,-)	3023	2846
b0180	fabz, eck0179, jw0175, saba, sefa, sfhc, yaea	(3r)-hydroxymyristol acyl carrier protein dehydratase (ec:4,2,1,-)	3393	3339
b0180	fabz, eck0179, jw0175, saba, sefa, sfhc, yaea	(3r)-hydroxymyristol acyl carrier protein dehydratase (ec:4,2,1,-)	2626	2403
b0181	lpxa, eck0180, jw0176	udp-n-acetylglucosamine acetyltransferase (ec:2,3,1,129)	2013	2052
b0181	lpxa, eck0180, jw0176	udp-n-acetylglucosamine acetyltransferase (ec:2,3,1,129)	1170	1180
b0181	lpxa, eck0180, jw0176	udp-n-acetylglucosamine acetyltransferase (ec:2,3,1,129)	2465	2612
b0182	lpxb, eck0181, jw0177, pgsb	tetraacyldisaccharide-1-p synthase (ec:2,4,1,182)	556	759
b0182	lpxb, eck0181, jw0177, pgsb	tetraacyldisaccharide-1-p synthase (ec:2,4,1,182)	740	971
b0182	lpxb, eck0181, jw0177, pgsb	tetraacyldisaccharide-1-p synthase (ec:2,4,1,182)	639	909
b0183	rnhb, eck0182, jw0178	ribonuclease hii, degrades rna of dna-rna hybrids (ec:3,1,26,4)	421	662
b0183	rnhb, eck0182, jw0178	ribonuclease hii, degrades rna of dna-rna hybrids (ec:3,1,26,4)	1333	1301
b0183	rnhb, eck0182, jw0178	ribonuclease hii, degrades rna of dna-rna hybrids (ec:3,1,26,4)	541	726
b0184	dnae, eck0183, jw0179, polc, sdgc	dna polymerase iii alpha subunit (ec:2,7,7,7)	288	312
b0184	dnae, eck0183, jw0179, polc, sdgc	dna polymerase iii alpha subunit (ec:2,7,7,7)	831	1016
b0184	dnae, eck0183, jw0179, polc, sdgc	dna polymerase iii alpha subunit (ec:2,7,7,7)	1894	2072
b0185	acca, eck0184, jw0180	acetyl-coa carboxylase, carboxytransferase, alpha subunit	2290	2259
b0185	acca, eck0184, jw0180	acetyl-coa carboxylase, carboxytransferase, alpha subunit	2434	2051
b0185	acca, eck0184, jw0180	acetyl-coa carboxylase, carboxytransferase, alpha subunit	2182	2006
b0186	ldcc, eck0185, jw0181, ldc, ldch	lysine decarboxylase 2, constitutive (ec:4,1,1,18)	305	254
b0186	ldcc, eck0185, jw0181, ldc, ldch	lysine decarboxylase 2, constitutive (ec:4,1,1,18)	452	396
b0186	ldcc, eck0185, jw0181, ldc, ldch	lysine decarboxylase 2, constitutive (ec:4,1,1,18)	441	386
b0187	yaer, eck0186, jw0182	predicted lyase	255	302
b0187	yaer, eck0186, jw0182	predicted lyase	255	312
b0187	yaer, eck0186, jw0182	predicted lyase	311	393
b0188	tils, eck0187, jw0183, mesj, yaen	trna(ile)-lysidine synthetase (ec:6,1,1,5)	198	254
b0188	tils, eck0187, jw0183, mesj, yaen	trna(ile)-lysidine synthetase (ec:6,1,1,5)	231	292
b0188	tils, eck0187, jw0183, mesj, yaen	trna(ile)-lysidine synthetase (ec:6,1,1,5)	238	280
b0189	rof, eck0188, jw0184, mesj, yaeo	modulator of rho-dependent transcription termination	236	220
b0189	rof, eck0188, jw0184, mesj, yaeo	modulator of rho-dependent transcription termination	215	183
b0189	rof, eck0188, jw0184, mesj, yaeo	modulator of rho-dependent transcription termination	323	268
b0190	yaeq, eck0190, jw0186	conserved protein	890	794
b0190	yaeq, eck0190, jw0186	conserved protein	610	727
b0190	yaeq, eck0190, jw0186	conserved protein	480	577
b0191	yaej, eck0191, jw0187	conserved protein	313	375
b0191	yaej, eck0191, jw0187	conserved protein	288	326
b0191	yaej, eck0191, jw0187	conserved protein	355	414
b0192	nlpe, cutf, eck0192, jw0188	lipoprotein involved with copper homeostasis and adhesion	398	364
b0192	nlpe, cutf, eck0192, jw0188	lipoprotein involved with copper homeostasis and adhesion	572	566
b0192	nlpe, cutf, eck0192, jw0188	lipoprotein involved with copper homeostasis and adhesion	425	367
b0194	pros, drpa, eck0194, jw0190	prolyl-trna synthetase (ec:6,1,1,15)	2367	2005
b0194	pros, drpa, eck0194, jw0190	prolyl-trna synthetase (ec:6,1,1,15)	2638	2489
b0194	pros, drpa, eck0194, jw0190	prolyl-trna synthetase (ec:6,1,1,15)	1004	820
b0195	yaeb, eck0195, jw0191	conserved protein	140	258
b0195	yaeb, eck0195, jw0191	conserved protein	227	332
b0195	yaeb, eck0195, jw0191	conserved protein	321	480
b0196	rcsf, eck0196, jw0192	predicted outer membrane protein, signal	757	991
b0196	rcsf, eck0196, jw0192	predicted outer membrane protein, signal	1585	2356
b0196	rcsf, eck0196, jw0192	predicted outer membrane protein, signal	866	1276
b0197	metq, eck0197, jw0193, metd, yaec	dl-methionine transporter subunit	12455	10555
b0197	metq, eck0197, jw0193, metd, yaec	dl-methionine transporter subunit	11469	8747
b0197	metq, eck0197, jw0193, metd, yaec	dl-methionine transporter subunit	8862	10060
b0198	meti, eck0198, jw0194, metd, yaee	dl-methionine transporter subunit	1829	1934
b0198	meti, eck0198, jw0194, metd, yaee	dl-methionine transporter subunit	2660	2815
b0198	meti, eck0198, jw0194, metd, yaee	dl-methionine transporter subunit	9057	10328
b0199	metn, abc, eck0199, jw0195, metd	dl-methionine transporter subunit	1879	2437
b0199	metn, abc, eck0199, jw0195, metd	dl-methionine transporter subunit	2024	2145
b0199	metn, abc, eck0199, jw0195, metd	dl-methionine transporter subunit	2379	2838
b0200	gmhb, eck0200, gmbc, gmbx, jw0196, wcbn, yaed	d,d-heptose 1,7-bisphosphate phosphatase	1112	1311
b0200	gmhb, eck0200, gmbc, gmbx, jw0196, wcbn, yaed	d,d-heptose 1,7-bisphosphate phosphatase	1040	1214
b0200	gmhb, eck0200, gmbc, gmbx, jw0196, wcbn, yaed	d,d-heptose 1,7-bisphosphate phosphatase	4291	3587
b0204	rrlh, eck0204, jwr0004	23s ribosomal rna of rrnh operon	39806	32471
b0204	rrlh, eck0204, jwr0004	23s ribosomal rna of rrnh operon	52841	32319
b0204	rrlh, eck0204, jwr0004	23s ribosomal rna of rrnh operon	38629	38484
b0207	dkgb, eck0207, jw0197, yafb	2,5-diketo-d-gluconate reductase b (ec:1,1,1,274)	234	232
b0207	dkgb, eck0207, jw0197, yafb	2,5-diketo-d-gluconate reductase b (ec:1,1,1,274)	122	124
b0207	dkgb, eck0207, jw0197, yafb	2,5-diketo-d-gluconate reductase b (ec:1,1,1,274)	343	350
b0208	yafc, eck0208, jw0198	predicted dna-binding transcriptional regulator	99	107
b0208	yafc, eck0208, jw0198	predicted dna-binding transcriptional regulator	169	202
b0208	yafc, eck0208, jw0198	predicted dna-binding transcriptional regulator	115	144
b0209	yafd, eck0209, jw5017	conserved protein	348	410
b0209	yafd, eck0209, jw5017	conserved protein	506	537
b0209	yafd, eck0209, jw5017	conserved protein	650	699
b0210	yafe, eck0210, jw0200	predicted s-adenosyl-l-methionine-dependent methyltransferase	145	243
b0210	yafe, eck0210, jw0200	predicted s-adenosyl-l-methionine-dependent methyltransferase	127	165
b0210	yafe, eck0210, jw0200	predicted s-adenosyl-l-methionine-dependent methyltransferase	116	137
b0211	mltd, dnir, eck0211, jw5018, yafg	predicted membrane-bound lytic murein transglycosylase d	1502	1582
b0211	mltd, dnir, eck0211, jw5018, yafg	predicted membrane-bound lytic murein transglycosylase d	1748	1806
b0211	mltd, dnir, eck0211, jw5018, yafg	predicted membrane-bound lytic murein transglycosylase d	1384	1387
b0212	glob, eck0212, jw0202, yafr	predicted hydroxyacylglutathione hydrolase	409	369
b0212	glob, eck0212, jw0202, yafr	predicted hydroxyacylglutathione hydrolase	592	484
b0212	glob, eck0212, jw0202, yafr	predicted hydroxyacylglutathione hydrolase	335	236
b0213	yafs, eck0213, jw0203	predicted s-adenosyl-l-methionine-dependent methyltransferase	81	113
b0213	yafs, eck0213, jw0203	predicted s-adenosyl-l-methionine-dependent methyltransferase	88	108
b0214	rnha, cer, dasf, eck0214, hera, jw0204, rnh, sdra, sin	ribonuclease hi, degrades rna of dna-rna hybrids (ec:3,1,26,4)	326	396
b0214	rnha, cer, dasf, eck0214, hera, jw0204, rnh, sdra, sin	ribonuclease hi, degrades rna of dna-rna hybrids (ec:3,1,26,4)	439	530
b0214	rnha, cer, dasf, eck0214, hera, jw0204, rnh, sdra, sin	ribonuclease hi, degrades rna of dna-rna hybrids (ec:3,1,26,4)	355	444
b0215	dnaq, eck0215, jw0205, mutd	dna polymerase iii epsilon subunit (ec:2,7,7,7)	536	674
b0215	dnaq, eck0215, jw0205, mutd	dna polymerase iii epsilon subunit (ec:2,7,7,7)	490	579
b0215	dnaq, eck0215, jw0205, mutd	dna polymerase iii epsilon subunit (ec:2,7,7,7)	284	374
b0219	yafv, eck0220, jw5019	predicted c-n hydrolase family amidase, nad(p)-binding	216	211
b0219	yafv, eck0220, jw5019	predicted c-n hydrolase family amidase, nad(p)-binding	1399	1075
b0219	yafv, eck0220, jw5019	predicted c-n hydrolase family amidase, nad(p)-binding	364	275
b0220	ivy, eck0221, jw0210, ykfe	inhibitor of vertebrate c-lysozyme	1199	1432
b0220	ivy, eck0221, jw0210, ykfe	inhibitor of vertebrate c-lysozyme	1606	1652
b0220	ivy, eck0221, jw0210, ykfe	inhibitor of vertebrate c-lysozyme	1403	1629
b0221	fade, eck0222, fadf, jw5020, yafh	acyl coenzyme a dehydrogenase (ec:1,3,99,3)	120	85
b0221	fade, eck0222, fadf, jw5020, yafh	acyl coenzyme a dehydrogenase (ec:1,3,99,3)	131	92
b0222	lpca, eck0223, gmha, isn, jw0212, tfra, yafi	d-sedoheptulose 7-phosphate isomerase (ec:5,-,-,-)	1407	1194
b0222	lpca, eck0223, gmha, isn, jw0212, tfra, yafi	d-sedoheptulose 7-phosphate isomerase (ec:5,-,-,-)	723	759
b0222	lpca, eck0223, gmha, isn, jw0212, tfra, yafi	d-sedoheptulose 7-phosphate isomerase (ec:5,-,-,-)	1476	1532
b0223	yafj, eck0224, jw0213	predicted amidotransfease	192	162
b0223	yafj, eck0224, jw0213	predicted amidotransfease	492	615
b0223	yafj, eck0224, jw0213	predicted amidotransfease	722	748
b0224	yafk, eck0225, jw0214	conserved protein	1358	2106
b0224	yafk, eck0225, jw0214	conserved protein	1575	2284
b0224	yafk, eck0225, jw0214	conserved protein	958	1611
b0225	yafq, eck0226, jw0215	predicted toxin of the yafq-dinj toxin-antitoxin system	475	730
b0225	yafq, eck0226, jw0215	predicted toxin of the yafq-dinj toxin-antitoxin system	608	971
b0225	yafq, eck0226, jw0215	predicted toxin of the yafq-dinj toxin-antitoxin system	539	751
b0226	dinj, eck0227, jw0216, sosa	predicted antitoxin of yafq-dinj toxin-antitoxin system	1255	1575
b0226	dinj, eck0227, jw0216, sosa	predicted antitoxin of yafq-dinj toxin-antitoxin system	1270	1568
b0226	dinj, eck0227, jw0216, sosa	predicted antitoxin of yafq-dinj toxin-antitoxin system	1216	1541
b0232	yafn, eck0233, jw0222	predicted antitoxin of the yafo-yafn toxin-antitoxin system	136	188
b0232	yafn, eck0233, jw0222	predicted antitoxin of the yafo-yafn toxin-antitoxin system	167	233
b0232	yafn, eck0233, jw0222	predicted antitoxin of the yafo-yafn toxin-antitoxin system	255	338
b0233	yafo, eck0234, jw0223	predicted toxin of the yafo-yafn toxin-antitoxin system	57	103
b0233	yafo, eck0234, jw0223	predicted toxin of the yafo-yafn toxin-antitoxin system	116	173
b0237	pepd, eck0238, jw0227, peph	aminoacyl-histidine dipeptidase (peptidase d) (ec:3,4,13,3)	1330	1097
b0237	pepd, eck0238, jw0227, peph	aminoacyl-histidine dipeptidase (peptidase d) (ec:3,4,13,3)	1187	990
b0237	pepd, eck0238, jw0227, peph	aminoacyl-histidine dipeptidase (peptidase d) (ec:3,4,13,3)	1514	1128
b0240	crl, eck0241, jw0230	dna-binding transcriptional regulator	1766	2198
b0240	crl, eck0241, jw0230	dna-binding transcriptional regulator	2039	1932
b0240	crl, eck0241, jw0230	dna-binding transcriptional regulator	1493	1982
b0241	phoe, eck0242, jw0231, ompe	outer membrane phosphoporin protein e	136	91
b0241	phoe, eck0242, jw0231, ompe	outer membrane phosphoporin protein e	1726	1226
b0242	prob, eck0243, jw0232, pro	gamma-glutamate kinase (ec:2,7,2,11)	1177	1180
b0242	prob, eck0243, jw0232, pro	gamma-glutamate kinase (ec:2,7,2,11)	1086	1223
b0242	prob, eck0243, jw0232, pro	gamma-glutamate kinase (ec:2,7,2,11)	1298	1410
b0243	proa, eck0244, jw0233, pro	gamma-glutamylphosphate reductase (ec:1,2,1,41)	2244	1921
b0243	proa, eck0244, jw0233, pro	gamma-glutamylphosphate reductase (ec:1,2,1,41)	2325	1963
b0243	proa, eck0244, jw0233, pro	gamma-glutamylphosphate reductase (ec:1,2,1,41)	1102	1038
b0250	ykfb, eck0252, jw0239	cp4-6 prophage; predicted protein	286	165
b0250	ykfb, eck0252, jw0239	cp4-6 prophage; predicted protein	296	169
b0250	ykfb, eck0252, jw0239	cp4-6 prophage; predicted protein	681	393
b0253	ykfa, eck0255, jw0243	cp4-6 prophage; predicted gtp-binding protein	166	162
b0253	ykfa, eck0255, jw0243	cp4-6 prophage; predicted gtp-binding protein	792	589
b0256	insi, eck0258	kple2 phage-like element; is30 transposase	403	526
b0256	insi, eck0258	kple2 phage-like element; is30 transposase	386	448
b0256	insi, eck0258	kple2 phage-like element; is30 transposase	277	395
b0260	mmup, eck0262, jw5027, ykfd	cp4-6 prophage; predicted s-methylmethionine transporter	389	424
b0260	mmup, eck0262, jw5027, ykfd	cp4-6 prophage; predicted s-methylmethionine transporter	686	725
b0260	mmup, eck0262, jw5027, ykfd	cp4-6 prophage; predicted s-methylmethionine transporter	231	301
b0261	mmum, eck0263, jw0253, yagd	cp4-6 prophage; s-methylmethionine:homocysteine methyltransferase	260	282
b0261	mmum, eck0263, jw0253, yagd	cp4-6 prophage; s-methylmethionine:homocysteine methyltransferase	1678	1225
b0261	mmum, eck0263, jw0253, yagd	cp4-6 prophage; s-methylmethionine:homocysteine methyltransferase	484	473
b0266	yagb, eck0267, jw0259	pseudogene	168	200
b0266	yagb, eck0267, jw0259	pseudogene	176	211
b0266	yagb, eck0267, jw0259	pseudogene	160	225
b0267	yaga, eck0268, jw0260	cp4-6 prophage; predicted dna-binding transcriptional regulator	198	118
b0267	yaga, eck0268, jw0260	cp4-6 prophage; predicted dna-binding transcriptional regulator	123	60
b0269	yagf, eck0270, jw0262	cp4-6 prophage; predicted dehydratase	999	809
b0269	yagf, eck0270, jw0262	cp4-6 prophage; predicted dehydratase	798	603
b0272	yagi, eck0273, jw0265	cp4-6 prophage; predicted dna-binding transcriptional regulator	774	885
b0272	yagi, eck0273, jw0265	cp4-6 prophage; predicted dna-binding transcriptional regulator	851	895
b0272	yagi, eck0273, jw0265	cp4-6 prophage; predicted dna-binding transcriptional regulator	773	863
b0273	argf, arg5, argd, eck0274, jw0266	cp4-6 prophage; ornithine carbamoyltransferase 2, chain f	2705	2757
b0273	argf, arg5, argd, eck0274, jw0266	cp4-6 prophage; ornithine carbamoyltransferase 2, chain f	11004	7338
b0273	argf, arg5, argd, eck0274, jw0266	cp4-6 prophage; ornithine carbamoyltransferase 2, chain f	2665	2380
b0276	yagj, eck0275, jw0270	cp4-6 prophage; predicted protein	183	143
b0276	yagj, eck0275, jw0270	cp4-6 prophage; predicted protein	14081	9643
b0280	yagn, eck0279, jw0274	cp4-6 prophage; predicted protein	732	876
b0280	yagn, eck0279, jw0274	cp4-6 prophage; predicted protein	1589	2070
b0280	yagn, eck0279, jw0274	cp4-6 prophage; predicted protein	1385	1703
b0281	intf, eck0280, jw0275, yago	cp4-6 prophage; predicted phage integrase	158	262
b0281	intf, eck0280, jw0275, yago	cp4-6 prophage; predicted phage integrase	248	366
b0281	intf, eck0280, jw0275, yago	cp4-6 prophage; predicted phage integrase	342	403
b0287	yagu, eck0286, jw0281	conserved inner membrane protein	2754	2524
b0287	yagu, eck0286, jw0281	conserved inner membrane protein	4364	3728
b0287	yagu, eck0286, jw0281	conserved inner membrane protein	4267	3645
b0290	yagw, eck0289, jw0284	predicted receptor	202	131
b0290	yagw, eck0289, jw0284	predicted receptor	146	121
b0290	yagw, eck0289, jw0284	predicted receptor	226	244
b0304	ykgc, eck0303, jw5040	predicted oxidoreductase with fad/nad(p)-binding domain and	169	146
b0304	ykgc, eck0303, jw5040	predicted oxidoreductase with fad/nad(p)-binding domain and	226	192
b0304	ykgc, eck0303, jw5040	predicted oxidoreductase with fad/nad(p)-binding domain and	166	131
b0311	beta, eck0309, jw0303	choline dehydrogenase, a flavoprotein (ec:1,1,99,1)	175	139
b0311	beta, eck0309, jw0303	choline dehydrogenase, a flavoprotein (ec:1,1,99,1)	132	113
b0311	beta, eck0309, jw0303	choline dehydrogenase, a flavoprotein (ec:1,1,99,1)	868	628
b0312	betb, eck0310, jw0304	betaine aldehyde dehydrogenase, nad-dependent (ec:1,2,1,8)	267	281
b0312	betb, eck0310, jw0304	betaine aldehyde dehydrogenase, nad-dependent (ec:1,2,1,8)	457	479
b0312	betb, eck0310, jw0304	betaine aldehyde dehydrogenase, nad-dependent (ec:1,2,1,8)	466	461
b0313	beti, eck0311, jw0305	dna-binding transcriptional repressor	381	415
b0313	beti, eck0311, jw0305	dna-binding transcriptional repressor	367	457
b0313	beti, eck0311, jw0305	dna-binding transcriptional repressor	585	641
b0314	bett, eck0312, jw0306	choline transporter of high affinity	172	204
b0314	bett, eck0312, jw0306	choline transporter of high affinity	170	172
b0314	bett, eck0312, jw0306	choline transporter of high affinity	177	168
b0315	yaha, eck0313, jw0307	predicted dna-binding transcriptional regulator	75	126
b0315	yaha, eck0313, jw0307	predicted dna-binding transcriptional regulator	766	912
b0316	yahb, eck0314, jw0308	predicted dna-bindng transcriptional regulator	233	185
b0316	yahb, eck0314, jw0308	predicted dna-bindng transcriptional regulator	149	143
b0324	yahj, eck0322, jw0316	predicted deaminase with metallo-dependent hydrolase domain	160	154
b0324	yahj, eck0322, jw0316	predicted deaminase with metallo-dependent hydrolase domain	161	141
b0325	yahk, eck0323, jw0317	predicted oxidoreductase, zn-dependent and nad(p)-binding	1102	1016
b0325	yahk, eck0323, jw0317	predicted oxidoreductase, zn-dependent and nad(p)-binding	1309	1061
b0325	yahk, eck0323, jw0317	predicted oxidoreductase, zn-dependent and nad(p)-binding	1726	1332
b0329	yaho, eck0327, jw0321	predicted protein	4404	3675
b0329	yaho, eck0327, jw0321	predicted protein	3769	3674
b0329	yaho, eck0327, jw0321	predicted protein	3354	3383
b0336	codb, eck0333, jw0327	cytosine transporter	2505	2169
b0336	codb, eck0333, jw0327	cytosine transporter	2145	1999
b0336	codb, eck0333, jw0327	cytosine transporter	3768	4012
b0337	coda, eck0334, jw0328	cytosine deaminase (ec:3,5,4,1)	3697	3365
b0337	coda, eck0334, jw0328	cytosine deaminase (ec:3,5,4,1)	2152	2011
b0337	coda, eck0334, jw0328	cytosine deaminase (ec:3,5,4,1)	3377	3245
b0338	cynr, eck0335, jw5894	dna-binding transcriptional dual regulator	140	128
b0338	cynr, eck0335, jw5894	dna-binding transcriptional dual regulator	101	105
b0340	cyns, cnt, eck0337, jw0331	cyanate aminohydrolase (ec:4,2,1,104)	103	66
b0340	cyns, cnt, eck0337, jw0331	cyanate aminohydrolase (ec:4,2,1,104)	1885	1197
b0346	mhpr, eck0343, jw0337	dna-binding transcriptional activator, 3hpp-binding	192	166
b0346	mhpr, eck0343, jw0337	dna-binding transcriptional activator, 3hpp-binding	248	208
b0346	mhpr, eck0343, jw0337	dna-binding transcriptional activator, 3hpp-binding	152	168
b0354	yail, eck0351, jw0345	nucleoprotein/polynucleotide-associated enzyme	884	1055
b0354	yail, eck0351, jw0345	nucleoprotein/polynucleotide-associated enzyme	1036	905
b0354	yail, eck0351, jw0345	nucleoprotein/polynucleotide-associated enzyme	529	728
b0355	frmb, eck0352, jw0346, yaim	predicted esterase	190	160
b0355	frmb, eck0352, jw0346, yaim	predicted esterase	264	226
b0355	frmb, eck0352, jw0346, yaim	predicted esterase	503	553
b0356	frma, adhc, eck0353, jw0347	alcohol dehydrogenase class iii/glutathione-dependent formaldehyde	282	289
b0356	frma, adhc, eck0353, jw0347	alcohol dehydrogenase class iii/glutathione-dependent formaldehyde	423	395
b0356	frma, adhc, eck0353, jw0347	alcohol dehydrogenase class iii/glutathione-dependent formaldehyde	681	869
b0357	frmr, eck0354, jw0348, yain	regulator protein that represses frmrab operon	2015	1835
b0357	frmr, eck0354, jw0348, yain	regulator protein that represses frmrab operon	777	933
b0357	frmr, eck0354, jw0348, yain	regulator protein that represses frmrab operon	562	613
b0369	hemb, eck0366, jw0361, ncf	porphobilinogen synthase (ec:4,2,1,24)	4848	4501
b0369	hemb, eck0366, jw0361, ncf	porphobilinogen synthase (ec:4,2,1,24)	901	621
b0369	hemb, eck0366, jw0361, ncf	porphobilinogen synthase (ec:4,2,1,24)	544	466
b0377	sbma, eck0372, jw0368	predicted transporter	247	233
b0377	sbma, eck0372, jw0368	predicted transporter	114	131
b0377	sbma, eck0372, jw0368	predicted transporter	129	125
b0378	yaiw, eck0373, jw0369	predicted dna-binding transcriptional regulator	171	203
b0378	yaiw, eck0373, jw0369	predicted dna-binding transcriptional regulator	190	257
b0378	yaiw, eck0373, jw0369	predicted dna-binding transcriptional regulator	182	231
b0381	ddla, eck0376, jw0372	d-alanine-d-alanine ligase a (ec:6,3,2,4)	114	117
b0381	ddla, eck0376, jw0372	d-alanine-d-alanine ligase a (ec:6,3,2,4)	379	263
b0381	ddla, eck0376, jw0372	d-alanine-d-alanine ligase a (ec:6,3,2,4)	678	539
b0382	irap, eck0377, jw0373, yaib	predicted protein	730	919
b0382	irap, eck0377, jw0373, yaib	predicted protein	1066	1273
b0382	irap, eck0377, jw0373, yaib	predicted protein	701	738
b0383	phoa, eck0378, jw0374, psia	bacterial alkaline phosphatase (ec:3,1,3,1)	199	153
b0383	phoa, eck0378, jw0374, psia	bacterial alkaline phosphatase (ec:3,1,3,1)	174	126
b0384	psif, eck0379, jw5054	conserved protein	284	221
b0384	psif, eck0379, jw5054	conserved protein	387	320
b0384	psif, eck0379, jw5054	conserved protein	503	406
b0386	proc, eck0381, jw0377, pro, pro2	pyrroline-5-carboxylate reductase, nad(p)-binding (ec:1,5,1,2)	934	701
b0386	proc, eck0381, jw0377, pro, pro2	pyrroline-5-carboxylate reductase, nad(p)-binding (ec:1,5,1,2)	529	473
b0386	proc, eck0381, jw0377, pro, pro2	pyrroline-5-carboxylate reductase, nad(p)-binding (ec:1,5,1,2)	816	681
b0387	yaii, eck0382, jw0378	conserved protein	175	241
b0387	yaii, eck0382, jw0378	conserved protein	181	217
b0387	yaii, eck0382, jw0378	conserved protein	332	362
b0388	arol, eck0383, jw0379	shikimate kinase ii (ec:2,7,1,71)	1198	1653
b0388	arol, eck0383, jw0379	shikimate kinase ii (ec:2,7,1,71)	1270	1636
b0388	arol, eck0383, jw0379	shikimate kinase ii (ec:2,7,1,71)	1131	1528
b0389	yaia, eck0384, jw0380	predicted protein	775	891
b0389	yaia, eck0384, jw0380	predicted protein	1450	1702
b0390	arom, eck0385, jw0381	conserved protein	752	735
b0390	arom, eck0385, jw0381	conserved protein	333	393
b0390	arom, eck0385, jw0381	conserved protein	450	471
b0391	yaie, eck0386, jw0382	conserved protein	800	883
b0391	yaie, eck0386, jw0382	conserved protein	871	1022
b0391	yaie, eck0386, jw0382	conserved protein	773	881
b0392	ykia, eck0387, jw0383	pseudogene	86	138
b0392	ykia, eck0387, jw0383	pseudogene	178	184
b0392	ykia, eck0387, jw0383	pseudogene	92	108
b0393	rdgc, eck0388, jw0384, yaid	dna-binding protein, non-specific	291	265
b0393	rdgc, eck0388, jw0384, yaid	dna-binding protein, non-specific	664	756
b0393	rdgc, eck0388, jw0384, yaid	dna-binding protein, non-specific	401	612
b0394	mak, eck0389, jw0385, yajf	manno(fructo)kinase (ec:2,7,1,4)	291	245
b0394	mak, eck0389, jw0385, yajf	manno(fructo)kinase (ec:2,7,1,4)	411	343
b0394	mak, eck0389, jw0385, yajf	manno(fructo)kinase (ec:2,7,1,4)	784	577
b0397	sbcc, eck0391, jw0387, rmua	exonuclease, dsdna, atp-dependent	149	160
b0397	sbcc, eck0391, jw0387, rmua	exonuclease, dsdna, atp-dependent	250	258
b0397	sbcc, eck0391, jw0387, rmua	exonuclease, dsdna, atp-dependent	140	166
b0398	sbcd, eck0392, jw0388, yaja	exonuclease, dsdna, atp-dependent	174	192
b0398	sbcd, eck0392, jw0388, yaja	exonuclease, dsdna, atp-dependent	171	233
b0398	sbcd, eck0392, jw0388, yaja	exonuclease, dsdna, atp-dependent	190	248
b0399	phob, eck0393, jw0389, phorc	dna-binding response regulator in two-component regulatory system	154	182
b0399	phob, eck0393, jw0389, phorc	dna-binding response regulator in two-component regulatory system	170	207
b0399	phob, eck0393, jw0389, phorc	dna-binding response regulator in two-component regulatory system	154	169
b0401	brnq, eck0395, hrba, jw0391	predicted branched chain amino acid transporter (liv-ii)	272	222
b0401	brnq, eck0395, hrba, jw0391	predicted branched chain amino acid transporter (liv-ii)	310	224
b0401	brnq, eck0395, hrba, jw0391	predicted branched chain amino acid transporter (liv-ii)	446	316
b0402	proy, eck0396, jw5055, yajm	predicted cryptic proline transporter	237	200
b0402	proy, eck0396, jw5055, yajm	predicted cryptic proline transporter	123	103
b0402	proy, eck0396, jw5055, yajm	predicted cryptic proline transporter	516	355
b0403	malz, eck0397, jw0393	maltodextrin glucosidase (ec:3,2,1,20)	165	139
b0403	malz, eck0397, jw0393	maltodextrin glucosidase (ec:3,2,1,20)	274	222
b0405	quea, eck0399, jw0395	s-adenosylmethionine:trna ribosyltransferase-isomerase (ec:5,-,-,-)	472	524
b0405	quea, eck0399, jw0395	s-adenosylmethionine:trna ribosyltransferase-isomerase (ec:5,-,-,-)	502	586
b0405	quea, eck0399, jw0395	s-adenosylmethionine:trna ribosyltransferase-isomerase (ec:5,-,-,-)	534	551
b0406	tgt, eck0400, jw0396, vacc	trna-guanine transglycosylase (ec:2,4,2,29)	3014	3285
b0406	tgt, eck0400, jw0396, vacc	trna-guanine transglycosylase (ec:2,4,2,29)	1045	1068
b0406	tgt, eck0400, jw0396, vacc	trna-guanine transglycosylase (ec:2,4,2,29)	1023	939
b0407	yajc, eck0401, jw0397	secyeg protein translocase auxillary subunit	3162	3338
b0407	yajc, eck0401, jw0397	secyeg protein translocase auxillary subunit	5206	5220
b0407	yajc, eck0401, jw0397	secyeg protein translocase auxillary subunit	2746	2875
b0409	secf, eck0403, jw0399	secyeg protein translocase auxillary subunit	646	593
b0409	secf, eck0403, jw0399	secyeg protein translocase auxillary subunit	1122	1061
b0409	secf, eck0403, jw0399	secyeg protein translocase auxillary subunit	548	513
b0411	tsx, eck0405, jw0401, nupa, t6rec	nucleoside channel, receptor of phage t6 and colicin k	2950	2593
b0411	tsx, eck0405, jw0401, nupa, t6rec	nucleoside channel, receptor of phage t6 and colicin k	2402	2530
b0411	tsx, eck0405, jw0401, nupa, t6rec	nucleoside channel, receptor of phage t6 and colicin k	2653	2236
b0412	yaji, eck0406, jw5056	predicted lipoprotein	109	105
b0412	yaji, eck0406, jw5056	predicted lipoprotein	119	158
b0412	yaji, eck0406, jw5056	predicted lipoprotein	123	159
b0413	nrdr, eck0407, jw0403, ribx, ybad	conserved protein	1527	1700
b0413	nrdr, eck0407, jw0403, ribx, ybad	conserved protein	963	1163
b0413	nrdr, eck0407, jw0403, ribx, ybad	conserved protein	1008	1392
b0414	ribd, eck0408, jw0404, ribg, ybae	fused diaminohydroxyphosphoribosylaminopyrimidine deaminase and	1052	1144
b0414	ribd, eck0408, jw0404, ribg, ybae	fused diaminohydroxyphosphoribosylaminopyrimidine deaminase and	1428	1830
b0414	ribd, eck0408, jw0404, ribg, ybae	fused diaminohydroxyphosphoribosylaminopyrimidine deaminase and	731	955
b0415	ribe, eck0409, jw0405, ribh, ybaf	riboflavin synthase beta chain (ec:2,5,1,9)	1724	1504
b0415	ribe, eck0409, jw0405, ribh, ybaf	riboflavin synthase beta chain (ec:2,5,1,9)	2271	2296
b0415	ribe, eck0409, jw0405, ribh, ybaf	riboflavin synthase beta chain (ec:2,5,1,9)	2790	3012
b0416	nusb, eck0410, gronb, jw0406, ssad, ssyb	transcription antitermination protein	1757	1936
b0416	nusb, eck0410, gronb, jw0406, ssad, ssyb	transcription antitermination protein	1797	1718
b0416	nusb, eck0410, gronb, jw0406, ssad, ssyb	transcription antitermination protein	1129	1181
b0418	pgpa, eck0412, jw0408, yajn	phosphatidylglycerophosphatase a (ec:3,1,3,27)	249	246
b0418	pgpa, eck0412, jw0408, yajn	phosphatidylglycerophosphatase a (ec:3,1,3,27)	335	279
b0418	pgpa, eck0412, jw0408, yajn	phosphatidylglycerophosphatase a (ec:3,1,3,27)	669	575
b0419	yajo, eck0413, jw0409	2-carboxybenzaldehyde reductase, function unknown	1027	792
b0419	yajo, eck0413, jw0409	2-carboxybenzaldehyde reductase, function unknown	1733	1445
b0419	yajo, eck0413, jw0409	2-carboxybenzaldehyde reductase, function unknown	612	496
b0420	dxs, eck0414, jw0410, yajp	1-deoxyxylulose-5-phosphate synthase, thiamine-requiring,	608	459
b0420	dxs, eck0414, jw0410, yajp	1-deoxyxylulose-5-phosphate synthase, thiamine-requiring,	767	769
b0420	dxs, eck0414, jw0410, yajp	1-deoxyxylulose-5-phosphate synthase, thiamine-requiring,	438	434
b0421	ispa, eck0415, jw0411	geranyltranstransferase (ec:2,5,1,10 2,5,1,1)	1421	1933
b0421	ispa, eck0415, jw0411	geranyltranstransferase (ec:2,5,1,10 2,5,1,1)	1467	1715
b0421	ispa, eck0415, jw0411	geranyltranstransferase (ec:2,5,1,10 2,5,1,1)	1663	2055
b0422	xseb, eck0416, jw0412, yaje	exonuclease vii small subunit (ec:3,1,11,6)	1640	2126
b0422	xseb, eck0416, jw0412, yaje	exonuclease vii small subunit (ec:3,1,11,6)	1614	2071
b0423	thii, eck0417, jw0413, nuva, yajj, yajk	sulfurtransferase required for thiamine and 4-thiouridine	422	361
b0423	thii, eck0417, jw0413, nuva, yajj, yajk	sulfurtransferase required for thiamine and 4-thiouridine	313	305
b0423	thii, eck0417, jw0413, nuva, yajj, yajk	sulfurtransferase required for thiamine and 4-thiouridine	1000	905
b0424	yajl, eck0418, jw5057, thij	conserved protein	488	424
b0424	yajl, eck0418, jw5057, thij	conserved protein	342	344
b0424	yajl, eck0418, jw5057, thij	conserved protein	375	309
b0425	pane, apba, eck0419, jw0415	2-dehydropantoate reductase, nadph-specific (ec:1,1,1,169)	494	516
b0425	pane, apba, eck0419, jw0415	2-dehydropantoate reductase, nadph-specific (ec:1,1,1,169)	489	589
b0425	pane, apba, eck0419, jw0415	2-dehydropantoate reductase, nadph-specific (ec:1,1,1,169)	467	477
b0426	yajq, eck0420, jw5058	predicted nucleotide binding protein	917	939
b0426	yajq, eck0420, jw5058	predicted nucleotide binding protein	1563	1804
b0426	yajq, eck0420, jw5058	predicted nucleotide binding protein	1604	1783
b0427	yajr, eck0421, jw5059	predicted transporter	123	119
b0427	yajr, eck0421, jw5059	predicted transporter	686	625
b0429	cyod, eck0423, jw0419	cytochrome o ubiquinol oxidase subunit iv (ec:1,10,3,-)	5503	4980
b0429	cyod, eck0423, jw0419	cytochrome o ubiquinol oxidase subunit iv (ec:1,10,3,-)	5376	4402
b0429	cyod, eck0423, jw0419	cytochrome o ubiquinol oxidase subunit iv (ec:1,10,3,-)	7534	6382
b0430	cyoc, eck0424, jw0420	cytochrome o ubiquinol oxidase subunit iii (ec:1,10,3,-)	6647	5152
b0430	cyoc, eck0424, jw0420	cytochrome o ubiquinol oxidase subunit iii (ec:1,10,3,-)	4639	4211
b0430	cyoc, eck0424, jw0420	cytochrome o ubiquinol oxidase subunit iii (ec:1,10,3,-)	5491	4970
b0431	cyob, eck0425, jw0421	cytochrome o ubiquinol oxidase subunit i (ec:1,10,3,-)	8670	9060
b0431	cyob, eck0425, jw0421	cytochrome o ubiquinol oxidase subunit i (ec:1,10,3,-)	6444	6386
b0431	cyob, eck0425, jw0421	cytochrome o ubiquinol oxidase subunit i (ec:1,10,3,-)	5980	6929
b0432	cyoa, eck0426, jw0422	cytochrome o ubiquinol oxidase subunit ii (ec:1,10,3,-)	9975	9654
b0432	cyoa, eck0426, jw0422	cytochrome o ubiquinol oxidase subunit ii (ec:1,10,3,-)	9942	9680
b0432	cyoa, eck0426, jw0422	cytochrome o ubiquinol oxidase subunit ii (ec:1,10,3,-)	9081	9184
b0433	ampg, eck0427, jw0423	muropeptide transporter	179	170
b0433	ampg, eck0427, jw0423	muropeptide transporter	191	201
b0433	ampg, eck0427, jw0423	muropeptide transporter	249	282
b0434	yajg, eck0428, jw0424	predicted lipoprotein	1480	1746
b0434	yajg, eck0428, jw0424	predicted lipoprotein	1649	1952
b0434	yajg, eck0428, jw0424	predicted lipoprotein	2319	3029
b0436	tig, eck0430, jw0426	peptidyl-prolyl cis/trans isomerase (trigger factor)	7973	7767
b0436	tig, eck0430, jw0426	peptidyl-prolyl cis/trans isomerase (trigger factor)	8962	9002
b0436	tig, eck0430, jw0426	peptidyl-prolyl cis/trans isomerase (trigger factor)	7943	7035
b0437	clpp, eck0431, jw0427, lopp, wsea	proteolytic subunit of clpa-clpp and clpx-clpp atp-dependent serine	1931	1857
b0437	clpp, eck0431, jw0427, lopp, wsea	proteolytic subunit of clpa-clpp and clpx-clpp atp-dependent serine	1465	1444
b0437	clpp, eck0431, jw0427, lopp, wsea	proteolytic subunit of clpa-clpp and clpx-clpp atp-dependent serine	2169	1731
b0438	clpx, eck0432, jw0428, lopc	atpase and specificity subunit of clpx-clpp atp-dependent serine	2963	2091
b0438	clpx, eck0432, jw0428, lopc	atpase and specificity subunit of clpx-clpp atp-dependent serine	2124	1606
b0438	clpx, eck0432, jw0428, lopc	atpase and specificity subunit of clpx-clpp atp-dependent serine	1487	1256
b0439	lon, capr, deg, dir, eck0433, jw0429, lopa, muc	dna-binding atp-dependent protease la (ec:3,4,21,53)	1965	1730
b0439	lon, capr, deg, dir, eck0433, jw0429, lopa, muc	dna-binding atp-dependent protease la (ec:3,4,21,53)	2158	1710
b0439	lon, capr, deg, dir, eck0433, jw0429, lopa, muc	dna-binding atp-dependent protease la (ec:3,4,21,53)	2788	2610
b0440	hupb, dpea, eck0434, hopd, jw0430	hu, dna-binding transcriptional regulator, beta subunit	9385	8152
b0440	hupb, dpea, eck0434, hopd, jw0430	hu, dna-binding transcriptional regulator, beta subunit	6643	5428
b0440	hupb, dpea, eck0434, hopd, jw0430	hu, dna-binding transcriptional regulator, beta subunit	2758	1945
b0441	ppid, eck0435, jw0431, ybau	peptidyl-prolyl cis-trans isomerase (rotamase d) (ec:5,2,1,8)	1545	1257
b0441	ppid, eck0435, jw0431, ybau	peptidyl-prolyl cis-trans isomerase (rotamase d) (ec:5,2,1,8)	956	800
b0441	ppid, eck0435, jw0431, ybau	peptidyl-prolyl cis-trans isomerase (rotamase d) (ec:5,2,1,8)	566	515
b0443	tesc, eck0437, jw0433, ybaw	thioesterase iii	165	106
b0443	tesc, eck0437, jw0433, ybaw	thioesterase iii	215	140
b0443	tesc, eck0437, jw0433, ybaw	thioesterase iii	614	410
b0444	quec, eck0438, jw0434, ybax	predicted aluminum resistance protein	204	216
b0444	quec, eck0438, jw0434, ybax	predicted aluminum resistance protein	513	422
b0444	quec, eck0438, jw0434, ybax	predicted aluminum resistance protein	317	261
b0450	glnk, eck0444, jw0440, ybai	nitrogen assimilation regulatory protein for glnl, glne, and amtb	148	609
b0450	glnk, eck0444, jw0440, ybai	nitrogen assimilation regulatory protein for glnl, glne, and amtb	102	699
b0450	glnk, eck0444, jw0440, ybai	nitrogen assimilation regulatory protein for glnl, glne, and amtb	124	586
b0451	amtb, eck0445, jw0441, ybag	ammonium transporter	154	391
b0451	amtb, eck0445, jw0441, ybag	ammonium transporter	165	439
b0451	amtb, eck0445, jw0441, ybag	ammonium transporter	134	327
b0452	tesb, eck0446, jw0442	acyl-coa thioesterase ii (ec:3,1,2,-)	828	666
b0452	tesb, eck0446, jw0442	acyl-coa thioesterase ii (ec:3,1,2,-)	318	287
b0452	tesb, eck0446, jw0442	acyl-coa thioesterase ii (ec:3,1,2,-)	314	219
b0453	ybay, eck0447, jw0443	predicted outer membrane lipoprotein	1145	599
b0453	ybay, eck0447, jw0443	predicted outer membrane lipoprotein	1223	957
b0453	ybay, eck0447, jw0443	predicted outer membrane lipoprotein	953	602
b0458	ylac, eck0452, jw5063	predicted inner membrane protein	333	560
b0458	ylac, eck0452, jw5063	predicted inner membrane protein	391	598
b0458	ylac, eck0452, jw5063	predicted inner membrane protein	663	1442
b0459	maa, eck0453, jw0448, ylad	maltose o-acetyltransferase (ec:2,3,1,79)	107	244
b0459	maa, eck0453, jw0448, ylad	maltose o-acetyltransferase (ec:2,3,1,79)	160	307
b0459	maa, eck0453, jw0448, ylad	maltose o-acetyltransferase (ec:2,3,1,79)	208	366
b0461	tomb, eck0455, jw0450, ybaj	predicted protein	330	694
b0461	tomb, eck0455, jw0450, ybaj	predicted protein	1545	3008
b0461	tomb, eck0455, jw0450, ybaj	predicted protein	252	505
b0462	acrb, acre, eck0456, jw0451	multidrug efflux system protein	1000	780
b0462	acrb, acre, eck0456, jw0451	multidrug efflux system protein	1026	831
b0462	acrb, acre, eck0456, jw0451	multidrug efflux system protein	995	813
b0463	acra, eck0457, jw0452, lir, mb, mbl, mtca, sipb	multidrug efflux system	1721	1684
b0463	acra, eck0457, jw0452, lir, mb, mbl, mtca, sipb	multidrug efflux system	3054	2841
b0463	acra, eck0457, jw0452, lir, mb, mbl, mtca, sipb	multidrug efflux system	1909	1795
b0465	kefa, aefa, eck0459, jw0454, msck, pnuh	fused conserved protein	112	128
b0465	kefa, aefa, eck0459, jw0454, msck, pnuh	fused conserved protein	198	192
b0465	kefa, aefa, eck0459, jw0454, msck, pnuh	fused conserved protein	317	254
b0466	ybam, eck0460, jw0455	predicted protein	240	292
b0466	ybam, eck0460, jw0455	predicted protein	362	361
b0467	pric, eck0461, jw0456	primosomal replication protein n''	254	291
b0467	pric, eck0461, jw0456	primosomal replication protein n''	376	409
b0467	pric, eck0461, jw0456	primosomal replication protein n''	349	382
b0469	apt, eck0463, jw0458	adenine phosphoribosyltransferase (ec:2,4,2,7)	1364	1808
b0469	apt, eck0463, jw0458	adenine phosphoribosyltransferase (ec:2,4,2,7)	1910	2476
b0469	apt, eck0463, jw0458	adenine phosphoribosyltransferase (ec:2,4,2,7)	1699	2486
b0470	dnax, dnaz, eck0464, jw0459	dna polymerase iii/dna elongation factor iii, tau and gamma subunits	200	235
b0470	dnax, dnaz, eck0464, jw0459	dna polymerase iii/dna elongation factor iii, tau and gamma subunits	762	862
b0470	dnax, dnaz, eck0464, jw0459	dna polymerase iii/dna elongation factor iii, tau and gamma subunits	500	602
b0471	ybab, eck0465, jw0460	conserved protein	2800	2946
b0471	ybab, eck0465, jw0460	conserved protein	2745	3447
b0471	ybab, eck0465, jw0460	conserved protein	2013	2446
b0472	recr, eck0466, jw0461	gap repair protein	1852	2181
b0472	recr, eck0466, jw0461	gap repair protein	1711	2260
b0472	recr, eck0466, jw0461	gap repair protein	1113	1296
b0473	htpg, eck0467, jw0462	molecular chaperone hsp90 family	818	929
b0473	htpg, eck0467, jw0462	molecular chaperone hsp90 family	593	696
b0473	htpg, eck0467, jw0462	molecular chaperone hsp90 family	676	764
b0474	adk, dnaw, eck0468, jw0463, plsa	adenylate kinase (ec:2,7,4,3)	3172	4190
b0474	adk, dnaw, eck0468, jw0463, plsa	adenylate kinase (ec:2,7,4,3)	3428	3522
b0474	adk, dnaw, eck0468, jw0463, plsa	adenylate kinase (ec:2,7,4,3)	5491	6494
b0477	gsk, eck0471, jw0466	inosine/guanosine kinase (ec:2,7,1,73)	495	607
b0477	gsk, eck0471, jw0466	inosine/guanosine kinase (ec:2,7,1,73)	750	843
b0477	gsk, eck0471, jw0466	inosine/guanosine kinase (ec:2,7,1,73)	776	716
b0478	ybal, eck0472, jw0467, ylaa	predicted transporter with nad(p)-binding rossmann-fold domain	693	487
b0478	ybal, eck0472, jw0467, ylaa	predicted transporter with nad(p)-binding rossmann-fold domain	403	309
b0478	ybal, eck0472, jw0467, ylaa	predicted transporter with nad(p)-binding rossmann-fold domain	386	257
b0479	fsr, eck0473, jw0468	predicted fosmidomycin efflux system	169	91
b0479	fsr, eck0473, jw0468	predicted fosmidomycin efflux system	130	87
b0479	fsr, eck0473, jw0468	predicted fosmidomycin efflux system	115	74
b0480	usha, eck0474, jw0469	bifunctional udp-sugar hydrolase/5'-nucleotidase (ec:3,6,1,45)	812	684
b0480	usha, eck0474, jw0469	bifunctional udp-sugar hydrolase/5'-nucleotidase (ec:3,6,1,45)	913	780
b0480	usha, eck0474, jw0469	bifunctional udp-sugar hydrolase/5'-nucleotidase (ec:3,6,1,45)	754	605
b0481	ybak, eck0475, jw0470	conserved protein	147	153
b0481	ybak, eck0475, jw0470	conserved protein	277	240
b0481	ybak, eck0475, jw0470	conserved protein	254	281
b0482	ybap, eck0476, jw0471	conserved protein	140	212
b0482	ybap, eck0476, jw0471	conserved protein	287	360
b0482	ybap, eck0476, jw0471	conserved protein	263	354
b0483	ybaq, eck0477, jw0472	predicted dna-binding transcriptional regulator	415	664
b0483	ybaq, eck0477, jw0472	predicted dna-binding transcriptional regulator	320	438
b0483	ybaq, eck0477, jw0472	predicted dna-binding transcriptional regulator	456	619
b0484	copa, eck0478, jw0473, ybar	copper transporter (ec:3,6,3,4)	329	277
b0484	copa, eck0478, jw0473, ybar	copper transporter (ec:3,6,3,4)	1167	1012
b0484	copa, eck0478, jw0473, ybar	copper transporter (ec:3,6,3,4)	478	423
b0485	ybas, eck0479, jw0474	glutaminase	956	876
b0485	ybas, eck0479, jw0474	glutaminase	718	692
b0485	ybas, eck0479, jw0474	glutaminase	896	1001
b0486	ybat, eck0480, jw0475	predicted transporter	169	174
b0486	ybat, eck0480, jw0475	predicted transporter	144	188
b0486	ybat, eck0480, jw0475	predicted transporter	344	313
b0487	cuer, eck0481, jw0476, ybbi	dna-binding transcriptional activator of copper-responsive regulon	226	260
b0487	cuer, eck0481, jw0476, ybbi	dna-binding transcriptional activator of copper-responsive regulon	559	581
b0487	cuer, eck0481, jw0476, ybbi	dna-binding transcriptional activator of copper-responsive regulon	479	620
b0488	ybbj, eck0482, jw5065	conserved inner membrane protein	187	191
b0488	ybbj, eck0482, jw5065	conserved inner membrane protein	222	241
b0488	ybbj, eck0482, jw5065	conserved inner membrane protein	190	184
b0489	qmca, eck0483, jw0478, ybbk	predicted protease, membrane anchored	194	166
b0489	qmca, eck0483, jw0478, ybbk	predicted protease, membrane anchored	480	378
b0489	qmca, eck0483, jw0478, ybbk	predicted protease, membrane anchored	411	385
b0490	ybbl, eck0484, jw0479	predicted transporter subunit: atp-binding component of abc	256	266
b0490	ybbl, eck0484, jw0479	predicted transporter subunit: atp-binding component of abc	406	387
b0490	ybbl, eck0484, jw0479	predicted transporter subunit: atp-binding component of abc	451	510
b0491	ybbm, eck0485, jw5066	predicted inner membrane protein	120	135
b0491	ybbm, eck0485, jw5066	predicted inner membrane protein	105	124
b0491	ybbm, eck0485, jw5066	predicted inner membrane protein	603	512
b0492	ybbn, eck0486, jw5067	predicted thioredoxin domain-containing protein	961	1006
b0492	ybbn, eck0486, jw5067	predicted thioredoxin domain-containing protein	821	738
b0492	ybbn, eck0486, jw5067	predicted thioredoxin domain-containing protein	834	915
b0493	ybbo, eck0487, jw0482	predicted oxidoreductase with nad(p)-binding rossmann-fold domain	571	609
b0493	ybbo, eck0487, jw0482	predicted oxidoreductase with nad(p)-binding rossmann-fold domain	697	675
b0493	ybbo, eck0487, jw0482	predicted oxidoreductase with nad(p)-binding rossmann-fold domain	526	574
b0494	tesa, apea, eck0488, jw0483, pldc	multifunctional acyl-coa thioesterase i and protease i and	135	164
b0494	tesa, apea, eck0488, jw0483, pldc	multifunctional acyl-coa thioesterase i and protease i and	254	306
b0494	tesa, apea, eck0488, jw0483, pldc	multifunctional acyl-coa thioesterase i and protease i and	455	539
b0495	ybba, eck0489, jw0484	predicted transporter subunit: atp-binding component of abc	143	167
b0495	ybba, eck0489, jw0484	predicted transporter subunit: atp-binding component of abc	207	177
b0495	ybba, eck0489, jw0484	predicted transporter subunit: atp-binding component of abc	1776	1313
b0496	ybbp, eck0490, jw0485	predicted inner membrane protein	120	104
b0496	ybbp, eck0490, jw0485	predicted inner membrane protein	122	92
b0497	rhsd, eck0491, jw0486	rhsd element protein	247	191
b0497	rhsd, eck0491, jw0486	rhsd element protein	126	112
b0498	ybbc, eck0492, jw0487	predicted protein	193	220
b0498	ybbc, eck0492, jw0487	predicted protein	84	115
b0502	ylbg, eck0495, jw5880	pseudogene	96	120
b0502	ylbg, eck0495, jw5880	pseudogene	191	161
b0502	ylbg, eck0495, jw5880	pseudogene	142	145
b0503	selu, eck0496, jw0491, sele, ybbb	trna 2-selenouridine synthase, selenophosphate-dependent	140	181
b0503	selu, eck0496, jw0491, sele, ybbb	trna 2-selenouridine synthase, selenophosphate-dependent	1696	1694
b0506	allr, eck0499, glxa3, jw0494, ybbu	dna-binding transcriptional repressor	664	836
b0506	allr, eck0499, glxa3, jw0494, ybbu	dna-binding transcriptional repressor	722	838
b0506	allr, eck0499, glxa3, jw0494, ybbu	dna-binding transcriptional repressor	767	962
b0509	glxr, eck0502, glxb1, jw0497, ybbq	tartronate semialdehyde reductase, nadh-dependent (ec:1,1,1,60)	119	92
b0509	glxr, eck0502, glxb1, jw0497, ybbq	tartronate semialdehyde reductase, nadh-dependent (ec:1,1,1,60)	1027	864
b0514	glxk, eck0507, glxb5, jw0502, ybbz	glycerate kinase ii (ec:2,7,1,31)	231	187
b0514	glxk, eck0507, glxb5, jw0502, ybbz	glycerate kinase ii (ec:2,7,1,31)	4985	4175
b0515	ylba, eck0508, glxb6, jw0503	conserved protein	140	114
b0515	ylba, eck0508, glxb6, jw0503	conserved protein	124	101
b0515	ylba, eck0508, glxb6, jw0503	conserved protein	236	203
b0522	purk, eck0515, jw0511, pure2	n5-carboxyaminoimidazole ribonucleotide synthase (ec:4,1,1,21)	733	699
b0522	purk, eck0515, jw0511, pure2	n5-carboxyaminoimidazole ribonucleotide synthase (ec:4,1,1,21)	1267	1146
b0522	purk, eck0515, jw0511, pure2	n5-carboxyaminoimidazole ribonucleotide synthase (ec:4,1,1,21)	1092	1252
b0523	pure, ade, ade3, eck0516, jw0512, pur2	n5-carboxyaminoimidazole ribonucleotide mutase (ec:4,1,1,21)	1602	1829
b0523	pure, ade, ade3, eck0516, jw0512, pur2	n5-carboxyaminoimidazole ribonucleotide mutase (ec:4,1,1,21)	1045	1376
b0523	pure, ade, ade3, eck0516, jw0512, pur2	n5-carboxyaminoimidazole ribonucleotide mutase (ec:4,1,1,21)	2204	2917
b0524	lpxh, eck0517, jw0513, ybbf	udp-2,3-diacylglucosamine pyrophosphatase (ec:3,6,1,-)	722	811
b0524	lpxh, eck0517, jw0513, ybbf	udp-2,3-diacylglucosamine pyrophosphatase (ec:3,6,1,-)	441	566
b0524	lpxh, eck0517, jw0513, ybbf	udp-2,3-diacylglucosamine pyrophosphatase (ec:3,6,1,-)	471	481
b0525	ppib, eck0518, jw0514	peptidyl-prolyl cis-trans isomerase b (rotamase b) (ec:5,2,1,8)	3492	3677
b0525	ppib, eck0518, jw0514	peptidyl-prolyl cis-trans isomerase b (rotamase b) (ec:5,2,1,8)	1529	1602
b0525	ppib, eck0518, jw0514	peptidyl-prolyl cis-trans isomerase b (rotamase b) (ec:5,2,1,8)	4183	4746
b0526	cyss, eck0519, jw0515	cysteinyl-trna synthetase (ec:6,1,1,16)	493	459
b0526	cyss, eck0519, jw0515	cysteinyl-trna synthetase (ec:6,1,1,16)	908	869
b0526	cyss, eck0519, jw0515	cysteinyl-trna synthetase (ec:6,1,1,16)	629	635
b0528	ybcj, eck0521, jw5070	predicted rna-binding protein	157	236
b0528	ybcj, eck0521, jw5070	predicted rna-binding protein	223	237
b0528	ybcj, eck0521, jw5070	predicted rna-binding protein	116	157
b0529	fold, ads, eck0522, jw0518	bifunctional 5,10-methylene-tetrahydrofolate	965	973
b0529	fold, ads, eck0522, jw0518	bifunctional 5,10-methylene-tetrahydrofolate	1618	1488
b0529	fold, ads, eck0522, jw0518	bifunctional 5,10-methylene-tetrahydrofolate	2614	2477
b0534	sfmf, eck0527, fimf, fmag, jw5072, ybcg	predicted fimbrial-like adhesin protein	202	113
b0534	sfmf, eck0527, fimf, fmag, jw5072, ybcg	predicted fimbrial-like adhesin protein	1966	875
b0537	intd, eck0530, int, jw0525	dlp12 prophage; predicted integrase	245	245
b0537	intd, eck0530, int, jw0525	dlp12 prophage; predicted integrase	187	219
b0537	intd, eck0530, int, jw0525	dlp12 prophage; predicted integrase	79	122
b0543	emre, eb, eck0534, jw0531, mvrc	dlp12 prophage; multidrug resistance protein	70	149
b0543	emre, eb, eck0534, jw0531, mvrc	dlp12 prophage; multidrug resistance protein	61	137
b0562	ybcy, eck0554, jw0551	pseudogene	129	114
b0562	ybcy, eck0554, jw0551	pseudogene	104	87
b0564	appy, eck0556, jw0553	dna-binding transcriptional activator; dlp12 prophage	76	175
b0564	appy, eck0556, jw0553	dna-binding transcriptional activator; dlp12 prophage	70	134
b0565	ompt, eck0557, jw0554	dlp12 prophage; outer membrane protease vii (outer membrane protein	7986	11431
b0565	ompt, eck0557, jw0554	dlp12 prophage; outer membrane protease vii (outer membrane protein	8757	12556
b0565	ompt, eck0557, jw0554	dlp12 prophage; outer membrane protease vii (outer membrane protein	12278	15135
b0570	cuss, eck0562, jw5082, sils, ybcz	sensory histidine kinase in two-component regulatory system with	289	362
b0570	cuss, eck0562, jw5082, sils, ybcz	sensory histidine kinase in two-component regulatory system with	444	418
b0570	cuss, eck0562, jw5082, sils, ybcz	sensory histidine kinase in two-component regulatory system with	307	346
b0571	cusr, eck0563, jw0560, silr, ylca	dna-binding response regulator in two-component regulatory system	867	797
b0571	cusr, eck0563, jw0560, silr, ylca	dna-binding response regulator in two-component regulatory system	835	968
b0571	cusr, eck0563, jw0560, silr, ylca	dna-binding response regulator in two-component regulatory system	485	397
b0572	cusc, eck0564, ibeb, jw0561, silc, ylcb	copper/silver efflux system, outer membrane component	2192	1646
b0572	cusc, eck0564, ibeb, jw0561, silc, ylcb	copper/silver efflux system, outer membrane component	1955	1615
b0572	cusc, eck0564, ibeb, jw0561, silc, ylcb	copper/silver efflux system, outer membrane component	2697	2000
b0573	cusf, cusx, eck0565, jw0562, silf, ylcc	periplasmic copper-binding protein	3693	2067
b0573	cusf, cusx, eck0565, jw0562, silf, ylcc	periplasmic copper-binding protein	5823	3866
b0573	cusf, cusx, eck0565, jw0562, silf, ylcc	periplasmic copper-binding protein	3925	2005
b0574	cusb, eck0566, jw0563, silb, ylcd	copper/silver efflux system, membrane fusion protein	739	356
b0574	cusb, eck0566, jw0563, silb, ylcd	copper/silver efflux system, membrane fusion protein	1661	1138
b0574	cusb, eck0566, jw0563, silb, ylcd	copper/silver efflux system, membrane fusion protein	712	456
b0575	cusa, eck0567, jw0564, sila, ybde	copper/silver efflux system, membrane component	180	114
b0575	cusa, eck0567, jw0564, sila, ybde	copper/silver efflux system, membrane component	380	212
b0575	cusa, eck0567, jw0564, sila, ybde	copper/silver efflux system, membrane component	332	205
b0577	ybdg, eck0569, jw0566	predicted mechanosensitive channel	259	253
b0577	ybdg, eck0569, jw0566	predicted mechanosensitive channel	603	507
b0577	ybdg, eck0569, jw0566	predicted mechanosensitive channel	302	260
b0578	nfsb, dpra, eck0570, jw0567, nfnb, nfsi, ntr	dihydropteridine reductase, nad(p)h-dependent, oxygen-insensitive	885	967
b0578	nfsb, dpra, eck0570, jw0567, nfnb, nfsi, ntr	dihydropteridine reductase, nad(p)h-dependent, oxygen-insensitive	1213	1395
b0578	nfsb, dpra, eck0570, jw0567, nfnb, nfsi, ntr	dihydropteridine reductase, nad(p)h-dependent, oxygen-insensitive	800	776
b0579	ybdf, eck0571, jw5083	conserved protein	165	202
b0579	ybdf, eck0571, jw5083	conserved protein	183	228
b0579	ybdf, eck0571, jw5083	conserved protein	316	268
b0581	ybdk, eck0573, jw0570	gamma-glutamyl:cysteine ligase (ec:6,3,2,2)	130	92
b0581	ybdk, eck0573, jw0570	gamma-glutamyl:cysteine ligase (ec:6,3,2,2)	291	202
b0584	fepa, cbr, cbt, eck0576, fep, feub, jw5086	iron-enterobactin outer membrane transporter	158	244
b0584	fepa, cbr, cbt, eck0576, fep, feub, jw5086	iron-enterobactin outer membrane transporter	161	215
b0584	fepa, cbr, cbt, eck0576, fep, feub, jw5086	iron-enterobactin outer membrane transporter	541	582
b0586	entf, eck0579, jw0578	enterobactin synthase multienzyme complex component, atp-dependent	99	146
b0586	entf, eck0579, jw0578	enterobactin synthase multienzyme complex component, atp-dependent	124	165
b0590	fepd, eck0583, jw0582	iron-enterobactin transporter subunit	268	240
b0590	fepd, eck0583, jw0582	iron-enterobactin transporter subunit	212	172
b0591	ents, eck0584, jw0583, ybda	predicted transporter	156	183
b0591	ents, eck0584, jw0583, ybda	predicted transporter	126	135
b0591	ents, eck0584, jw0583, ybda	predicted transporter	1118	861
b0592	fepb, eck0585, jw0584	iron-enterobactin transporter subunit	203	239
b0592	fepb, eck0585, jw0584	iron-enterobactin transporter subunit	224	207
b0592	fepb, eck0585, jw0584	iron-enterobactin transporter subunit	281	300
b0593	entc, eck0586, fepf, jw0585	isochorismate synthase 1 (ec:5,4,4,2)	160	274
b0593	entc, eck0586, fepf, jw0585	isochorismate synthase 1 (ec:5,4,4,2)	249	345
b0593	entc, eck0586, fepf, jw0585	isochorismate synthase 1 (ec:5,4,4,2)	226	318
b0594	ente, eck0587, jw0586	2,3-dihydroxybenzoate-amp ligase component of enterobactin synthase	319	386
b0594	ente, eck0587, jw0586	2,3-dihydroxybenzoate-amp ligase component of enterobactin synthase	396	574
b0594	ente, eck0587, jw0586	2,3-dihydroxybenzoate-amp ligase component of enterobactin synthase	313	426
b0595	entb, eck0588, entg, jw0587	isochorismatase (ec:3,3,2,1)	136	215
b0595	entb, eck0588, entg, jw0587	isochorismatase (ec:3,3,2,1)	168	273
b0595	entb, eck0588, entg, jw0587	isochorismatase (ec:3,3,2,1)	260	410
b0596	enta, eck0589, jw0588	2,3-dihydro-2,3-dihydroxybenzoate dehydrogenase (ec:1,3,1,28)	257	323
b0596	enta, eck0589, jw0588	2,3-dihydro-2,3-dihydroxybenzoate dehydrogenase (ec:1,3,1,28)	287	391
b0596	enta, eck0589, jw0588	2,3-dihydro-2,3-dihydroxybenzoate dehydrogenase (ec:1,3,1,28)	1215	1192
b0597	enth, eck0590, jw0589, ybdb	conserved protein	174	294
b0597	enth, eck0590, jw0589, ybdb	conserved protein	222	296
b0597	enth, eck0590, jw0589, ybdb	conserved protein	281	405
b0599	ybdh, eck0593, jw0592	predicted oxidoreductase	184	260
b0599	ybdh, eck0593, jw0592	predicted oxidoreductase	554	533
b0599	ybdh, eck0593, jw0592	predicted oxidoreductase	1356	1392
b0600	ybdl, eck0594, jw0593	methionine aminotransferase, plp-dependent (ec:2,6,1,-)	193	296
b0600	ybdl, eck0594, jw0593	methionine aminotransferase, plp-dependent (ec:2,6,1,-)	243	299
b0600	ybdl, eck0594, jw0593	methionine aminotransferase, plp-dependent (ec:2,6,1,-)	678	775
b0604	dsbg, eck0598, jw0597, ybdp	periplasmic disulfide isomerase/thiol-disulphide oxidase	490	511
b0604	dsbg, eck0598, jw0597, ybdp	periplasmic disulfide isomerase/thiol-disulphide oxidase	448	493
b0604	dsbg, eck0598, jw0597, ybdp	periplasmic disulfide isomerase/thiol-disulphide oxidase	378	341
b0605	ahpc, eck0599, jw0598, tpx	alkyl hydroperoxide reductase, c22 subunit (ec:1,11,1,15)	7690	6634
b0605	ahpc, eck0599, jw0598, tpx	alkyl hydroperoxide reductase, c22 subunit (ec:1,11,1,15)	13755	15973
b0605	ahpc, eck0599, jw0598, tpx	alkyl hydroperoxide reductase, c22 subunit (ec:1,11,1,15)	3797	3189
b0606	ahpf, eck0600, jw0599	alkyl hydroperoxide reductase, f52a subunit, fad/nad(p)-binding	820	788
b0606	ahpf, eck0600, jw0599	alkyl hydroperoxide reductase, f52a subunit, fad/nad(p)-binding	1664	1584
b0606	ahpf, eck0600, jw0599	alkyl hydroperoxide reductase, f52a subunit, fad/nad(p)-binding	1463	1325
b0607	uspg, eck0601, jw0600, up12, ybdq, yzzu	universal stress protein up12	249	193
b0607	uspg, eck0601, jw0600, up12, ybdq, yzzu	universal stress protein up12	442	417
b0607	uspg, eck0601, jw0600, up12, ybdq, yzzu	universal stress protein up12	446	457
b0608	ybdr, eck0602, jw0601	predicted oxidoreductase, zn-dependent and nad(p)-binding	141	133
b0608	ybdr, eck0602, jw0601	predicted oxidoreductase, zn-dependent and nad(p)-binding	219	199
b0608	ybdr, eck0602, jw0601	predicted oxidoreductase, zn-dependent and nad(p)-binding	124	116
b0610	rnk, eck0603, jw0602	regulator of nucleoside diphosphate kinase	237	244
b0610	rnk, eck0603, jw0602	regulator of nucleoside diphosphate kinase	513	430
b0610	rnk, eck0603, jw0602	regulator of nucleoside diphosphate kinase	1472	1640
b0611	rna, eck0604, jw0603, rnsa	ribonuclease i (ec:3,1,27,6)	212	283
b0611	rna, eck0604, jw0603, rnsa	ribonuclease i (ec:3,1,27,6)	675	956
b0611	rna, eck0604, jw0603, rnsa	ribonuclease i (ec:3,1,27,6)	416	577
b0619	dpib, cita, eck0612, jw0611, mpdb, ybep	sensory histidine kinase in two-component regulatory system with	81	110
b0619	dpib, cita, eck0612, jw0611, mpdb, ybep	sensory histidine kinase in two-component regulatory system with	90	120
b0623	cspe, eck0616, gica, jw0618, msmc	dna-binding transcriptional repressor	5970	5302
b0623	cspe, eck0616, gica, jw0618, msmc	dna-binding transcriptional repressor	6720	6145
b0623	cspe, eck0616, gica, jw0618, msmc	dna-binding transcriptional repressor	9167	7823
b0624	crcb, eck0617, jw0619, ybei	predicted inner membrane protein associated with chromosome	261	265
b0624	crcb, eck0617, jw0619, ybei	predicted inner membrane protein associated with chromosome	394	360
b0624	crcb, eck0617, jw0619, ybei	predicted inner membrane protein associated with chromosome	300	344
b0627	tate, eck0620, jw0622, ybec	tatabce protein translocation system subunit	1008	1783
b0627	tate, eck0620, jw0622, ybec	tatabce protein translocation system subunit	799	944
b0628	lipa, eck0621, jw0623, lip	lipoate synthase (ec:2,8,1,-)	1104	753
b0628	lipa, eck0621, jw0623, lip	lipoate synthase (ec:2,8,1,-)	1042	710
b0628	lipa, eck0621, jw0623, lip	lipoate synthase (ec:2,8,1,-)	1241	927
b0630	lipb, cde, eck0623, jw5089	lipoyl-protein ligase (ec:2,3,1,-)	303	436
b0630	lipb, cde, eck0623, jw5089	lipoyl-protein ligase (ec:2,3,1,-)	449	496
b0630	lipb, cde, eck0623, jw5089	lipoyl-protein ligase (ec:2,3,1,-)	397	715
b0631	ybed, eck0624, jw0626	conserved protein	1466	1441
b0631	ybed, eck0624, jw0626	conserved protein	1354	1706
b0631	ybed, eck0624, jw0626	conserved protein	281	408
b0632	daca, eck0625, jw0627, pfv	d-alanyl-d-alanine carboxypeptidase (penicillin-binding protein 5)	1900	2349
b0632	daca, eck0625, jw0627, pfv	d-alanyl-d-alanine carboxypeptidase (penicillin-binding protein 5)	1230	1537
b0632	daca, eck0625, jw0627, pfv	d-alanyl-d-alanine carboxypeptidase (penicillin-binding protein 5)	1682	2040
b0633	rlpa, eck0626, jw0628	minor lipoprotein	694	940
b0633	rlpa, eck0626, jw0628	minor lipoprotein	1013	1183
b0633	rlpa, eck0626, jw0628	minor lipoprotein	1384	1918
b0634	mrdb, eck0627, jw0629, roda	cell wall shape-determining protein	442	342
b0634	mrdb, eck0627, jw0629, roda	cell wall shape-determining protein	1058	1017
b0634	mrdb, eck0627, jw0629, roda	cell wall shape-determining protein	1871	2145
b0635	mrda, eck0628, jw0630, pbpa	transpeptidase involved in peptidoglycan synthesis	287	308
b0635	mrda, eck0628, jw0630, pbpa	transpeptidase involved in peptidoglycan synthesis	273	315
b0635	mrda, eck0628, jw0630, pbpa	transpeptidase involved in peptidoglycan synthesis	315	431
b0636	rlmh, eck0629, jw0631, ybea	23s rrna m(3)psi1915 pseudouridine methyltransferase; sam-dependent	520	793
b0636	rlmh, eck0629, jw0631, ybea	23s rrna m(3)psi1915 pseudouridine methyltransferase; sam-dependent	436	794
b0636	rlmh, eck0629, jw0631, ybea	23s rrna m(3)psi1915 pseudouridine methyltransferase; sam-dependent	1067	1633
b0637	ybeb, eck0630, jw5090	predicted protein	1041	1546
b0637	ybeb, eck0630, jw5090	predicted protein	893	1504
b0637	ybeb, eck0630, jw5090	predicted protein	862	1420
b0638	cobc, eck0631, jw0633, phpb	predicted alpha-ribazole-5'-p phosphatase	87	152
b0638	cobc, eck0631, jw0633, phpb	predicted alpha-ribazole-5'-p phosphatase	185	236
b0638	cobc, eck0631, jw0633, phpb	predicted alpha-ribazole-5'-p phosphatase	193	278
b0639	nadd, eck0632, fusb, jw0634, yben	nicotinic acid mononucleotide adenylyltransferase, nad(p)-dependent	620	726
b0639	nadd, eck0632, fusb, jw0634, yben	nicotinic acid mononucleotide adenylyltransferase, nad(p)-dependent	529	598
b0639	nadd, eck0632, fusb, jw0634, yben	nicotinic acid mononucleotide adenylyltransferase, nad(p)-dependent	607	832
b0640	hola, eck0633, jw0635	dna polymerase iii, delta subunit (ec:2,7,7,7)	421	600
b0640	hola, eck0633, jw0635	dna polymerase iii, delta subunit (ec:2,7,7,7)	697	1144
b0640	hola, eck0633, jw0635	dna polymerase iii, delta subunit (ec:2,7,7,7)	535	713
b0641	lpte, eck0634, jw0636, rlpb	minor lipoprotein	1261	1809
b0641	lpte, eck0634, jw0636, rlpb	minor lipoprotein	1034	1345
b0641	lpte, eck0634, jw0636, rlpb	minor lipoprotein	1608	1970
b0642	leus, eck0635, jw0637	leucyl-trna synthetase (ec:6,1,1,4)	2196	2023
b0642	leus, eck0635, jw0637	leucyl-trna synthetase (ec:6,1,1,4)	2777	2577
b0642	leus, eck0635, jw0637	leucyl-trna synthetase (ec:6,1,1,4)	3041	2647
b0643	ybel, eck0636, jw0638	conserved protein	2439	1844
b0643	ybel, eck0636, jw0638	conserved protein	1083	901
b0643	ybel, eck0636, jw0638	conserved protein	1179	698
b0649	djlc, eck0642, hscd, jw0644, ybev	hsc56 co-chaperone of hscc	265	262
b0649	djlc, eck0642, hscd, jw0644, ybev	hsc56 co-chaperone of hscc	448	357
b0651	riha, eck0644, jw0646, ybek	ribonucleoside hydrolase 1 (ec:3,2,2,-)	210	197
b0651	riha, eck0644, jw0646, ybek	ribonucleoside hydrolase 1 (ec:3,2,2,-)	326	258
b0651	riha, eck0644, jw0646, ybek	ribonucleoside hydrolase 1 (ec:3,2,2,-)	580	347
b0652	gltl, eck0645, jw0647	glutamate and aspartate transporter subunit	371	388
b0652	gltl, eck0645, jw0647	glutamate and aspartate transporter subunit	326	344
b0653	gltk, eck0646, jw0648	glutamate and aspartate transporter subunit	289	246
b0653	gltk, eck0646, jw0648	glutamate and aspartate transporter subunit	337	333
b0653	gltk, eck0646, jw0648	glutamate and aspartate transporter subunit	340	280
b0654	gltj, eck0647, jw0649	glutamate and aspartate transporter subunit	295	251
b0654	gltj, eck0647, jw0649	glutamate and aspartate transporter subunit	322	334
b0654	gltj, eck0647, jw0649	glutamate and aspartate transporter subunit	371	336
b0655	glti, eck0648, jw5092, ybej, yzzk	glutamate and aspartate transporter subunit	983	688
b0655	glti, eck0648, jw5092, ybej, yzzk	glutamate and aspartate transporter subunit	1823	1563
b0655	glti, eck0648, jw5092, ybej, yzzk	glutamate and aspartate transporter subunit	2093	1927
b0657	lnt, cute, eck0649, jw0654	apolipoprotein n-acyltransferase (ec:2,3,1,-)	388	304
b0657	lnt, cute, eck0649, jw0654	apolipoprotein n-acyltransferase (ec:2,3,1,-)	328	306
b0657	lnt, cute, eck0649, jw0654	apolipoprotein n-acyltransferase (ec:2,3,1,-)	640	509
b0658	ybex, corc, eck0650, jw0655	predicteed ion transport	1677	1740
b0658	ybex, corc, eck0650, jw0655	predicteed ion transport	1701	1662
b0658	ybex, corc, eck0650, jw0655	predicteed ion transport	2392	2466
b0659	ybey, eck0651, jw0656	conserved protein	1567	1889
b0659	ybey, eck0651, jw0656	conserved protein	1189	1802
b0659	ybey, eck0651, jw0656	conserved protein	831	982
b0660	ybez, eck0652, jw0657, phol	predicted protein with nucleoside triphosphate hydrolase domain	976	885
b0660	ybez, eck0652, jw0657, phol	predicted protein with nucleoside triphosphate hydrolase domain	1277	1320
b0660	ybez, eck0652, jw0657, phol	predicted protein with nucleoside triphosphate hydrolase domain	642	667
b0661	miab, eck0653, jw0658, ylea	isopentenyl-adenosine a37 trna methylthiolase	656	675
b0661	miab, eck0653, jw0658, ylea	isopentenyl-adenosine a37 trna methylthiolase	860	985
b0661	miab, eck0653, jw0658, ylea	isopentenyl-adenosine a37 trna methylthiolase	661	679
b0662	ubif, eck0654, jw0659, yleb	2-octaprenyl-3-methyl-6-methoxy-1,4-benzoquinol oxygenase	420	409
b0662	ubif, eck0654, jw0659, yleb	2-octaprenyl-3-methyl-6-methoxy-1,4-benzoquinol oxygenase	348	292
b0662	ubif, eck0654, jw0659, yleb	2-octaprenyl-3-methyl-6-methoxy-1,4-benzoquinol oxygenase	338	265
b0674	asnb, eck0662, jw0660	asparagine synthetase b (ec:6,3,5,4)	340	283
b0674	asnb, eck0662, jw0660	asparagine synthetase b (ec:6,3,5,4)	695	468
b0674	asnb, eck0662, jw0660	asparagine synthetase b (ec:6,3,5,4)	968	849
b0675	nagd, eck0663, jw0661	ump phosphatase	3654	3588
b0675	nagd, eck0663, jw0661	ump phosphatase	856	945
b0675	nagd, eck0663, jw0661	ump phosphatase	506	606
b0676	nagc, eck0664, jw0662, nagr	dna-binding transcriptional dual regulator, repressor of	472	541
b0676	nagc, eck0664, jw0662, nagr	dna-binding transcriptional dual regulator, repressor of	632	679
b0676	nagc, eck0664, jw0662, nagr	dna-binding transcriptional dual regulator, repressor of	368	355
b0677	naga, eck0665, jw0663	n-acetylglucosamine-6-phosphate deacetylase (ec:3,5,1,25)	976	1200
b0677	naga, eck0665, jw0663	n-acetylglucosamine-6-phosphate deacetylase (ec:3,5,1,25)	381	395
b0677	naga, eck0665, jw0663	n-acetylglucosamine-6-phosphate deacetylase (ec:3,5,1,25)	714	620
b0678	nagb, eck0666, glmd, jw0664	glucosamine-6-phosphate deaminase (ec:3,5,99,6)	878	664
b0678	nagb, eck0666, glmd, jw0664	glucosamine-6-phosphate deaminase (ec:3,5,99,6)	656	507
b0678	nagb, eck0666, glmd, jw0664	glucosamine-6-phosphate deaminase (ec:3,5,99,6)	877	553
b0679	nage, eck0667, jw0665, pstn, ptsn	fused n-acetyl glucosamine specific pts enzyme: iic, iib , and iia	261	169
b0679	nage, eck0667, jw0665, pstn, ptsn	fused n-acetyl glucosamine specific pts enzyme: iic, iib , and iia	217	150
b0679	nage, eck0667, jw0665, pstn, ptsn	fused n-acetyl glucosamine specific pts enzyme: iic, iib , and iia	327	260
b0680	glns, eck0668, jw0666	glutamyl-trna synthetase (ec:6,1,1,18)	770	842
b0680	glns, eck0668, jw0666	glutamyl-trna synthetase (ec:6,1,1,18)	1347	1169
b0680	glns, eck0668, jw0666	glutamyl-trna synthetase (ec:6,1,1,18)	1604	1403
b0683	fur, eck0671, jw0669	dna-binding transcriptional dual regulator of siderophore	3327	2969
b0683	fur, eck0671, jw0669	dna-binding transcriptional dual regulator of siderophore	6442	6419
b0683	fur, eck0671, jw0669	dna-binding transcriptional dual regulator of siderophore	5025	4568
b0684	flda, eck0672, jw0671	flavodoxin 1	2795	3269
b0684	flda, eck0672, jw0671	flavodoxin 1	2946	2782
b0684	flda, eck0672, jw0671	flavodoxin 1	3037	3634
b0685	ybfe, eck0673, jw5816	lexa-regulated predicted protein	265	594
b0685	ybfe, eck0673, jw5816	lexa-regulated predicted protein	247	626
b0685	ybfe, eck0673, jw5816	lexa-regulated predicted protein	251	630
b0686	ybff, eck0674, jw0673	conserved protein	212	199
b0686	ybff, eck0674, jw0673	conserved protein	412	383
b0686	ybff, eck0674, jw0673	conserved protein	320	361
b0687	seqa, eck0675, jw0674	regulatory protein for replication initiation	1525	1948
b0687	seqa, eck0675, jw0674	regulatory protein for replication initiation	1749	1541
b0687	seqa, eck0675, jw0674	regulatory protein for replication initiation	1572	1671
b0688	pgm, blu, eck0676, jw0675, pgma	phosphoglucomutase (ec:5,4,2,2)	1306	1047
b0688	pgm, blu, eck0676, jw0675, pgma	phosphoglucomutase (ec:5,4,2,2)	1536	1184
b0688	pgm, blu, eck0676, jw0675, pgma	phosphoglucomutase (ec:5,4,2,2)	1597	1377
b0694	kdpe, eck0682, jw5096	dna-binding response regulator in two-component regulatory system	196	241
b0694	kdpe, eck0682, jw5096	dna-binding response regulator in two-component regulatory system	153	213
b0694	kdpe, eck0682, jw5096	dna-binding response regulator in two-component regulatory system	92	123
b0695	kdpd, eck0683, jw0683, kac	fused sensory histidine kinase in two-component regulatory system	154	166
b0695	kdpd, eck0683, jw0683, kac	fused sensory histidine kinase in two-component regulatory system	287	212
b0695	kdpd, eck0683, jw0683, kac	fused sensory histidine kinase in two-component regulatory system	143	115
b0700	rhsc, eck0689, jw0689	rhsc element core protein rshc	135	123
b0700	rhsc, eck0689, jw0689	rhsc element core protein rshc	121	103
b0703	ybfo, eck0691, jw0692	pseudogene	177	160
b0703	ybfo, eck0691, jw0692	pseudogene	375	324
b0707	ybga, eck0696, jw0697, tkp	conserved protein	266	209
b0707	ybga, eck0696, jw0697, tkp	conserved protein	859	739
b0707	ybga, eck0696, jw0697, tkp	conserved protein	375	302
b0708	phr, eck0697, jw0698, phrb	deoxyribodipyrimidine photolyase, fad-binding (ec:4,1,99,3)	148	150
b0708	phr, eck0697, jw0698, phrb	deoxyribodipyrimidine photolyase, fad-binding (ec:4,1,99,3)	232	171
b0708	phr, eck0697, jw0698, phrb	deoxyribodipyrimidine photolyase, fad-binding (ec:4,1,99,3)	169	135
b0709	ybgh, eck0698, jw0699	predicted transporter	124	123
b0709	ybgh, eck0698, jw0699	predicted transporter	213	203
b0709	ybgh, eck0698, jw0699	predicted transporter	115	143
b0710	ybgi, eck0699, jw0700	conserved metal-binding protein	1200	982
b0710	ybgi, eck0699, jw0700	conserved metal-binding protein	1197	1096
b0710	ybgi, eck0699, jw0700	conserved metal-binding protein	1304	1182
b0711	ybgj, eck0700, jw0701	predicted enzyme subunit	1312	1389
b0711	ybgj, eck0700, jw0701	predicted enzyme subunit	1398	1317
b0711	ybgj, eck0700, jw0701	predicted enzyme subunit	1524	1447
b0712	ybgk, eck0701, jw0702	predicted enzyme subunit	800	763
b0712	ybgk, eck0701, jw0702	predicted enzyme subunit	776	922
b0712	ybgk, eck0701, jw0702	predicted enzyme subunit	822	881
b0713	ybgl, eck0702, jw0703	predicted lactam utilization protein	576	690
b0713	ybgl, eck0702, jw0703	predicted lactam utilization protein	648	754
b0713	ybgl, eck0702, jw0703	predicted lactam utilization protein	490	583
b0714	nei, eck0703, jw0704	endonuclease viii/5-formyluracil/5-hydroxymethyluracil dna	208	233
b0714	nei, eck0703, jw0704	endonuclease viii/5-formyluracil/5-hydroxymethyluracil dna	246	239
b0714	nei, eck0703, jw0704	endonuclease viii/5-formyluracil/5-hydroxymethyluracil dna	365	323
b0720	glta, eck0709, glut, icdb, jw0710	citrate synthase (ec:2,3,3,1)	5867	4594
b0720	glta, eck0709, glut, icdb, jw0710	citrate synthase (ec:2,3,3,1)	1597	1654
b0720	glta, eck0709, glut, icdb, jw0710	citrate synthase (ec:2,3,3,1)	5728	5398
b0721	sdhc, cyba, eck0710, jw0711	succinate dehydrogenase, membrane subunit, binds cytochrome b556	3680	5188
b0721	sdhc, cyba, eck0710, jw0711	succinate dehydrogenase, membrane subunit, binds cytochrome b556	4016	5171
b0721	sdhc, cyba, eck0710, jw0711	succinate dehydrogenase, membrane subunit, binds cytochrome b556	3179	4031
b0722	sdhd, eck0711, jw0712	succinate dehydrogenase, membrane subunit, binds cytochrome b556	2857	3270
b0722	sdhd, eck0711, jw0712	succinate dehydrogenase, membrane subunit, binds cytochrome b556	3021	4046
b0722	sdhd, eck0711, jw0712	succinate dehydrogenase, membrane subunit, binds cytochrome b556	2570	2563
b0723	sdha, eck0712, jw0713	succinate dehydrogenase, flavoprotein subunit (ec:1,3,99,1)	2014	2879
b0723	sdha, eck0712, jw0713	succinate dehydrogenase, flavoprotein subunit (ec:1,3,99,1)	2734	3987
b0723	sdha, eck0712, jw0713	succinate dehydrogenase, flavoprotein subunit (ec:1,3,99,1)	1588	2449
b0724	sdhb, eck0713, jw0714	succinate dehydrogenase, fes subunit (ec:1,3,99,1)	1282	1715
b0724	sdhb, eck0713, jw0714	succinate dehydrogenase, fes subunit (ec:1,3,99,1)	2873	3788
b0724	sdhb, eck0713, jw0714	succinate dehydrogenase, fes subunit (ec:1,3,99,1)	2263	4095
b0726	suca, eck0714, jw0715, lys	2-oxoglutarate decarboxylase, thiamin-requiring (ec:1,2,4,2)	1195	2331
b0726	suca, eck0714, jw0715, lys	2-oxoglutarate decarboxylase, thiamin-requiring (ec:1,2,4,2)	2238	3292
b0726	suca, eck0714, jw0715, lys	2-oxoglutarate decarboxylase, thiamin-requiring (ec:1,2,4,2)	2137	2992
b0727	sucb, eck0715, jw0716	dihydrolipoyltranssuccinase (ec:2,3,1,61)	4074	5768
b0727	sucb, eck0715, jw0716	dihydrolipoyltranssuccinase (ec:2,3,1,61)	2291	3591
b0727	sucb, eck0715, jw0716	dihydrolipoyltranssuccinase (ec:2,3,1,61)	4030	6773
b0729	sucd, eck0717, jw0718	succinyl-coa synthetase, nad(p)-binding, alpha subunit (ec:6,2,1,5)	2330	2150
b0729	sucd, eck0717, jw0718	succinyl-coa synthetase, nad(p)-binding, alpha subunit (ec:6,2,1,5)	4860	6519
b0729	sucd, eck0717, jw0718	succinyl-coa synthetase, nad(p)-binding, alpha subunit (ec:6,2,1,5)	2999	4044
b0730	mngr, eck0718, farr, jw0719, ybgb	dna-binding transcriptional dual regulator, fatty-acyl-binding	211	248
b0730	mngr, eck0718, farr, jw0719, ybgb	dna-binding transcriptional dual regulator, fatty-acyl-binding	199	234
b0730	mngr, eck0718, farr, jw0719, ybgb	dna-binding transcriptional dual regulator, fatty-acyl-binding	219	230
b0733	cyda, eck0721, jw0722	cytochrome d terminal oxidase, subunit i (ec:1,9,3,-)	1928	1355
b0733	cyda, eck0721, jw0722	cytochrome d terminal oxidase, subunit i (ec:1,9,3,-)	2223	1971
b0733	cyda, eck0721, jw0722	cytochrome d terminal oxidase, subunit i (ec:1,9,3,-)	2586	2226
b0734	cydb, eck0722, jw0723	cytochrome d terminal oxidase, subunit ii (ec:1,9,3,-)	3467	2329
b0734	cydb, eck0722, jw0723	cytochrome d terminal oxidase, subunit ii (ec:1,9,3,-)	2214	1459
b0734	cydb, eck0722, jw0723	cytochrome d terminal oxidase, subunit ii (ec:1,9,3,-)	2708	1679
b0735	ybge, eck0724, jw0725	conserved inner membrane protein	446	345
b0735	ybge, eck0724, jw0725	conserved inner membrane protein	1026	693
b0735	ybge, eck0724, jw0725	conserved inner membrane protein	559	456
b0736	ybgc, eck0725, jw0726	predicted acyl-coa thioesterase	688	1139
b0736	ybgc, eck0725, jw0726	predicted acyl-coa thioesterase	509	831
b0736	ybgc, eck0725, jw0726	predicted acyl-coa thioesterase	821	1269
b0737	tolq, eck0726, fii, jw0727, tolp	membrane spanning protein in tola-tolq-tolr complex	863	892
b0737	tolq, eck0726, fii, jw0727, tolp	membrane spanning protein in tola-tolq-tolr complex	453	670
b0737	tolq, eck0726, fii, jw0727, tolp	membrane spanning protein in tola-tolq-tolr complex	905	1001
b0738	tolr, eck0727, jw0728	membrane spanning protein in tola-tolq-tolr complex	862	1242
b0738	tolr, eck0727, jw0728	membrane spanning protein in tola-tolq-tolr complex	573	763
b0738	tolr, eck0727, jw0728	membrane spanning protein in tola-tolq-tolr complex	1110	1370
b0739	tola, cim, eck0728, excc, jw0729, lky	membrane anchored protein in tola-tolq-tolr complex	1881	2186
b0739	tola, cim, eck0728, excc, jw0729, lky	membrane anchored protein in tola-tolq-tolr complex	2104	2308
b0739	tola, cim, eck0728, excc, jw0729, lky	membrane anchored protein in tola-tolq-tolr complex	422	709
b0740	tolb, eck0729, jw5100	periplasmic protein	2415	1942
b0740	tolb, eck0729, jw5100	periplasmic protein	7603	6992
b0740	tolb, eck0729, jw5100	periplasmic protein	2249	2059
b0741	pal, eck0730, excc, jw0731	peptidoglycan-associated outer membrane lipoprotein	8500	7463
b0741	pal, eck0730, excc, jw0731	peptidoglycan-associated outer membrane lipoprotein	10599	5827
b0741	pal, eck0730, excc, jw0731	peptidoglycan-associated outer membrane lipoprotein	5757	4278
b0742	ybgf, eck0731, jw0732	predicted protein	2768	3052
b0742	ybgf, eck0731, jw0732	predicted protein	4099	3441
b0742	ybgf, eck0731, jw0732	predicted protein	4904	5308
b0750	nada, eck0739, jw0733, nica	quinolinate synthase, subunit a	1364	1327
b0750	nada, eck0739, jw0733, nica	quinolinate synthase, subunit a	936	1026
b0750	nada, eck0739, jw0733, nica	quinolinate synthase, subunit a	1066	1085
b0751	pnuc, eck0740, jw0734	predicted nicotinamide mononucleotide transporter	1536	1131
b0751	pnuc, eck0740, jw0734	predicted nicotinamide mononucleotide transporter	1289	1010
b0751	pnuc, eck0740, jw0734	predicted nicotinamide mononucleotide transporter	2166	1720
b0752	zitb, eck0741, jw0735, ybgr	zinc efflux system	148	118
b0752	zitb, eck0741, jw0735, ybgr	zinc efflux system	143	110
b0752	zitb, eck0741, jw0735, ybgr	zinc efflux system	253	180
b0753	ybgs, eck0742, jw0736	conserved protein	195	126
b0753	ybgs, eck0742, jw0736	conserved protein	249	155
b0753	ybgs, eck0742, jw0736	conserved protein	553	402
b0755	gpma, eck0744, gpm, jw0738	phosphoglyceromutase 1 (ec:5,4,2,1)	3084	2494
b0755	gpma, eck0744, gpm, jw0738	phosphoglyceromutase 1 (ec:5,4,2,1)	7465	7026
b0755	gpma, eck0744, gpm, jw0738	phosphoglyceromutase 1 (ec:5,4,2,1)	5595	5486
b0756	galm, eck0745, jw0739	galactose-1-epimerase (mutarotase) (ec:5,1,3,3)	1654	1682
b0756	galm, eck0745, jw0739	galactose-1-epimerase (mutarotase) (ec:5,1,3,3)	1199	1171
b0756	galm, eck0745, jw0739	galactose-1-epimerase (mutarotase) (ec:5,1,3,3)	1388	1363
b0759	gale, eck0748, gald, jw0742	udp-galactose-4-epimerase (ec:5,1,3,2)	1035	966
b0759	gale, eck0748, gald, jw0742	udp-galactose-4-epimerase (ec:5,1,3,2)	784	753
b0759	gale, eck0748, gald, jw0742	udp-galactose-4-epimerase (ec:5,1,3,2)	741	795
b0762	ybht, eck0751, jw5102	predicted protein	524	629
b0762	ybht, eck0751, jw5102	predicted protein	526	730
b0763	moda, eck0752, jw0746	molybdate transporter subunit	526	328
b0763	moda, eck0752, jw0746	molybdate transporter subunit	427	279
b0763	moda, eck0752, jw0746	molybdate transporter subunit	373	239
b0764	modb, chlj, eck0753, jw0747	molybdate transporter subunit	111	89
b0764	modb, chlj, eck0753, jw0747	molybdate transporter subunit	198	125
b0764	modb, chlj, eck0753, jw0747	molybdate transporter subunit	358	220
b0765	modc, chld, eck0754, jw0748, nard	molybdate transporter subunit (ec:3,6,3,29)	254	153
b0765	modc, chld, eck0754, jw0748, nard	molybdate transporter subunit (ec:3,6,3,29)	144	111
b0766	ybha, eck0755, jw0749, modd	predicted hydrolase	954	937
b0766	ybha, eck0755, jw0749, modd	predicted hydrolase	546	635
b0766	ybha, eck0755, jw0749, modd	predicted hydrolase	311	289
b0767	pgl, blu, eck0756, jw0750, ybhe	6-phosphogluconolactonase (ec:3,1,1,31)	1167	1191
b0767	pgl, blu, eck0756, jw0750, ybhe	6-phosphogluconolactonase (ec:3,1,1,31)	1372	1473
b0767	pgl, blu, eck0756, jw0750, ybhe	6-phosphogluconolactonase (ec:3,1,1,31)	1659	1312
b0772	ybhc, eck0761, jw0755	predicted pectinesterase	970	984
b0772	ybhc, eck0761, jw0755	predicted pectinesterase	1139	1135
b0772	ybhc, eck0761, jw0755	predicted pectinesterase	1501	1449
b0773	ybhb, eck0762, jw0756	predicted kinase inhibitor	537	411
b0773	ybhb, eck0762, jw0756	predicted kinase inhibitor	590	511
b0773	ybhb, eck0762, jw0756	predicted kinase inhibitor	513	460
b0774	bioa, eck0763, jw0757	7,8-diaminopelargonic acid synthase, plp-dependent (ec:2,6,1,62)	415	395
b0774	bioa, eck0763, jw0757	7,8-diaminopelargonic acid synthase, plp-dependent (ec:2,6,1,62)	522	434
b0774	bioa, eck0763, jw0757	7,8-diaminopelargonic acid synthase, plp-dependent (ec:2,6,1,62)	429	325
b0775	biob, eck0764, jw0758	biotin synthase (ec:2,8,1,6)	933	933
b0775	biob, eck0764, jw0758	biotin synthase (ec:2,8,1,6)	1187	1106
b0775	biob, eck0764, jw0758	biotin synthase (ec:2,8,1,6)	1181	884
b0776	biof, eck0765, jw0759	8-amino-7-oxononanoate synthase (ec:2,3,1,47)	190	180
b0776	biof, eck0765, jw0759	8-amino-7-oxononanoate synthase (ec:2,3,1,47)	442	396
b0776	biof, eck0765, jw0759	8-amino-7-oxononanoate synthase (ec:2,3,1,47)	481	444
b0777	bioc, eck0766, jw0760	predicted methltransferase, enzyme of biotin synthesis	265	261
b0777	bioc, eck0766, jw0760	predicted methltransferase, enzyme of biotin synthesis	250	260
b0777	bioc, eck0766, jw0760	predicted methltransferase, enzyme of biotin synthesis	297	299
b0778	biod, eck0767, jw0761	dethiobiotin synthetase (ec:6,3,3,3)	401	378
b0778	biod, eck0767, jw0761	dethiobiotin synthetase (ec:6,3,3,3)	463	422
b0778	biod, eck0767, jw0761	dethiobiotin synthetase (ec:6,3,3,3)	455	411
b0779	uvrb, dar-1, dar-6, eck0768, jw0762	excinulease of nucleotide excision repair, dna damage recognition	176	186
b0779	uvrb, dar-1, dar-6, eck0768, jw0762	excinulease of nucleotide excision repair, dna damage recognition	678	588
b0779	uvrb, dar-1, dar-6, eck0768, jw0762	excinulease of nucleotide excision repair, dna damage recognition	434	436
b0780	ybhk, eck0769, jw0763	predicted transferase with nad(p)-binding rossmann-fold domain	182	204
b0780	ybhk, eck0769, jw0763	predicted transferase with nad(p)-binding rossmann-fold domain	254	246
b0780	ybhk, eck0769, jw0763	predicted transferase with nad(p)-binding rossmann-fold domain	535	417
b0781	moaa, bisa, chla, eck0770, jw0764, nara	molybdopterin biosynthesis protein a	373	490
b0781	moaa, bisa, chla, eck0770, jw0764, nara	molybdopterin biosynthesis protein a	622	638
b0781	moaa, bisa, chla, eck0770, jw0764, nara	molybdopterin biosynthesis protein a	238	314
b0782	moab, eck0771, jw0765	molybdopterin biosynthesis protein b	952	997
b0782	moab, eck0771, jw0765	molybdopterin biosynthesis protein b	1443	1305
b0782	moab, eck0771, jw0765	molybdopterin biosynthesis protein b	1167	1082
b0783	moac, eck0772, jw0766	molybdopterin biosynthesis, protein c	1047	940
b0783	moac, eck0772, jw0766	molybdopterin biosynthesis, protein c	1360	1281
b0783	moac, eck0772, jw0766	molybdopterin biosynthesis, protein c	366	313
b0784	moad, chlm, eck0773, jw0767	molybdopterin synthase, small subunit	1004	930
b0784	moad, chlm, eck0773, jw0767	molybdopterin synthase, small subunit	1355	1083
b0785	moae, eck0774, jw0768	molybdopterin synthase, large subunit	342	376
b0785	moae, eck0774, jw0768	molybdopterin synthase, large subunit	1161	1061
b0785	moae, eck0774, jw0768	molybdopterin synthase, large subunit	807	724
b0786	ybhl, eck0775, jw0769	predicted inner membrane protein	1096	1187
b0786	ybhl, eck0775, jw0769	predicted inner membrane protein	843	886
b0786	ybhl, eck0775, jw0769	predicted inner membrane protein	858	767
b0789	ybho, eck0778, jw0772	cardiolipin synthase 2 (ec:2,7,8,-)	204	133
b0789	ybho, eck0778, jw0772	cardiolipin synthase 2 (ec:2,7,8,-)	122	96
b0789	ybho, eck0778, jw0772	cardiolipin synthase 2 (ec:2,7,8,-)	244	167
b0790	ybhp, eck0779, jw0773	predicted dnase	115	108
b0790	ybhp, eck0779, jw0773	predicted dnase	236	166
b0790	ybhp, eck0779, jw0773	predicted dnase	400	291
b0793	ybhs, eck0782, jw0777	predicted transporter subunit: membrane component of abc superfamily	161	154
b0793	ybhs, eck0782, jw0777	predicted transporter subunit: membrane component of abc superfamily	128	129
b0793	ybhs, eck0782, jw0777	predicted transporter subunit: membrane component of abc superfamily	125	127
b0794	ybhf, eck0783, jw5104	fused predicted transporter subunits of abc superfamily: atp-binding	117	150
b0794	ybhf, eck0783, jw5104	fused predicted transporter subunits of abc superfamily: atp-binding	195	171
b0794	ybhf, eck0783, jw5104	fused predicted transporter subunits of abc superfamily: atp-binding	358	300
b0796	ybih, eck0785, jw0780	predicted dna-binding transcriptional regulator	186	205
b0796	ybih, eck0785, jw0780	predicted dna-binding transcriptional regulator	159	152
b0797	rhle, eck0786, jw0781	rna helicase	565	402
b0797	rhle, eck0786, jw0781	rna helicase	554	407
b0797	rhle, eck0786, jw0781	rna helicase	514	389
b0799	ding, eck0788, jw0784, rarb	atp-dependent dna helicase	299	251
b0799	ding, eck0788, jw0784, rarb	atp-dependent dna helicase	95	102
b0799	ding, eck0788, jw0784, rarb	atp-dependent dna helicase	93	107
b0800	ybib, eck0789, jw0785	predicted transferase/phosphorylase	727	549
b0800	ybib, eck0789, jw0785	predicted transferase/phosphorylase	8296	7410
b0800	ybib, eck0789, jw0785	predicted transferase/phosphorylase	817	585
b0801	ybic, eck0790, jw0786	predicted dehydrogenase	1325	963
b0801	ybic, eck0790, jw0786	predicted dehydrogenase	2635	1615
b0801	ybic, eck0790, jw0786	predicted dehydrogenase	1774	1385
b0802	ybij, eck0791, jw0787	predicted protein	314	270
b0802	ybij, eck0791, jw0787	predicted protein	440	418
b0802	ybij, eck0791, jw0787	predicted protein	347	331
b0804	ybix, eck0793, jw5105	conserved protein	92	118
b0804	ybix, eck0793, jw5105	conserved protein	118	162
b0805	fiu, eck0794, jw0790, ybil	predicted iron outer membrane transporter	188	255
b0805	fiu, eck0794, jw0790, ybil	predicted iron outer membrane transporter	243	424
b0805	fiu, eck0794, jw0790, ybil	predicted iron outer membrane transporter	240	352
b0806	mcba, eck0795, jw5106, ybim	predicted protein	289	255
b0806	mcba, eck0795, jw5106, ybim	predicted protein	215	215
b0806	mcba, eck0795, jw5106, ybim	predicted protein	155	199
b0807	rlmf, eck0796, jw5107, ybin	23s rrna ma1618 methyltransferase, sam-dependent	277	343
b0807	rlmf, eck0796, jw5107, ybin	23s rrna ma1618 methyltransferase, sam-dependent	368	501
b0807	rlmf, eck0796, jw5107, ybin	23s rrna ma1618 methyltransferase, sam-dependent	278	388
b0809	glnq, eck0798, jw0794	glutamine transporter subunit	1253	1457
b0809	glnq, eck0798, jw0794	glutamine transporter subunit	1191	1189
b0809	glnq, eck0798, jw0794	glutamine transporter subunit	1079	1181
b0810	glnp, eck0799, jw0795	glutamine transporter subunit	1618	2006
b0810	glnp, eck0799, jw0795	glutamine transporter subunit	1040	1323
b0810	glnp, eck0799, jw0795	glutamine transporter subunit	1290	1384
b0812	dps, eck0801, jw0797, pexb, vtm	fe-binding and storage protein	9074	7858
b0812	dps, eck0801, jw0797, pexb, vtm	fe-binding and storage protein	4657	6031
b0812	dps, eck0801, jw0797, pexb, vtm	fe-binding and storage protein	4254	3355
b0814	ompx, eck0803, jw0799, ybig	outer membrane protein	5928	7603
b0814	ompx, eck0803, jw0799, ybig	outer membrane protein	2302	2847
b0814	ompx, eck0803, jw0799, ybig	outer membrane protein	5726	6956
b0817	mntr, eck0807, jw0801, ybiq	dna-binding transcriptional regulator of mnth	460	504
b0817	mntr, eck0807, jw0801, ybiq	dna-binding transcriptional regulator of mnth	794	916
b0817	mntr, eck0807, jw0801, ybiq	dna-binding transcriptional regulator of mnth	961	1326
b0818	ybir, eck0808, jw0802	predicted transporter	253	198
b0818	ybir, eck0808, jw0802	predicted transporter	271	218
b0818	ybir, eck0808, jw0802	predicted transporter	242	304
b0819	ybis, eck0809, jw0803	l,d-transpeptidase linking lpp to murein	1845	2093
b0819	ybis, eck0809, jw0803	l,d-transpeptidase linking lpp to murein	2396	2659
b0819	ybis, eck0809, jw0803	l,d-transpeptidase linking lpp to murein	3364	3430
b0820	ybit, eck0810, jw0804	fused predicted transporter subunits of abc superfamily: atp-binding	412	399
b0820	ybit, eck0810, jw0804	fused predicted transporter subunits of abc superfamily: atp-binding	1846	1661
b0820	ybit, eck0810, jw0804	fused predicted transporter subunits of abc superfamily: atp-binding	1620	1536
b0821	ybiu, eck0811, jw0805	predicted protein	230	256
b0821	ybiu, eck0811, jw0805	predicted protein	123	150
b0822	ybiv, eck0812, jw0806, suph	predicted hydrolase	404	455
b0822	ybiv, eck0812, jw0806, suph	predicted hydrolase	615	839
b0822	ybiv, eck0812, jw0806, suph	predicted hydrolase	391	434
b0826	moeb, chln, eck0816, jw0810	molybdopterin synthase sulfurylase	130	117
b0826	moeb, chln, eck0816, jw0810	molybdopterin synthase sulfurylase	160	151
b0826	moeb, chln, eck0816, jw0810	molybdopterin synthase sulfurylase	203	174
b0827	moea, bisb, chle, eck0817, jw0811, nare	molybdopterin biosynthesis protein	374	418
b0827	moea, bisb, chle, eck0817, jw0811, nare	molybdopterin biosynthesis protein	470	433
b0827	moea, bisb, chle, eck0817, jw0811, nare	molybdopterin biosynthesis protein	414	405
b0828	iaaa, eck0818, jw0812, spt, ybik	l-asparaginase (ec:3,5,1,1)	2209	2649
b0828	iaaa, eck0818, jw0812, spt, ybik	l-asparaginase (ec:3,5,1,1)	1745	1821
b0828	iaaa, eck0818, jw0812, spt, ybik	l-asparaginase (ec:3,5,1,1)	1420	1820
b0829	gsia, eck0819, jw5897, ylia	fused predicted peptide transport subunits of abc superfamily:	744	711
b0829	gsia, eck0819, jw5897, ylia	fused predicted peptide transport subunits of abc superfamily:	890	896
b0829	gsia, eck0819, jw5897, ylia	fused predicted peptide transport subunits of abc superfamily:	1976	1710
b0830	gsib, eck0820, jw5111, ylib	predicted peptide transporter subunit: periplasmic-binding component	117	153
b0830	gsib, eck0820, jw5111, ylib	predicted peptide transporter subunit: periplasmic-binding component	506	465
b0830	gsib, eck0820, jw5111, ylib	predicted peptide transporter subunit: periplasmic-binding component	768	762
b0831	gsic, eck0821, jw0815, ylic	predicted peptide transporter subunit: membrane component of abc	264	280
b0831	gsic, eck0821, jw0815, ylic	predicted peptide transporter subunit: membrane component of abc	444	518
b0831	gsic, eck0821, jw0815, ylic	predicted peptide transporter subunit: membrane component of abc	376	473
b0835	rimo, eck0825, jw0819, ylig	predicted sam-dependent methyltransferase	359	294
b0835	rimo, eck0825, jw0819, ylig	predicted sam-dependent methyltransferase	874	741
b0835	rimo, eck0825, jw0819, ylig	predicted sam-dependent methyltransferase	997	913
b0836	bssr, eck0826, jw0820, ylih	conserved protein	285	138
b0836	bssr, eck0826, jw0820, ylih	conserved protein	101	66
b0836	bssr, eck0826, jw0820, ylih	conserved protein	395	212
b0837	ylii, eck0827, jw0821	predicted dehydrogenase	140	133
b0837	ylii, eck0827, jw0821	predicted dehydrogenase	287	202
b0838	ylij, eck0828, jw0822	predicted glutathione s-transferase	1713	1324
b0838	ylij, eck0828, jw0822	predicted glutathione s-transferase	368	337
b0838	ylij, eck0828, jw0822	predicted glutathione s-transferase	1694	1150
b0839	dacc, eck0829, jw0823	d-alanyl-d-alanine carboxypeptidase (penicillin-binding protein 6a)	645	522
b0839	dacc, eck0829, jw0823	d-alanyl-d-alanine carboxypeptidase (penicillin-binding protein 6a)	559	532
b0839	dacc, eck0829, jw0823	d-alanyl-d-alanine carboxypeptidase (penicillin-binding protein 6a)	509	466
b0840	deor, eck0830, jw0824, nucr	dna-binding transcriptional repressor	159	218
b0840	deor, eck0830, jw0824, nucr	dna-binding transcriptional repressor	704	819
b0840	deor, eck0830, jw0824, nucr	dna-binding transcriptional repressor	2771	2365
b0841	ybjg, bcrc, eck0831, jw5112	undecaprenyl pyrophosphate phosphatase	151	172
b0841	ybjg, bcrc, eck0831, jw5112	undecaprenyl pyrophosphate phosphatase	155	169
b0841	ybjg, bcrc, eck0831, jw5112	undecaprenyl pyrophosphate phosphatase	211	244
b0842	cmr, cmla, eck0832, jw0826, mdfa	multidrug efflux system protein	173	167
b0842	cmr, cmla, eck0832, jw0826, mdfa	multidrug efflux system protein	246	223
b0842	cmr, cmla, eck0832, jw0826, mdfa	multidrug efflux system protein	207	186
b0844	ybji, eck0834, jw5113	conserved protein	229	264
b0844	ybji, eck0834, jw5113	conserved protein	200	232
b0844	ybji, eck0834, jw5113	conserved protein	1725	1914
b0845	ybjj, eck0835, jw0829	predicted transporter	1297	1348
b0845	ybjj, eck0835, jw0829	predicted transporter	365	339
b0845	ybjj, eck0835, jw0829	predicted transporter	839	560
b0846	ybjk, eck0836, jw5114	predicted dna-binding transcriptional regulator	102	93
b0846	ybjk, eck0836, jw5114	predicted dna-binding transcriptional regulator	148	99
b0847	ybjl, eck0838, jw0831	predicted transporter	289	234
b0847	ybjl, eck0838, jw0831	predicted transporter	145	151
b0847	ybjl, eck0838, jw0831	predicted transporter	155	161
b0849	grxa, eck0840, grx, jw0833	glutaredoxin 1, redox coenzyme for ribonucleotide reductase (rnr1a)	90	109
b0849	grxa, eck0840, grx, jw0833	glutaredoxin 1, redox coenzyme for ribonucleotide reductase (rnr1a)	266	272
b0849	grxa, eck0840, grx, jw0833	glutaredoxin 1, redox coenzyme for ribonucleotide reductase (rnr1a)	106	146
b0850	ybjc, eck0841, jw0834	predicted inner membrane protein	406	509
b0850	ybjc, eck0841, jw0834	predicted inner membrane protein	3427	3117
b0850	ybjc, eck0841, jw0834	predicted inner membrane protein	503	567
b0851	nfsa, eck0842, jw0835, mda18, mdaa, snra, ybjb	nitroreductase a, nadph-dependent, fmn-dependent (ec:1,-,-,-)	651	578
b0851	nfsa, eck0842, jw0835, mda18, mdaa, snra, ybjb	nitroreductase a, nadph-dependent, fmn-dependent (ec:1,-,-,-)	571	569
b0851	nfsa, eck0842, jw0835, mda18, mdaa, snra, ybjb	nitroreductase a, nadph-dependent, fmn-dependent (ec:1,-,-,-)	731	642
b0852	rimk, eck0843, jw0836, nek	ribosomal protein s6 modification protein	231	214
b0852	rimk, eck0843, jw0836, nek	ribosomal protein s6 modification protein	182	193
b0852	rimk, eck0843, jw0836, nek	ribosomal protein s6 modification protein	346	325
b0853	ybjn, eck0844, jw0837	predicted oxidoreductase	538	642
b0853	ybjn, eck0844, jw0837	predicted oxidoreductase	474	540
b0853	ybjn, eck0844, jw0837	predicted oxidoreductase	342	351
b0854	potf, eck0845, jw0838	putrescine transporter subunit: periplasmic-binding component of abc	1093	1083
b0854	potf, eck0845, jw0838	putrescine transporter subunit: periplasmic-binding component of abc	1211	1104
b0854	potf, eck0845, jw0838	putrescine transporter subunit: periplasmic-binding component of abc	1491	1320
b0855	potg, eck0846, jw5818	putrescine transporter subunit: atp-binding component of abc	640	505
b0855	potg, eck0846, jw5818	putrescine transporter subunit: atp-binding component of abc	680	542
b0855	potg, eck0846, jw5818	putrescine transporter subunit: atp-binding component of abc	524	425
b0856	poth, eck0847, jw0840	putrescine transporter subunit: membrane component of abc	278	204
b0856	poth, eck0847, jw0840	putrescine transporter subunit: membrane component of abc	173	169
b0856	poth, eck0847, jw0840	putrescine transporter subunit: membrane component of abc	364	310
b0857	poti, eck0848, jw0841	putrescine transporter subunit: membrane component of abc	130	114
b0857	poti, eck0848, jw0841	putrescine transporter subunit: membrane component of abc	195	178
b0857	poti, eck0848, jw0841	putrescine transporter subunit: membrane component of abc	460	330
b0858	ybjo, eck0849, jw0842	predicted inner membrane protein	80	136
b0858	ybjo, eck0849, jw0842	predicted inner membrane protein	102	149
b0858	ybjo, eck0849, jw0842	predicted inner membrane protein	116	212
b0860	artj, eck0851, jw0844	arginine transporter subunit	4838	6872
b0860	artj, eck0851, jw0844	arginine transporter subunit	2479	2786
b0860	artj, eck0851, jw0844	arginine transporter subunit	3921	5301
b0861	artm, eck0852, jw0845	arginine transporter subunit	1032	674
b0861	artm, eck0852, jw0845	arginine transporter subunit	472	357
b0861	artm, eck0852, jw0845	arginine transporter subunit	548	418
b0862	artq, eck0853, jw0846	arginine transporter subunit	754	690
b0862	artq, eck0853, jw0846	arginine transporter subunit	2650	2314
b0862	artq, eck0853, jw0846	arginine transporter subunit	568	454
b0863	arti, eck0854, jw0847	arginine transporter subunit	2430	1961
b0863	arti, eck0854, jw0847	arginine transporter subunit	2917	2635
b0863	arti, eck0854, jw0847	arginine transporter subunit	2217	1741
b0864	artp, eck0855, jw0848	arginine transporter subunit	1477	1510
b0864	artp, eck0855, jw0848	arginine transporter subunit	1609	1901
b0864	artp, eck0855, jw0848	arginine transporter subunit	1065	1486
b0865	ybjp, eck0856, jw0849	predicted lipoprotein	1008	755
b0865	ybjp, eck0856, jw0849	predicted lipoprotein	1332	1085
b0865	ybjp, eck0856, jw0849	predicted lipoprotein	812	744
b0866	ybjq, eck0857, jw0850	conserved protein	873	629
b0866	ybjq, eck0857, jw0850	conserved protein	764	575
b0866	ybjq, eck0857, jw0850	conserved protein	706	496
b0867	amid, eck0858, jw0851, ybjr	predicted amidase and lipoprotein	294	250
b0867	amid, eck0858, jw0851, ybjr	predicted amidase and lipoprotein	558	420
b0867	amid, eck0858, jw0851, ybjr	predicted amidase and lipoprotein	578	475
b0868	ybjs, eck0859, jw5819	predicted nad(p)h-binding oxidoreductase with nad(p)-binding	152	257
b0868	ybjs, eck0859, jw5819	predicted nad(p)h-binding oxidoreductase with nad(p)-binding	1137	1195
b0868	ybjs, eck0859, jw5819	predicted nad(p)h-binding oxidoreductase with nad(p)-binding	490	704
b0869	ybjt, eck0860, jw5116	conserved protein with nad(p)-binding rossmann-fold domain	432	427
b0869	ybjt, eck0860, jw5116	conserved protein with nad(p)-binding rossmann-fold domain	361	376
b0869	ybjt, eck0860, jw5116	conserved protein with nad(p)-binding rossmann-fold domain	488	439
b0870	ltae, eck0861, jw0854, ltaa, ybju	l-allo-threonine aldolase, plp-dependent (ec:4,1,2,5)	672	655
b0870	ltae, eck0861, jw0854, ltaa, ybju	l-allo-threonine aldolase, plp-dependent (ec:4,1,2,5)	816	838
b0870	ltae, eck0861, jw0854, ltaa, ybju	l-allo-threonine aldolase, plp-dependent (ec:4,1,2,5)	707	630
b0871	poxb, eck0862, jw0855	pyruvate dehydrogenase (pyruvate oxidase), thiamin-dependent,	1776	1002
b0871	poxb, eck0862, jw0855	pyruvate dehydrogenase (pyruvate oxidase), thiamin-dependent,	534	380
b0871	poxb, eck0862, jw0855	pyruvate dehydrogenase (pyruvate oxidase), thiamin-dependent,	1043	627
b0874	ybje, eck0865, jw0858	predicted transporter	177	198
b0874	ybje, eck0865, jw0858	predicted transporter	245	278
b0874	ybje, eck0865, jw0858	predicted transporter	794	822
b0876	ybjd, eck0867, jw0860	conserved protein with nucleoside triphosphate hydrolase domain	144	133
b0876	ybjd, eck0867, jw0860	conserved protein with nucleoside triphosphate hydrolase domain	121	120
b0876	ybjd, eck0867, jw0860	conserved protein with nucleoside triphosphate hydrolase domain	166	153
b0877	ybjx, eck0868, jw0861	conserved protein	472	475
b0877	ybjx, eck0868, jw0861	conserved protein	468	542
b0877	ybjx, eck0868, jw0861	conserved protein	328	364
b0878	maca, eck0869, jw0862, ybjy	macrolide transporter subunit, membrane fusion protein (mfp)	225	205
b0878	maca, eck0869, jw0862, ybjy	macrolide transporter subunit, membrane fusion protein (mfp)	214	177
b0878	maca, eck0869, jw0862, ybjy	macrolide transporter subunit, membrane fusion protein (mfp)	471	379
b0879	macb, eck0870, jw0863, ybjz	fused macrolide transporter subunits of abc superfamily: atp-binding	264	195
b0879	macb, eck0870, jw0863, ybjz	fused macrolide transporter subunits of abc superfamily: atp-binding	225	202
b0879	macb, eck0870, jw0863, ybjz	fused macrolide transporter subunits of abc superfamily: atp-binding	124	125
b0880	cspd, csph, eck0871, jw0864, ybja	cold shock protein homolog	3628	943
b0880	cspd, csph, eck0871, jw0864, ybja	cold shock protein homolog	3118	1122
b0881	clps, eck0872, jw0865, ylja	regulatory protein for clpa substrate specificity	1530	1526
b0881	clps, eck0872, jw0865, ylja	regulatory protein for clpa substrate specificity	2388	2201
b0881	clps, eck0872, jw0865, ylja	regulatory protein for clpa substrate specificity	1714	1410
b0882	clpa, eck0873, jw0866, lopd	atpase and specificity subunit of clpa-clpp atp-dependent serine	915	770
b0882	clpa, eck0873, jw0866, lopd	atpase and specificity subunit of clpa-clpp atp-dependent serine	1757	1423
b0882	clpa, eck0873, jw0866, lopd	atpase and specificity subunit of clpa-clpp atp-dependent serine	2040	1414
b0884	infa, bypa1, eck0875, jw0867	translation initiation factor if-1	2304	3725
b0884	infa, bypa1, eck0875, jw0867	translation initiation factor if-1	3019	3907
b0884	infa, bypa1, eck0875, jw0867	translation initiation factor if-1	5287	7855
b0885	aat, eck0876, jw0868, ycaa	leucyl/phenylalanyl-trna-protein transferase (ec:2,3,2,6)	171	277
b0885	aat, eck0876, jw0868, ycaa	leucyl/phenylalanyl-trna-protein transferase (ec:2,3,2,6)	300	332
b0885	aat, eck0876, jw0868, ycaa	leucyl/phenylalanyl-trna-protein transferase (ec:2,3,2,6)	226	355
b0886	cydc, eck0877, jw0869, mdra, mdrh, surb, ycab	fused cysteine transporter subunits of abc superfamily: membrane	177	199
b0886	cydc, eck0877, jw0869, mdra, mdrh, surb, ycab	fused cysteine transporter subunits of abc superfamily: membrane	386	402
b0886	cydc, eck0877, jw0869, mdra, mdrh, surb, ycab	fused cysteine transporter subunits of abc superfamily: membrane	545	562
b0887	cydd, eck0878, htrd, jw0870	fused cysteine transporter subunits of abc superfamily: membrane	296	281
b0887	cydd, eck0878, htrd, jw0870	fused cysteine transporter subunits of abc superfamily: membrane	423	369
b0887	cydd, eck0878, htrd, jw0870	fused cysteine transporter subunits of abc superfamily: membrane	324	295
b0888	trxb, eck0879, jw0871	thioredoxin reductase, fad/nad(p)-binding (ec:1,8,1,9)	1621	1540
b0888	trxb, eck0879, jw0871	thioredoxin reductase, fad/nad(p)-binding (ec:1,8,1,9)	2074	1999
b0888	trxb, eck0879, jw0871	thioredoxin reductase, fad/nad(p)-binding (ec:1,8,1,9)	803	778
b0889	lrp, alsb, eck0880, ihb, jw0872, livr, lrs, lss, lstr, mbf, oppi,	dna-binding transcriptional dual regulator, leucine-binding	1960	1483
b0889	lrp, alsb, eck0880, ihb, jw0872, livr, lrs, lss, lstr, mbf, oppi,	dna-binding transcriptional dual regulator, leucine-binding	2848	2367
b0889	lrp, alsb, eck0880, ihb, jw0872, livr, lrs, lss, lstr, mbf, oppi,	dna-binding transcriptional dual regulator, leucine-binding	4105	4174
b0890	ftsk, dinh, eck0881, jw0873	dna-binding membrane protein required for chromosome resolution and	828	648
b0890	ftsk, dinh, eck0881, jw0873	dna-binding membrane protein required for chromosome resolution and	737	695
b0890	ftsk, dinh, eck0881, jw0873	dna-binding membrane protein required for chromosome resolution and	983	956
b0891	lola, eck0882, jw0874, lpla, yzzv	chaperone for lipoproteins	987	949
b0891	lola, eck0882, jw0874, lpla, yzzv	chaperone for lipoproteins	1719	1728
b0891	lola, eck0882, jw0874, lpla, yzzv	chaperone for lipoproteins	1231	1284
b0892	rara, eck0883, jw0875, ycaj	recombination protein	360	423
b0892	rara, eck0883, jw0875, ycaj	recombination protein	484	454
b0892	rara, eck0883, jw0875, ycaj	recombination protein	267	363
b0893	sers, eck0884, jw0876	seryl-trna synthetase, also charges selenocysteinyl-trna with serine	1247	1052
b0893	sers, eck0884, jw0876	seryl-trna synthetase, also charges selenocysteinyl-trna with serine	6484	7054
b0893	sers, eck0884, jw0876	seryl-trna synthetase, also charges selenocysteinyl-trna with serine	549	364
b0895	dmsb, eck0886, jw0878	dimethyl sulfoxide reductase, anaerobic, subunit b (ec:1,8,99,-)	122	77
b0895	dmsb, eck0886, jw0878	dimethyl sulfoxide reductase, anaerobic, subunit b (ec:1,8,99,-)	104	86
b0897	ycac, eck0888, jw0880	predicted hydrolase	635	465
b0897	ycac, eck0888, jw0880	predicted hydrolase	983	808
b0897	ycac, eck0888, jw0880	predicted hydrolase	540	419
b0898	ycad, eck0889, jw0881	predicted transporter	217	241
b0898	ycad, eck0889, jw0881	predicted transporter	297	299
b0898	ycad, eck0889, jw0881	predicted transporter	592	470
b0902	pfla, act, eck0893, jw0885	pyruvate formate lyase activating enzyme 1 (ec:1,97,1,4)	406	501
b0902	pfla, act, eck0893, jw0885	pyruvate formate lyase activating enzyme 1 (ec:1,97,1,4)	398	453
b0902	pfla, act, eck0893, jw0885	pyruvate formate lyase activating enzyme 1 (ec:1,97,1,4)	307	417
b0903	pflb, eck0894, jw0886, pfl	pyruvate formate lyase i (ec:2,3,1,54)	4106	2893
b0903	pflb, eck0894, jw0886, pfl	pyruvate formate lyase i (ec:2,3,1,54)	3725	2563
b0903	pflb, eck0894, jw0886, pfl	pyruvate formate lyase i (ec:2,3,1,54)	6626	4556
b0904	foca, eck0895, jw0887, ycae	formate transporter	443	351
b0904	foca, eck0895, jw0887, ycae	formate transporter	11261	9986
b0904	foca, eck0895, jw0887, ycae	formate transporter	348	247
b0905	ycao, eck0896, jw0888	conserved protein	276	259
b0905	ycao, eck0896, jw0888	conserved protein	193	193
b0905	ycao, eck0896, jw0888	conserved protein	584	475
b0906	ycap, eck0897, jw0889	conserved inner membrane protein	275	199
b0906	ycap, eck0897, jw0889	conserved inner membrane protein	411	305
b0906	ycap, eck0897, jw0889	conserved inner membrane protein	377	334
b0907	serc, eck0898, jw0890, pdxc, pdxf	3-phosphoserine/phosphohydroxythreonine aminotransferase	5001	4949
b0907	serc, eck0898, jw0890, pdxc, pdxf	3-phosphoserine/phosphohydroxythreonine aminotransferase	5905	6460
b0907	serc, eck0898, jw0890, pdxc, pdxf	3-phosphoserine/phosphohydroxythreonine aminotransferase	4290	4153
b0908	aroa, eck0899, jw0891	5-enolpyruvylshikimate-3-phosphate synthetase (ec:2,5,1,19)	3705	3688
b0908	aroa, eck0899, jw0891	5-enolpyruvylshikimate-3-phosphate synthetase (ec:2,5,1,19)	4581	5049
b0908	aroa, eck0899, jw0891	5-enolpyruvylshikimate-3-phosphate synthetase (ec:2,5,1,19)	3008	3259
b0909	ycal, eck0900, jw0892	predicted peptidase with chaperone function	113	117
b0909	ycal, eck0900, jw0892	predicted peptidase with chaperone function	77	120
b0910	cmk, eck0901, jw0893, mssa, ycaf, ycag	cytidylate kinase (ec:2,7,4,14)	1138	1330
b0910	cmk, eck0901, jw0893, mssa, ycaf, ycag	cytidylate kinase (ec:2,7,4,14)	857	1153
b0910	cmk, eck0901, jw0893, mssa, ycaf, ycag	cytidylate kinase (ec:2,7,4,14)	1323	1590
b0911	rpsa, eck0902, jw0894, ssyf	30s ribosomal subunit protein s1	16719	17491
b0911	rpsa, eck0902, jw0894, ssyf	30s ribosomal subunit protein s1	15294	15944
b0911	rpsa, eck0902, jw0894, ssyf	30s ribosomal subunit protein s1	13828	13513
b0914	msba, eck0905, jw0897	fused lipid transporter subunits of abc superfamily: membrane	533	511
b0914	msba, eck0905, jw0897	fused lipid transporter subunits of abc superfamily: membrane	770	649
b0914	msba, eck0905, jw0897	fused lipid transporter subunits of abc superfamily: membrane	447	423
b0916	ycaq, eck0907, jw0899	conserved protein	104	113
b0916	ycaq, eck0907, jw0899	conserved protein	123	127
b0918	kdsb, eck0909, jw0901	3-deoxy-manno-octulosonate cytidylyltransferase (ec:2,7,7,38)	852	957
b0918	kdsb, eck0909, jw0901	3-deoxy-manno-octulosonate cytidylyltransferase (ec:2,7,7,38)	443	466
b0918	kdsb, eck0909, jw0901	3-deoxy-manno-octulosonate cytidylyltransferase (ec:2,7,7,38)	1538	1468
b0920	ycbc, eck0911, jw0903	conserved inner membrane protein	177	175
b0920	ycbc, eck0911, jw0903	conserved inner membrane protein	166	156
b0921	smta, eck0912, jw0904, ycbd	predicted s-adenosyl-l-methionine-dependent methyltransferase	278	388
b0921	smta, eck0912, jw0904, ycbd	predicted s-adenosyl-l-methionine-dependent methyltransferase	1213	1416
b0921	smta, eck0912, jw0904, ycbd	predicted s-adenosyl-l-methionine-dependent methyltransferase	898	968
b0922	mukf, eck0913, jw0905, kicb	involved in chromosome partioning, ca2+ binding protein	523	637
b0922	mukf, eck0913, jw0905, kicb	involved in chromosome partioning, ca2+ binding protein	1035	995
b0922	mukf, eck0913, jw0905, kicb	involved in chromosome partioning, ca2+ binding protein	685	823
b0923	muke, eck0914, jw0906, kica, ycba	protein involved in chromosome partitioning	704	943
b0923	muke, eck0914, jw0906, kica, ycba	protein involved in chromosome partitioning	1052	1180
b0923	muke, eck0914, jw0906, kica, ycba	protein involved in chromosome partitioning	1065	1308
b0924	mukb, eck0915, jw0907	fused chromosome partitioning protein: predicted nucleotide	390	414
b0924	mukb, eck0915, jw0907	fused chromosome partitioning protein: predicted nucleotide	729	665
b0924	mukb, eck0915, jw0907	fused chromosome partitioning protein: predicted nucleotide	1158	1057
b0925	ycbb, eck0916, jw0908	murein l,d-transpeptidase	206	176
b0925	ycbb, eck0916, jw0908	murein l,d-transpeptidase	434	336
b0925	ycbb, eck0916, jw0908	murein l,d-transpeptidase	441	361
b0926	ycbk, eck0917, jw0909	conserved protein	2774	3177
b0926	ycbk, eck0917, jw0909	conserved protein	3134	3647
b0926	ycbk, eck0917, jw0909	conserved protein	3238	4082
b0927	ycbl, eck0918, jw0910	predicted metal-binding enzyme	1139	1241
b0927	ycbl, eck0918, jw0910	predicted metal-binding enzyme	1217	1387
b0927	ycbl, eck0918, jw0910	predicted metal-binding enzyme	1950	2047
b0928	aspc, eck0919, jw0911	aspartate aminotransferase, plp-dependent (ec:2,6,1,1)	2836	2100
b0928	aspc, eck0919, jw0911	aspartate aminotransferase, plp-dependent (ec:2,6,1,1)	4564	4139
b0928	aspc, eck0919, jw0911	aspartate aminotransferase, plp-dependent (ec:2,6,1,1)	3604	2831
b0929	ompf, cmlb, coa, cry, eck0920, jw0912, tolf	outer membrane porin 1a (ia;b;f)	16550	22327
b0929	ompf, cmlb, coa, cry, eck0920, jw0912, tolf	outer membrane porin 1a (ia;b;f)	11850	14631
b0929	ompf, cmlb, coa, cry, eck0920, jw0912, tolf	outer membrane porin 1a (ia;b;f)	19673	17780
b0930	asns, eck0921, jw0913, lcs, tss	asparaginyl trna synthetase (ec:6,1,1,22)	161	174
b0930	asns, eck0921, jw0913, lcs, tss	asparaginyl trna synthetase (ec:6,1,1,22)	2111	1688
b0930	asns, eck0921, jw0913, lcs, tss	asparaginyl trna synthetase (ec:6,1,1,22)	315	300
b0931	pncb, eck0922, jw0914	nicotinate phosphoribosyltransferase (ec:2,4,2,11)	1496	1375
b0931	pncb, eck0922, jw0914	nicotinate phosphoribosyltransferase (ec:2,4,2,11)	2679	2977
b0931	pncb, eck0922, jw0914	nicotinate phosphoribosyltransferase (ec:2,4,2,11)	1741	1869
b0932	pepn, eck0923, jw0915	aminopeptidase n (ec:3,4,11,2)	691	573
b0932	pepn, eck0923, jw0915	aminopeptidase n (ec:3,4,11,2)	1285	910
b0932	pepn, eck0923, jw0915	aminopeptidase n (ec:3,4,11,2)	976	732
b0945	pyrd, eck0936, jw0928	dihydro-orotate oxidase, fmn-linked (ec:1,3,3,1)	1255	1409
b0945	pyrd, eck0936, jw0928	dihydro-orotate oxidase, fmn-linked (ec:1,3,3,1)	1555	1457
b0945	pyrd, eck0936, jw0928	dihydro-orotate oxidase, fmn-linked (ec:1,3,3,1)	1788	1855
b0946	ycbw, eck0937, jw5125	predicted protein	283	259
b0946	ycbw, eck0937, jw5125	predicted protein	406	364
b0946	ycbw, eck0937, jw5125	predicted protein	883	931
b0947	ycbx, eck0938, jw5126	predicted 2fe-2s cluster-containing protein	149	111
b0947	ycbx, eck0938, jw5126	predicted 2fe-2s cluster-containing protein	602	595
b0947	ycbx, eck0938, jw5126	predicted 2fe-2s cluster-containing protein	459	400
b0948	rlml, eck0939, jw0931, ycby	23s rrna mg2445 methyltransferase, sam-dependent	150	234
b0948	rlml, eck0939, jw0931, ycby	23s rrna mg2445 methyltransferase, sam-dependent	547	618
b0948	rlml, eck0939, jw0931, ycby	23s rrna mg2445 methyltransferase, sam-dependent	452	507
b0949	uup, eck0940, jw0932, ycbh, ycbi	fused predicted transporter subunits of abc superfamily: atp-binding	1189	1056
b0949	uup, eck0940, jw0932, ycbh, ycbi	fused predicted transporter subunits of abc superfamily: atp-binding	1388	1121
b0949	uup, eck0940, jw0932, ycbh, ycbi	fused predicted transporter subunits of abc superfamily: atp-binding	294	351
b0950	pqia, eck0941, jw0933, pqi5	paraquat-inducible membrane protein a	151	176
b0950	pqia, eck0941, jw0933, pqi5	paraquat-inducible membrane protein a	306	409
b0951	pqib, eck0942, jw0934, pqi5	paraquat-inducible protein b	343	282
b0951	pqib, eck0942, jw0934, pqi5	paraquat-inducible protein b	413	384
b0951	pqib, eck0942, jw0934, pqi5	paraquat-inducible protein b	303	304
b0952	ymba, eck0943, jw5127	conserved protein	89	100
b0952	ymba, eck0943, jw5127	conserved protein	467	323
b0952	ymba, eck0943, jw5127	conserved protein	403	310
b0953	rmf, eck0944, jw0936	ribosome modulation factor	7107	6321
b0953	rmf, eck0944, jw0936	ribosome modulation factor	5755	5623
b0955	ycbz, eck0946, jw0938	predicted peptidase	776	706
b0955	ycbz, eck0946, jw0938	predicted peptidase	676	573
b0955	ycbz, eck0946, jw0938	predicted peptidase	748	639
b0956	ycbg, eck0947, jw0939	conserved protein	523	384
b0956	ycbg, eck0947, jw0939	conserved protein	441	300
b0956	ycbg, eck0947, jw0939	conserved protein	312	229
b0958	sula, eck0949, jw0941, sfia	sos cell division inhibitor	530	562
b0958	sula, eck0949, jw0941, sfia	sos cell division inhibitor	615	628
b0958	sula, eck0949, jw0941, sfia	sos cell division inhibitor	672	683
b0960	yccs, eck0951, jw5128	predicted inner membrane protein	293	278
b0960	yccs, eck0951, jw5128	predicted inner membrane protein	130	169
b0960	yccs, eck0951, jw5128	predicted inner membrane protein	187	198
b0961	yccf, eck0952, jw0944	conserved inner membrane protein	288	286
b0961	yccf, eck0952, jw0944	conserved inner membrane protein	350	436
b0961	yccf, eck0952, jw0944	conserved inner membrane protein	468	441
b0962	held, eck0953, jw0945, srjb	dna helicase iv (ec:3,6,1,-)	240	228
b0962	held, eck0953, jw0945, srjb	dna helicase iv (ec:3,6,1,-)	351	360
b0962	held, eck0953, jw0945, srjb	dna helicase iv (ec:3,6,1,-)	572	577
b0963	mgsa, eck0954, jw5129, mgs, yccg	methylglyoxal synthase (ec:4,2,3,3)	2174	1374
b0963	mgsa, eck0954, jw5129, mgs, yccg	methylglyoxal synthase (ec:4,2,3,3)	1394	1112
b0963	mgsa, eck0954, jw5129, mgs, yccg	methylglyoxal synthase (ec:4,2,3,3)	867	639
b0965	yccu, eck0956, jw5130	predicted coa-binding protein with nad(p)-binding rossmann-fold	2017	1630
b0965	yccu, eck0956, jw5130	predicted coa-binding protein with nad(p)-binding rossmann-fold	1045	927
b0965	yccu, eck0956, jw5130	predicted coa-binding protein with nad(p)-binding rossmann-fold	1275	971
b0966	hspq, eck0957, jw5970, yccv	dna-binding protein, hemimethylated	765	877
b0966	hspq, eck0957, jw5970, yccv	dna-binding protein, hemimethylated	787	798
b0966	hspq, eck0957, jw5970, yccv	dna-binding protein, hemimethylated	977	1151
b0967	rlmi, eck0958, jw5898, yccw	23s rrna m(5)c1962 methyltransferase, sam-dependent	719	838
b0967	rlmi, eck0958, jw5898, yccw	23s rrna m(5)c1962 methyltransferase, sam-dependent	643	674
b0967	rlmi, eck0958, jw5898, yccw	23s rrna m(5)c1962 methyltransferase, sam-dependent	211	304
b0968	yccx, eck0959, jw5131	predicted acylphosphatase	184	156
b0968	yccx, eck0959, jw5131	predicted acylphosphatase	1994	1865
b0968	yccx, eck0959, jw5131	predicted acylphosphatase	514	445
b0969	ycck, eck0960, jw0952, tuse	predicted sulfite reductase subunit	218	295
b0969	ycck, eck0960, jw0952, tuse	predicted sulfite reductase subunit	334	445
b0969	ycck, eck0960, jw0952, tuse	predicted sulfite reductase subunit	187	311
b0970	ycca, eck0961, jw0953	inner membrane protein	1909	2004
b0970	ycca, eck0961, jw0953	inner membrane protein	1863	1907
b0970	ycca, eck0961, jw0953	inner membrane protein	2937	3069
b0974	hyac, eck0965, jw0956	hydrogenase 1, b-type cytochrome subunit	182	144
b0974	hyac, eck0965, jw0956	hydrogenase 1, b-type cytochrome subunit	809	603
b0981	etk, eck0972, jw0964, yccc	cryptic autophosphorylating protein tyrosine kinase etk	122	61
b0981	etk, eck0972, jw0964, yccc	cryptic autophosphorylating protein tyrosine kinase etk	326	233
b0987	gfca, eck0978, jw5133, ymcd	predicted protein	167	184
b0987	gfca, eck0978, jw5133, ymcd	predicted protein	172	251
b0987	gfca, eck0978, jw5133, ymcd	predicted protein	1351	1340
b0999	cbpm, eck0990, jw0984, yccd	modulator of cbpa co-chaperone	420	471
b0999	cbpm, eck0990, jw0984, yccd	modulator of cbpa co-chaperone	4310	3843
b0999	cbpm, eck0990, jw0984, yccd	modulator of cbpa co-chaperone	568	680
b1000	cbpa, eck0991, jw0985	curved dna-binding protein, dnaj homologue that functions as a	743	608
b1000	cbpa, eck0991, jw0985	curved dna-binding protein, dnaj homologue that functions as a	709	767
b1000	cbpa, eck0991, jw0985	curved dna-binding protein, dnaj homologue that functions as a	1239	1242
b1002	agp, eck0993, jw0987	glucose-1-phosphatase/inositol phosphatase (ec:3,1,3,10)	233	127
b1002	agp, eck0993, jw0987	glucose-1-phosphatase/inositol phosphatase (ec:3,1,3,10)	250	183
b1002	agp, eck0993, jw0987	glucose-1-phosphatase/inositol phosphatase (ec:3,1,3,10)	300	228
b1003	yccj, eck0994, jw0988	predicted protein	526	514
b1003	yccj, eck0994, jw0988	predicted protein	730	648
b1003	yccj, eck0994, jw0988	predicted protein	2459	1829
b1004	wrba, eck0995, jw0989	nad(p)h:quinone oxidoreductase	4874	4088
b1004	wrba, eck0995, jw0989	nad(p)h:quinone oxidoreductase	3187	2365
b1004	wrba, eck0995, jw0989	nad(p)h:quinone oxidoreductase	2540	1688
b1013	rutr, eck1004, jw0998, ycdc	predicted dna-binding transcriptional regulator	202	211
b1013	rutr, eck1004, jw0998, ycdc	predicted dna-binding transcriptional regulator	173	227
b1013	rutr, eck1004, jw0998, ycdc	predicted dna-binding transcriptional regulator	89	109
b1015	putp, eck1006, jw1001, putc	proline:sodium symporter	242	218
b1015	putp, eck1006, jw1001, putc	proline:sodium symporter	610	512
b1015	putp, eck1006, jw1001, putc	proline:sodium symporter	428	352
b1018	efeo, eck1008, jw1003, ycdo	conserved protein	727	826
b1018	efeo, eck1008, jw1003, ycdo	conserved protein	1237	1508
b1018	efeo, eck1008, jw1003, ycdo	conserved protein	982	1288
b1019	efeb, eck1009, jw1004, ycdb	conserved protein	179	268
b1019	efeb, eck1009, jw1004, ycdb	conserved protein	620	739
b1019	efeb, eck1009, jw1004, ycdb	conserved protein	271	319
b1020	phoh, eck1010, jw1005, psih	conserved protein with nucleoside triphosphate hydrolase domain	245	192
b1020	phoh, eck1010, jw1005, psih	conserved protein with nucleoside triphosphate hydrolase domain	512	458
b1020	phoh, eck1010, jw1005, psih	conserved protein with nucleoside triphosphate hydrolase domain	312	231
b1026	insf, eck0299	is3 element protein insf	223	282
b1026	insf, eck0299	is3 element protein insf	251	270
b1026	insf, eck0299	is3 element protein insf	280	326
b1027	inse, eck0298	is3 element protein inse	353	429
b1027	inse, eck0298	is3 element protein inse	425	620
b1027	inse, eck0298	is3 element protein inse	529	614
b1033	ghra, eck1019, jw5146, ycdw	2-ketoacid reductase (ec:1,1,1,79)	916	925
b1033	ghra, eck1019, jw5146, ycdw	2-ketoacid reductase (ec:1,1,1,79)	945	943
b1033	ghra, eck1019, jw5146, ycdw	2-ketoacid reductase (ec:1,1,1,79)	865	877
b1034	ycdx, eck1020, jw1017	predicted zinc-binding hydrolase	1279	1446
b1034	ycdx, eck1020, jw1017	predicted zinc-binding hydrolase	1910	1931
b1034	ycdx, eck1020, jw1017	predicted zinc-binding hydrolase	1096	1107
b1035	ycdy, eck1021, jw1018	conserved protein	434	392
b1035	ycdy, eck1021, jw1018	conserved protein	493	473
b1035	ycdy, eck1021, jw1018	conserved protein	1064	1141
b1036	ycdz, eck1022, jw5147	predicted inner membrane protein	1150	1261
b1036	ycdz, eck1022, jw5147	predicted inner membrane protein	576	580
b1036	ycdz, eck1022, jw5147	predicted inner membrane protein	593	528
b1037	csgg, agfg, eck1023, jw1020	outer membrane lipoprotein	161	121
b1037	csgg, agfg, eck1023, jw1020	outer membrane lipoprotein	233	172
b1037	csgg, agfg, eck1023, jw1020	outer membrane lipoprotein	392	276
b1038	csgf, agff, eck1024, jw1021	predicted transport protein	268	266
b1038	csgf, agff, eck1024, jw1021	predicted transport protein	434	337
b1038	csgf, agff, eck1024, jw1021	predicted transport protein	409	346
b1039	csge, agfe, eck1025, jw1022	predicted transport protein	194	213
b1039	csge, agfe, eck1025, jw1022	predicted transport protein	248	251
b1039	csge, agfe, eck1025, jw1022	predicted transport protein	387	370
b1040	csgd, agfd, eck1026, jw1023	dna-binding transcriptional activator in two-component regulatory	265	248
b1040	csgd, agfd, eck1026, jw1023	dna-binding transcriptional activator in two-component regulatory	271	324
b1040	csgd, agfd, eck1026, jw1023	dna-binding transcriptional activator in two-component regulatory	384	366
b1041	csgb, agfb, eck1027, jw1024	curlin nucleator protein, minor subunit in curli complex	260	227
b1041	csgb, agfb, eck1027, jw1024	curlin nucleator protein, minor subunit in curli complex	107	64
b1042	csga, agfa, eck1028, jw1025	cryptic curlin major subunit	129	75
b1042	csga, agfa, eck1028, jw1025	cryptic curlin major subunit	505	335
b1044	ymda, eck1030, jw1031	predicted protein	291	184
b1044	ymda, eck1030, jw1031	predicted protein	226	141
b1044	ymda, eck1030, jw1031	predicted protein	227	166
b1045	ymdb, eck1031, jw1032	conserved protein	200	181
b1045	ymdb, eck1031, jw1032	conserved protein	536	424
b1045	ymdb, eck1031, jw1032	conserved protein	589	428
b1047	opgc, eck1033, jw1034, mdoc, ymdd	membrane protein required for modification of periplasmic glucan	200	223
b1047	opgc, eck1033, jw1034, mdoc, ymdd	membrane protein required for modification of periplasmic glucan	125	154
b1047	opgc, eck1033, jw1034, mdoc, ymdd	membrane protein required for modification of periplasmic glucan	134	153
b1048	opgg, eck1034, jw1035, mdoa, mdog	glucan biosynthesis protein, periplasmic	1904	1721
b1048	opgg, eck1034, jw1035, mdoa, mdog	glucan biosynthesis protein, periplasmic	2334	2179
b1048	opgg, eck1034, jw1035, mdoa, mdog	glucan biosynthesis protein, periplasmic	1445	1612
b1049	opgh, eck1035, jw1037, mdoa, mdoh	glucan biosynthesis: glycosyl transferase	712	556
b1049	opgh, eck1035, jw1037, mdoa, mdoh	glucan biosynthesis: glycosyl transferase	1370	993
b1049	opgh, eck1035, jw1037, mdoa, mdoh	glucan biosynthesis: glycosyl transferase	1042	795
b1051	msyb, eck1037, jw1039	predicted protein	3405	2752
b1051	msyb, eck1037, jw1039	predicted protein	3208	3009
b1051	msyb, eck1037, jw1039	predicted protein	3970	3793
b1054	lpxl, eck1039, htrb, jw1041, waam	lauryl-acyl carrier protein (acp)-dependent acyltransferase	209	228
b1054	lpxl, eck1039, htrb, jw1041, waam	lauryl-acyl carrier protein (acp)-dependent acyltransferase	253	311
b1054	lpxl, eck1039, htrb, jw1041, waam	lauryl-acyl carrier protein (acp)-dependent acyltransferase	284	353
b1055	ycea, eck1040, jw1042	conserved protein	1283	1449
b1055	ycea, eck1040, jw1042	conserved protein	1303	1390
b1055	ycea, eck1040, jw1042	conserved protein	507	765
b1056	ycei, eck1041, jw1043	predicted protein	799	749
b1056	ycei, eck1041, jw1043	predicted protein	606	517
b1056	ycei, eck1041, jw1043	predicted protein	724	672
b1059	sola, eck1044, jw1046	n-methyltryptophan oxidase, fad-binding (ec:1,5,3,2)	970	883
b1059	sola, eck1044, jw1046	n-methyltryptophan oxidase, fad-binding (ec:1,5,3,2)	836	946
b1059	sola, eck1044, jw1046	n-methyltryptophan oxidase, fad-binding (ec:1,5,3,2)	596	510
b1060	bsss, eck1045, jw5152, ycep	predicted protein	337	489
b1060	bsss, eck1045, jw5152, ycep	predicted protein	309	454
b1060	bsss, eck1045, jw5152, ycep	predicted protein	331	538
b1061	dini, eck1046, jw1048	dna damage-inducible protein i	1035	1213
b1061	dini, eck1046, jw1048	dna damage-inducible protein i	506	677
b1061	dini, eck1046, jw1048	dna damage-inducible protein i	739	869
b1062	pyrc, eck1047, jw1049	dihydro-orotase (ec:3,5,2,3)	1832	1867
b1062	pyrc, eck1047, jw1049	dihydro-orotase (ec:3,5,2,3)	3032	3229
b1062	pyrc, eck1047, jw1049	dihydro-orotase (ec:3,5,2,3)	3177	3534
b1063	yceb, eck1048, jw1050	predicted lipoprotein	134	111
b1063	yceb, eck1048, jw1050	predicted lipoprotein	600	513
b1063	yceb, eck1048, jw1050	predicted lipoprotein	514	469
b1064	grxb, eck1049, jw1051	glutaredoxin 2 (grx2)	1870	1438
b1064	grxb, eck1049, jw1051	glutaredoxin 2 (grx2)	3443	3035
b1064	grxb, eck1049, jw1051	glutaredoxin 2 (grx2)	2322	1915
b1066	rimj, eck1051, jw1053, tcp	ribosomal-protein-s5-alanine n-acetyltransferase (ec:2,3,1,128)	1197	1136
b1066	rimj, eck1051, jw1053, tcp	ribosomal-protein-s5-alanine n-acetyltransferase (ec:2,3,1,128)	996	1095
b1066	rimj, eck1051, jw1053, tcp	ribosomal-protein-s5-alanine n-acetyltransferase (ec:2,3,1,128)	919	921
b1067	yceh, eck1052, jw1054	conserved protein	564	458
b1067	yceh, eck1052, jw1054	conserved protein	529	489
b1067	yceh, eck1052, jw1054	conserved protein	491	531
b1068	ycem, eck1053, jw1055, mvim, mvis	predicted oxidoreductase with nad(p)-binding rossmann-fold domain	492	466
b1068	ycem, eck1053, jw1055, mvim, mvis	predicted oxidoreductase with nad(p)-binding rossmann-fold domain	489	399
b1068	ycem, eck1053, jw1055, mvim, mvis	predicted oxidoreductase with nad(p)-binding rossmann-fold domain	310	303
b1070	flgn, eck1055, jw1057	export chaperone for flgk and flgl	1669	637
b1070	flgn, eck1055, jw1057	export chaperone for flgk and flgl	440	215
b1070	flgn, eck1055, jw1057	export chaperone for flgk and flgl	580	283
b1071	flgm, eck1056, jw1058, mvis	anti-sigma factor for flia (sigma 28)	1517	617
b1071	flgm, eck1056, jw1058, mvis	anti-sigma factor for flia (sigma 28)	679	271
b1071	flgm, eck1056, jw1058, mvis	anti-sigma factor for flia (sigma 28)	2502	1042
b1072	flga, eck1057, flau, jw1059	assembly protein for flagellar basal-body periplasmic p ring	559	260
b1072	flga, eck1057, flau, jw1059	assembly protein for flagellar basal-body periplasmic p ring	813	347
b1072	flga, eck1057, flau, jw1059	assembly protein for flagellar basal-body periplasmic p ring	968	465
b1073	flgb, eck1058, flba, jw1060	flagellar component of cell-proximal portion of basal-body rod	2867	1194
b1073	flgb, eck1058, flba, jw1060	flagellar component of cell-proximal portion of basal-body rod	2850	1155
b1073	flgb, eck1058, flba, jw1060	flagellar component of cell-proximal portion of basal-body rod	1293	523
b1074	flgc, eck1059, flaw, jw1061	flagellar component of cell-proximal portion of basal-body rod	2236	944
b1074	flgc, eck1059, flaw, jw1061	flagellar component of cell-proximal portion of basal-body rod	3809	1763
b1074	flgc, eck1059, flaw, jw1061	flagellar component of cell-proximal portion of basal-body rod	1724	873
b1075	flgd, eck1060, flav, jw1062	flagellar hook assembly protein	2455	1044
b1075	flgd, eck1060, flav, jw1062	flagellar hook assembly protein	2119	842
b1075	flgd, eck1060, flav, jw1062	flagellar hook assembly protein	2142	901
b1077	flgf, eck1062, flax, jw1064	flagellar component of cell-proximal portion of basal-body rod	1585	649
b1077	flgf, eck1062, flax, jw1064	flagellar component of cell-proximal portion of basal-body rod	1706	692
b1077	flgf, eck1062, flax, jw1064	flagellar component of cell-proximal portion of basal-body rod	2468	1166
b1078	flgg, eck1063, flal, jw1065	flagellar component of cell-distal portion of basal-body rod	1669	624
b1078	flgg, eck1063, flal, jw1065	flagellar component of cell-distal portion of basal-body rod	2093	552
b1078	flgg, eck1063, flal, jw1065	flagellar component of cell-distal portion of basal-body rod	2339	798
b1079	flgh, eck1064, flay, jw5153	flagellar protein of basal-body outer-membrane l ring	452	156
b1079	flgh, eck1064, flay, jw5153	flagellar protein of basal-body outer-membrane l ring	432	162
b1079	flgh, eck1064, flay, jw5153	flagellar protein of basal-body outer-membrane l ring	471	217
b1080	flgi, eck1065, flam, jw1067	predicted flagellar basal body protein	403	189
b1080	flgi, eck1065, flam, jw1067	predicted flagellar basal body protein	407	148
b1080	flgi, eck1065, flam, jw1067	predicted flagellar basal body protein	481	189
b1081	flgj, eck1066, flaz, jw1068	muramidase	204	99
b1081	flgj, eck1066, flaz, jw1068	muramidase	334	188
b1081	flgj, eck1066, flaz, jw1068	muramidase	494	271
b1082	flgk, eck1067, flas, jw1069	flagellar hook-filament junction protein 1	2641	1090
b1082	flgk, eck1067, flas, jw1069	flagellar hook-filament junction protein 1	2099	541
b1082	flgk, eck1067, flas, jw1069	flagellar hook-filament junction protein 1	1669	482
b1083	flgl, eck1068, flat, jw1070	flagellar hook-filament junction protein	1823	539
b1083	flgl, eck1068, flat, jw1070	flagellar hook-filament junction protein	947	217
b1083	flgl, eck1068, flat, jw1070	flagellar hook-filament junction protein	1634	465
b1087	ycef, eck1072, jw5155	predicted protein	462	366
b1087	ycef, eck1072, jw5155	predicted protein	1048	1010
b1087	ycef, eck1072, jw5155	predicted protein	789	647
b1090	plsx, eck1076, jw5156	fatty acid/phospholipid synthesis protein	2587	2764
b1090	plsx, eck1076, jw5156	fatty acid/phospholipid synthesis protein	1531	1970
b1090	plsx, eck1076, jw5156	fatty acid/phospholipid synthesis protein	3055	3230
b1091	fabh, eck1077, jw1077	3-oxoacyl-	2806	2945
b1091	fabh, eck1077, jw1077	3-oxoacyl-	2844	2924
b1091	fabh, eck1077, jw1077	3-oxoacyl-	2429	2597
b1092	fabd, eck1078, jw1078, tfpa	malonyl-coa-	6003	6998
b1092	fabd, eck1078, jw1078, tfpa	malonyl-coa-	4578	5334
b1092	fabd, eck1078, jw1078, tfpa	malonyl-coa-	5517	5692
b1093	fabg, eck1079, jw1079	3-oxoacyl-	4010	4783
b1093	fabg, eck1079, jw1079	3-oxoacyl-	11504	10594
b1093	fabg, eck1079, jw1079	3-oxoacyl-	11431	10066
b1094	acpp, eck1080, jw1080	acyl carrier protein (acp)	18285	10587
b1094	acpp, eck1080, jw1080	acyl carrier protein (acp)	19546	12846
b1094	acpp, eck1080, jw1080	acyl carrier protein (acp)	11576	9329
b1095	fabf, cvc, eck1081, fabj, jw1081, vtr	3-oxoacyl-	2460	1960
b1095	fabf, cvc, eck1081, fabj, jw1081, vtr	3-oxoacyl-	2902	2285
b1095	fabf, cvc, eck1081, fabj, jw1081, vtr	3-oxoacyl-	1058	808
b1096	pabc, eck1082, jw1082	4-amino-4-deoxychorismate lyase component of para-aminobenzoate	169	203
b1096	pabc, eck1082, jw1082	4-amino-4-deoxychorismate lyase component of para-aminobenzoate	184	259
b1096	pabc, eck1082, jw1082	4-amino-4-deoxychorismate lyase component of para-aminobenzoate	212	367
b1097	yceg, eck1083, jw1083	predicted aminodeoxychorismate lyase	243	273
b1097	yceg, eck1083, jw1083	predicted aminodeoxychorismate lyase	320	346
b1097	yceg, eck1083, jw1083	predicted aminodeoxychorismate lyase	301	344
b1098	tmk, eck1084, jw1084, ycfg	thymidylate kinase (ec:2,7,4,9)	606	836
b1098	tmk, eck1084, jw1084, ycfg	thymidylate kinase (ec:2,7,4,9)	683	681
b1098	tmk, eck1084, jw1084, ycfg	thymidylate kinase (ec:2,7,4,9)	1192	1206
b1099	holb, eck1085, jw1085	dna polymerase iii, delta prime subunit (ec:2,7,7,7)	323	379
b1099	holb, eck1085, jw1085	dna polymerase iii, delta prime subunit (ec:2,7,7,7)	318	376
b1099	holb, eck1085, jw1085	dna polymerase iii, delta prime subunit (ec:2,7,7,7)	292	387
b1100	ycfh, eck1086, jw1086	predicted metallodependent hydrolase	702	650
b1100	ycfh, eck1086, jw1086	predicted metallodependent hydrolase	520	420
b1100	ycfh, eck1086, jw1086	predicted metallodependent hydrolase	507	486
b1103	hint, eck1089, jw1089, ycff	purine nucleoside phosphoramidase	1047	895
b1103	hint, eck1089, jw1089, ycff	purine nucleoside phosphoramidase	1859	1708
b1103	hint, eck1089, jw1089, ycff	purine nucleoside phosphoramidase	915	845
b1104	ycfl, eck1090, jw1090	predicted protein	1405	1456
b1104	ycfl, eck1090, jw1090	predicted protein	1189	1072
b1104	ycfl, eck1090, jw1090	predicted protein	1793	1825
b1105	ycfm, eck1091, jw5157	predicted outer membrane lipoprotein	632	466
b1105	ycfm, eck1091, jw5157	predicted outer membrane lipoprotein	1362	1087
b1105	ycfm, eck1091, jw5157	predicted outer membrane lipoprotein	1139	989
b1106	thik, eck1092, jw1092, ycfn	thiamin kinase (ec:2,7,1,89)	350	432
b1106	thik, eck1092, jw1092, ycfn	thiamin kinase (ec:2,7,1,89)	1034	957
b1106	thik, eck1092, jw1092, ycfn	thiamin kinase (ec:2,7,1,89)	650	648
b1107	nagz, eck1093, jw1093, ycfo	beta n-acetyl-glucosaminidase (ec:3,2,1,52)	635	675
b1107	nagz, eck1093, jw1093, ycfo	beta n-acetyl-glucosaminidase (ec:3,2,1,52)	679	651
b1107	nagz, eck1093, jw1093, ycfo	beta n-acetyl-glucosaminidase (ec:3,2,1,52)	1022	1002
b1108	ycfp, eck1094, jw5158	conserved protein	2064	1768
b1108	ycfp, eck1094, jw5158	conserved protein	1916	2337
b1108	ycfp, eck1094, jw5158	conserved protein	1771	1626
b1109	ndh, eck1095, jw1095	respiratory nadh dehydrogenase 2/cupric reductase	900	846
b1109	ndh, eck1095, jw1095	respiratory nadh dehydrogenase 2/cupric reductase	1324	1253
b1109	ndh, eck1095, jw1095	respiratory nadh dehydrogenase 2/cupric reductase	642	642
b1110	ycfj, eck1096, jw1096	predicted protein	274	363
b1110	ycfj, eck1096, jw1096	predicted protein	323	326
b1110	ycfj, eck1096, jw1096	predicted protein	362	420
b1111	ycfq, eck1097, jw5159	predicted dna-binding transcriptional regulator	241	209
b1111	ycfq, eck1097, jw5159	predicted dna-binding transcriptional regulator	238	157
b1111	ycfq, eck1097, jw5159	predicted dna-binding transcriptional regulator	639	545
b1112	bhsa, eck1098, jw1098, ycfr	predicted protein	338	551
b1112	bhsa, eck1098, jw1098, ycfr	predicted protein	471	703
b1112	bhsa, eck1098, jw1098, ycfr	predicted protein	506	935
b1113	ycfs, eck1099, jw5820	l,d-transpeptidase linking lpp to murein	158	195
b1113	ycfs, eck1099, jw5820	l,d-transpeptidase linking lpp to murein	150	198
b1113	ycfs, eck1099, jw5820	l,d-transpeptidase linking lpp to murein	128	164
b1116	lolc, eck1102, jw5161, ycfu	outer membrane-specific lipoprotein transporter subunit	290	316
b1116	lolc, eck1102, jw5161, ycfu	outer membrane-specific lipoprotein transporter subunit	723	569
b1116	lolc, eck1102, jw5161, ycfu	outer membrane-specific lipoprotein transporter subunit	727	686
b1117	lold, eck1103, jw5162, ycfv	outer membrane-specific lipoprotein transporter subunit	412	385
b1117	lold, eck1103, jw5162, ycfv	outer membrane-specific lipoprotein transporter subunit	642	556
b1117	lold, eck1103, jw5162, ycfv	outer membrane-specific lipoprotein transporter subunit	502	420
b1118	lole, eck1104, jw1104, ycfw	outer membrane-specific lipoprotein transporter subunit	376	367
b1118	lole, eck1104, jw1104, ycfw	outer membrane-specific lipoprotein transporter subunit	659	589
b1118	lole, eck1104, jw1104, ycfw	outer membrane-specific lipoprotein transporter subunit	852	708
b1119	nagk, eck1105, jw1105, ycfx	n-acetyl-d-glucosamine kinase (ec:2,7,1,59)	605	588
b1119	nagk, eck1105, jw1105, ycfx	n-acetyl-d-glucosamine kinase (ec:2,7,1,59)	743	641
b1119	nagk, eck1105, jw1105, ycfx	n-acetyl-d-glucosamine kinase (ec:2,7,1,59)	506	482
b1120	cobb, eck1106, jw1106, ycfy	deacetylase of acetyl-coa synthetase, nad-dependent	608	570
b1120	cobb, eck1106, jw1106, ycfy	deacetylase of acetyl-coa synthetase, nad-dependent	558	594
b1120	cobb, eck1106, jw1106, ycfy	deacetylase of acetyl-coa synthetase, nad-dependent	858	762
b1122	ymfa, eck1108, jw5164	predicted inner membrane protein	54	107
b1122	ymfa, eck1108, jw5164	predicted inner membrane protein	64	129
b1123	potd, eck1109, jw1109	polyamine transporter subunit	1093	978
b1123	potd, eck1109, jw1109	polyamine transporter subunit	3088	2935
b1123	potd, eck1109, jw1109	polyamine transporter subunit	2473	2276
b1124	potc, eck1110, jw1110	polyamine transporter subunit	1576	1392
b1124	potc, eck1110, jw1110	polyamine transporter subunit	1134	981
b1124	potc, eck1110, jw1110	polyamine transporter subunit	2056	1906
b1125	potb, eck1111, jw1111	polyamine transporter subunit	1063	1013
b1125	potb, eck1111, jw1111	polyamine transporter subunit	719	736
b1125	potb, eck1111, jw1111	polyamine transporter subunit	1677	1548
b1126	pota, eck1112, jw1112	polyamine transporter subunit	929	844
b1126	pota, eck1112, jw1112	polyamine transporter subunit	1002	1055
b1126	pota, eck1112, jw1112	polyamine transporter subunit	1145	1392
b1127	pept, eck1113, jw1113	peptidase t	295	231
b1127	pept, eck1113, jw1113	peptidase t	472	366
b1127	pept, eck1113, jw1113	peptidase t	403	272
b1128	ycfd, eck1114, jw1114	conserved protein	476	540
b1128	ycfd, eck1114, jw1114	conserved protein	751	671
b1128	ycfd, eck1114, jw1114	conserved protein	823	723
b1129	phoq, eck1115, jw1115	sensory histidine kinase in two-compoent regulatory system with phop	220	224
b1129	phoq, eck1115, jw1115	sensory histidine kinase in two-compoent regulatory system with phop	191	222
b1129	phoq, eck1115, jw1115	sensory histidine kinase in two-compoent regulatory system with phop	422	438
b1130	phop, eck1116, jw1116	dna-binding response regulator in two-component regulatory system	757	768
b1130	phop, eck1116, jw1116	dna-binding response regulator in two-component regulatory system	1877	1701
b1130	phop, eck1116, jw1116	dna-binding response regulator in two-component regulatory system	1422	1353
b1131	purb, ade, eck1117, jw1117	adenylosuccinate lyase (ec:4,3,2,2)	1792	2143
b1131	purb, ade, eck1117, jw1117	adenylosuccinate lyase (ec:4,3,2,2)	3285	3667
b1131	purb, ade, eck1117, jw1117	adenylosuccinate lyase (ec:4,3,2,2)	3151	2959
b1132	hfld, eck1118, hslz, jw5165, ycfc	predicted lysogenization regulator	465	577
b1132	hfld, eck1118, hslz, jw5165, ycfc	predicted lysogenization regulator	1555	2362
b1132	hfld, eck1118, hslz, jw5165, ycfc	predicted lysogenization regulator	2210	2678
b1133	mnma, asue, eck1119, jw1119, trmu, ycfb	trna (5-methylaminomethyl-2-thiouridylate)-methyltransferase	1849	1953
b1133	mnma, asue, eck1119, jw1119, trmu, ycfb	trna (5-methylaminomethyl-2-thiouridylate)-methyltransferase	1024	1190
b1133	mnma, asue, eck1119, jw1119, trmu, ycfb	trna (5-methylaminomethyl-2-thiouridylate)-methyltransferase	1623	1747
b1134	nudj, eck1120, jw1120, ymfb	bifunctional thiamin pyrimidine pyrophosphate hydrolase/thiamin	405	353
b1134	nudj, eck1120, jw1120, ymfb	bifunctional thiamin pyrimidine pyrophosphate hydrolase/thiamin	362	414
b1134	nudj, eck1120, jw1120, ymfb	bifunctional thiamin pyrimidine pyrophosphate hydrolase/thiamin	562	664
b1135	rlue, eck1121, jw1121, ymfc	16s rna u516 pseudouridine synthase (ec:4,2,1,70)	152	227
b1135	rlue, eck1121, jw1121, ymfc	16s rna u516 pseudouridine synthase (ec:4,2,1,70)	382	515
b1135	rlue, eck1121, jw1121, ymfc	16s rna u516 pseudouridine synthase (ec:4,2,1,70)	531	625
b1136	icd, eck1122, icda, icde, jw1122	e14 prophage; isocitrate dehydrogenase, specific for nadp+	14543	10491
b1136	icd, eck1122, icda, icde, jw1122	e14 prophage; isocitrate dehydrogenase, specific for nadp+	12139	13617
b1136	icd, eck1122, icda, icde, jw1122	e14 prophage; isocitrate dehydrogenase, specific for nadp+	11375	8224
b1139	lit, eck1125, jw1125	e14 prophage; cell death peptidase, inhibitor of t4 late gene	171	184
b1139	lit, eck1125, jw1125	e14 prophage; cell death peptidase, inhibitor of t4 late gene	177	203
b1139	lit, eck1125, jw1125	e14 prophage; cell death peptidase, inhibitor of t4 late gene	143	164
b1143	ymfi, eck1129, jw5168	e14 prophage; predicted protein	461	654
b1143	ymfi, eck1129, jw5168	e14 prophage; predicted protein	195	328
b1143	ymfi, eck1129, jw5168	e14 prophage; predicted protein	401	558
b1158	pine, eck1144, jw1144, pin	e14 prophage; site-specific dna recombinase	236	142
b1158	pine, eck1144, jw1144, pin	e14 prophage; site-specific dna recombinase	246	154
b1162	ycge, eck1149, jw1149	predicted dna-binding transcriptional regulator	288	521
b1162	ycge, eck1149, jw1149	predicted dna-binding transcriptional regulator	259	467
b1162	ycge, eck1149, jw1149	predicted dna-binding transcriptional regulator	891	1374
b1163	ycgf, eck1150, jw1150	predicted fad-binding phosphodiesterase	298	246
b1163	ycgf, eck1150, jw1150	predicted fad-binding phosphodiesterase	276	223
b1163	ycgf, eck1150, jw1150	predicted fad-binding phosphodiesterase	255	195
b1164	ycgz, eck1151, jw1151	predicted protein	44	110
b1164	ycgz, eck1151, jw1151	predicted protein	58	137
b1165	ymga, eck1152, jw1152	predicted protein	87	168
b1165	ymga, eck1152, jw1152	predicted protein	64	117
b1165	ymga, eck1152, jw1152	predicted protein	59	120
b1171	ymgd, eck1158, jw5177	predicted protein	129	180
b1171	ymgd, eck1158, jw5177	predicted protein	378	500
b1171	ymgd, eck1158, jw5177	predicted protein	328	400
b1174	mine, eck1162, jw1163, minb	cell division topological specificity factor	1297	1435
b1174	mine, eck1162, jw1163, minb	cell division topological specificity factor	1032	1135
b1174	mine, eck1162, jw1163, minb	cell division topological specificity factor	1068	1184
b1175	mind, eck1163, jw1164, minb	membrane atpase of the minc-mind-mine system	2170	2454
b1175	mind, eck1163, jw1164, minb	membrane atpase of the minc-mind-mine system	1791	2451
b1175	mind, eck1163, jw1164, minb	membrane atpase of the minc-mind-mine system	2064	2232
[truncated: 5,484 more rows]
